# Supplementary material for: Genetic Regulation of Bone Metabolism in the Chicken: Similarities and Differences to Mammalian Systems
Source: PLoS Genet. 2015 May 29;11(5):e1005250. doi: 10.1371/journal.pgen.1005250 (PMC4449198; doi:10.1371/journal.pgen.1005250)
Supplement: S1 Table — (XLS) [file pgen.1005250.s001.xls]

## Sheet: supplementary_table1_raw.txt
Trait	Phenotype	Chromosome	Position (Mb)	Position (cM)	LOD	R squared (%)	Interval start	Interval end	Covariates	Interactions
metaphyseal periosteal circumference	X6_PERI_C_female	1	0	224	8.3	6.2	366532	2881003	w212,PC1,2,3,8,batch	1@224.0:5@360.0
diaphyseal cortical thickness	X50_CRT_THK_C_male	1	17	329	9.7	9.2	15697517	20897163	w212,PC3,4,10,batch	1@329.0:2@318.4
diaphyseal cortical thickness	X50_CRT_THK_C_male	1	37	505	6.9	6.3	32995345	36652477	w212,PC3,4,10,batch
diaphyseal total density	X50_TOT_DEN_150_male	1	37	505	13.8	17.2	32995345	36652477	w212,PC1,6,10,batch	1@505.0:6@321.0
diaphyseal endosteal circumference	X50_ENDO_C_male	1	37	505	8.3	6	32995345	37164711	w212,PC3,6,batch
diaphyseal total density	X50_TOT_DEN_150_female	1	37	506	8.9	12.7	32995345	36652477	w212,PCPC2,3,10,egg,batch	1@506.0:7@266.0
diaphyseal total area	X50_TOT_A_1000_female	1	37	520	17.8	8.1	32995345	36652477	w212,PC2,8,10,batch	1@520.0:3@276.0
diaphyseal periosteal circumference	X50_PERI_C_female	1	37	520	10.2	5	32995345	37164711	w212,PC1,2,8,batch
metaphyseal cortical thickness	X6_CRT_THK_C_male	1	37	522	5.6	6	32995345	37164711	w212,PC1,2,3,5,8,batch	7@236.0:1@522.0
diaphyseal endosteal circumference	X50_ENDO_C_female	1	37	523	14.8	15.6	32995345	37164711	w212,PC5,6,8, egg, batch	1@523.0:3@610.9
diaphyseal cortical density	X50_CRT_DEN_female	1	37	524	6	9.1	32995345	37164711	w212,PC5,6,8, egg, batch
diaphyseal total area	X50_TOT_A_1000_male	1	37	540	12.2	4.5	32995345	37164711	w212,PC2,8,batch	1@540.0:17@1.0, 1@540.0:24@20.0
diaphyseal periosteal circumference	X50_PERI_C_male	1	37	544	6.3	2.5	32995345	47775844	w212,PC1,2,4,5,batch	1@544.0:17@1.0
metaphyseal cortical content	X6_CRT_CNT_female	1	53	738	11.9	9.6	50526061	53791052	w212,PC1,5,8,10,batch,egg	1@738.0:13@64.0
metaphyseal trabecular content	X6_true_trab_content_male	1	55	778	12.9	5.3	53791052	56996295	w212,PC2,3,4,5,7,batch	1@778.0:15@199.0
metaphyseal total content	X6_TOT_CN150T_male	1	55	779.1	9.1	3.2	53791052	56996295	w212,PC2,3,4,5,10,batch	1@779.1:15@200.0
metaphyseal total area	X6_TOT_A_1000_female	1	85	1167	6.7	4.9	84853091	88934871	w212,PC1,2,3,5,8,batch	1@1167.0:12@227.0
diaphyseal medullary density	X50_TRAB_DEN_150_female	1	117	1453	7.7	14.7	114294426	118226201	w212,PC3,8,9,egg,batch	@1453.0:19@77.0
diaphyseal cortical density	X50_CRT_DEN_male	1	118	1482	10.3	13.2	117001710	123301222	w212,PC2,4,6,8,batch	1@1482.0:6@144.0
diaphyseal medullary density	X50_TRAB_DEN_150_male	1	128	1582	5.6	8.1	119902514	134165693	w212,PC3,4,batch
diaphyseal periosteal circumference	X50_PERI_C_female	1	172	1846	4	1.8	171456273	182023225	w212,PC1,2,8,batch
diaphyseal cortical density	X50_CRT_DEN_female	1	184	1950	6.6	10.1	182023225	190334672	w212,PC5,6,8, egg, batch	1@1950.4:28@47.0
metaphyseal trabecular content	X6_true_trab_content_male	1	200	2218	5.7	2.2	199284012	200400568	w212,PC2,3,4,5,7,batch
diaphyseal medullary content	X50_true_trab_content_FEMALE	2	38	304	13.9	15.8	33358070	40263015	w212,PC1,2,3,10,egg,batch	2@304.0:8@101.0
diaphyseal cortical thickness	X50_CRT_THK_C_male	2	38	318.4	18.7	19.5	33358070	40263015	w212,PC3,4,10,batch	1@329.0:2@318.4, 2@318.4:5@233.0
metaphyseal total content	X6_TOT_CN150T_male	2	78	566	8.5	2.9	73601341	81254347	w212,PC2,3,4,5,10,batch	2@566.0:3@178.0
diaphyseal endosteal circumference	X50_ENDO_C_male	2	86	584	5.5	3.8	79389272	93026599	w212,PC3,6,batch
metaphyseal total density	X6_TOT_DEN_150_male	2	98	635	6.2	7	91075653	99340702	w212,PC2,3,4,5,8,9,batch	2@635.0:7@239.0
diaphyseal cortical area	X50_CRT_A_male	2	135	908	4.5	1.7	131923745	138807887	w212,PC2,4,5,6,10,batch
diaphyseal total density	X50_TOT_DEN_150_male	2	136	915	4.8	5.5	131923745	143872110	w212,PC1,6,10,batch
diaphyseal cortical area	X50_CRT_A_female	2	155	1023	9.7	10	154026560	154682550	w212,PC3,5, batch,totaleggegg	2@1023.0:3@282.0
diaphysal total content	X50_TOT_CN150T_female	2	155	1023	8.1	8.1	154026560	154682550	w212,PC3,10,batch	2@1023.0:3@281.0
diaphyseal cortical thickness	X50_CRT_THK_C_female	2	155	1029.3	12.5	12.2	154026560	154682550	w212,PC3,4,10,batch,
metaphyseal cortical content	X6_CRT_CNT_male	3	14	123	4.9	4.5	8020859	15627171	w212,PC1,2,3,5,8, batch	3@123.0:7@236.0	1@523.0:13@77.8
diaphyseal cortical content	X50_CRT_CNT_male	3	14	123.4	8	2.7	10962666	14981148	w212,PC2,4,5,6,10,batch	30@0.0:3@123.4
metaphyseal cortical thickness	X6_CRT_THK_C_male	3	14	123.4	6.2	6.7	10962666	14981148	w212,PC1,2,3,5,8,batch	3@123.4:7@236.0
metaphyseal total content	X6_TOT_CN150T_male	3	16	178	7.8	2.7	16001869	16300000	w212,PC2,3,4,5,10,batch	2@566.0:3@178.0
diaphyseal total area	X50_TOT_A_1000_female	3	26	276	9.5	4	25064030	27044082	w212,PC2,8,10,batch	1@520.0:3@276.0
diaphysal total content	X50_TOT_CN150T_female	3	27	281	9.2	9.4	25988814	29563951	w212,PC3,10,batch	2@1023.0:3@281.0
diaphyseal cortical area	X50_CRT_A_female	3	27	282	10.7	11.3	25988814	29563951	w212,PC3,5, batch,totaleggegg	2@1023.0:3@282.0
diaphyseal cortical thickness	X50_CRT_THK_C_female	3	27	283	12.7	12.4	25988814	29563951	w212,PC3,4,10,batch,
metaphyseal cortical area	X6_CRT_A_male	3	47	411	5.1	5.6	46585550	49519821	w212,PC1,2,3,5,8, batch	3@410.8:7@236.0
metaphyseal cortical density	X6_CRT_DEN_female	3	68	460	4.9	10.2	61592118	70785013	w212,PC4,5,8,egg,batch
diaphyseal endosteal circumference	X50_ENDO_C_female	3	95	610.9	6.9	6.4	89309106	98440548	w212,PC5,6,8, egg, batch	1@523.0:3@610.9, 1@523.0:13@77.8
metaphyseal cortical content	X6_CRT_CNT_male	3	95	610.9	9.1	8.7	89309106	95840955	w212,PC1,2,3,5,8, batch	10@98.1:3@610.9
diaphyseal medullary area	X50_true_trab_area_FEMALE	3	112	745.5	9.9	11.2	110258389	112250042	w212,PC2,3,7,8,egg,batch	13@91.0:3@745.5
diaphyseal cortical area	X50_CRT_A_male	4	71	452	9	3.7	68340521	71833345	w212,PC2,4,5,6,10,batch	4@452.0:5@234.0
diaphyseal cortical content	X50_CRT_CNT_male	4	71	452	7.4	3	68340521	71833345	w212,PC2,4,5,6,10,batch	4@452.0:5@235.0
diaphysal total content	X50_TOT_CN150T_male	4	72	462	4.2	2.2	68340521	87177230	w212,PC2,5,6,8,10,batch
metaphyseal total density	X6_TOT_DEN_150_male	4	84	552	7.7	8.9	82659753	87177230	w212,PC2,3,4,5,8,9,batch	24@134.0:4@552.0
diaphysal total content	X50_TOT_CN150T_male	5	33	226	5.1	2.7	21008191	39187331	w212,PC2,5,6,8,10,batch
diaphyseal cortical thickness	X50_CRT_THK_C_male	5	33	233	9.3	8.8	29578341	39187331	w212,PC3,4,10,batch	2@318.4:5@233.0
diaphyseal cortical area	X50_CRT_A_male	5	35	234	14.4	6.2	29578341	39187331	w212,PC2,4,5,6,10,batch	4@452.0:5@234.0, 5@234.0:7@225.1
diaphyseal cortical content	X50_CRT_CNT_male	5	35	235	10.4	4.4	29578341	39187331	w212,PC2,4,5,6,10,batch	4@452.0:5@235.0
metaphyseal cortical density	X6_CRT_DEN_male	5	52	355	6.6	9.3	47913881	53310912	w212,PC4,5,8,10,batch	5@355.0:7@336.1
metaphyseal periosteal circumference	X6_PERI_C_female	5	52	360	8.2	6.1	47913881	53310912	w212,PC1,2,3,8,batch	1@224.0:5@360.0
diaphyseal total area	X50_TOT_A_1000_female	5	59	451.5	8	3.3	58169099	59333159	w212,PC2,8,10,batch
diaphyseal periosteal circumference	X50_PERI_C_female	5	59	451.5	6.6	3.1	58169099	59333159	w212,PC1,2,8,batch
diaphyseal cortical density	X50_CRT_DEN_male	6	11	144	8.5	10.6	9272059	13429082	w212,PC2,4,6,8,batch	1@1482.0:6@144.0
diaphyseal total density	X50_TOT_DEN_150_male	6	33	321	7	8.1	31897003	33406702	w212,PC1,6,10,batch	1@505.0:6@321.0
diaphyseal cortical area	X50_CRT_A_male	7	28	225	5.9	2.4	26431397	28614634	w212,PC2,4,5,6,10,batch	5@234.0:7@225.1
metaphyseal cortical thickness	X6_CRT_THK_C_male	7	29	236	9	10	27877398	29843684	w212,PC1,2,3,5,8,batch	3@123.4:7@236.0, 7@236.0:1@522.0
metaphyseal cortical content	X6_CRT_CNT_male	7	29	236	6.8	6.8	27877398	31129449	w212,PC1,2,3,5,8, batch	3@123.0:7@236.0
metaphyseal cortical area	X6_CRT_A_male	7	29	236	8.1	9.2	27877398	31129449	w212,PC1,2,3,5,8, batch	3@410.8:7@236.0
metaphyseal total density	X6_TOT_DEN_150_male	7	29	239	7.3	8.4	27877398	29843684	w212,PC2,3,4,5,8,9,batch	2@635.0:7@239.0
diaphyseal total density	X50_TOT_DEN_150_female	7	31	266	7.2	10.1	29843684	32468007	w212,PCPC2,3,10,egg,batch	1@506.0:7@266.0
diaphyseal medullary density	X50_TRAB_DEN_150_male	7	35	309	10.7	16.3	32468007	36362022	w212,PC3,4,batch	12@27.3:7@309.0
metaphyseal cortical density	X6_CRT_DEN_male	7	37	336.1	8.2	11.6	36362022	37306479	w212,PC4,5,8,10,batch	5@355.0:7@336.1
diaphyseal medullary content	X50_true_trab_content_FEMALE	8	18	101	11.8	13	14397546	19601263	w212,PC1,2,3,10,egg,batch	2@304.0:8@101.0
metaphyseal cortical content	X6_CRT_CNT_male	10	5	98	8.6	8.2	4342469	6830363	w212,PC1,2,3,5,8, batch	10@98.1:3@610.9
metaphyseal total content	X6_TOT_CN150T_female	11	4	6	6.2	5	1303458	6450003	w212,PC3,10,egg,batch	11@6.0:14@134.2
diaphyseal medullary density	X50_TRAB_DEN_150_male	12	2	27.3	11.3	17.2	1649965	2483263	w212,PC3,4,batch	12@27.3:7@309.0
metaphyseal trabecular content	X6_true_trab_content_male	12	2	37	3.9	1.5	2181145	5341982	w212,PC2,3,4,5,7,batch
metaphyseal total area	X6_TOT_A_1000_female	12	17	227	8.9	6.6	14051161	17910315	w212,PC1,2,3,5,8,batch	1@1167.0:12@227.0
metaphyseal cortical content	X6_CRT_CNT_female	13	4	64	14	11.7	2424019	5555459	w212,PC1,5,8,10,batch,egg	1@738.0:13@64.0
diaphyseal endosteal circumference	X50_ENDO_C_female	13	4	77.8	5.7	5.2	2424019	12979464	w212,PC5,6,8, egg, batch	1@523.0:13@77.8
diaphyseal medullary area	X50_true_trab_area_FEMALE	13	6	91	6.7	7.2	4116054	8702725	w212,PC2,3,7,8,egg,batch	13@91.0:3@745.5
metaphyseal total content	X6_TOT_CN150T_female	13	9	99	4.3	3.4	5555459	10105991	w212,PC3,10,egg,batch
diaphyseal medullary content	X50_true_trab_content_FEMALE	13	10	108	4.4	4.3	5555459	11093750	w212,PC1,2,3,10,egg,batch
diaphyseal total area	X50_TOT_A_1000_female	13	11	133.5	4	1.6	10105991	12979464	w212,PC2,8,10,batch
metaphyseal total content	X6_TOT_CN150T_female	14	9	134.2	9.2	7.8	5716424	10172497	w212,PC3,10,egg,batch	11@6.0:14@134.2
metaphyseal trabecular content	X6_true_trab_content_male	15	12	199	13.3	5.5	11732730	12108686	w212,PC2,3,4,5,7,batch	1@778.0:15@199.0
metaphyseal total content	X6_TOT_CN150T_male	15	12	200	9.7	3.4	11732730	12108686	w212,PC2,3,4,5,10,batch	1@779.1:15@200.0
diaphyseal total area	X50_TOT_A_1000_male	17	1	1	8	2.8	989540	2512440	w212,PC2,8,batch	1@540.0:17@1.0
diaphyseal periosteal circumference	X50_PERI_C_male	17	1	1	8.4	3.4	989540	2512440	w212,PC1,2,4,5,batch	1@544.0:17@1.0
diaphyseal medullary area	X50_true_trab_area_FEMALE	18	3	18	4	4.1	536515	4925696	w212,PC2,3,7,8,egg,batch
diaphyseal cortical thickness	X50_CRT_THK_C_female	19	0	0	11.5	11	192210	1514787	w212,PC3,4,10,batch,
diaphyseal medullary density	X50_TRAB_DEN_150_female	19	4	77	7.7	14.8	3969947	4151371	w212,PC3,8,9,egg,batch	@1453.0:19@77.0
diaphyseal total area	X50_TOT_A_1000_male	24	2	20	6.4	2.2	1500230	2603372	w212,PC2,8,batch	1@540.0:24@20.0
diaphyseal cortical thickness	X50_CRT_THK_C_female	24	3	74	10.7	10.1	2603372	3465383	w212,PC3,4,10,batch,
metaphyseal total density	X6_TOT_DEN_150_male	24	5	134	8.7	10.1	4228274	5413354	w212,PC2,3,4,5,8,9,batch	24@134.0:4@552.0
diaphyseal cortical density	X50_CRT_DEN_female	28	2	47	8.8	13.9	1608048	2818024	w212,PC5,6,8, egg, batch	1@1950.4:28@47.0
diaphyseal cortical thickness	X50_CRT_THK_C_female	28	2	60	4.3	3.7	2008685	2818024	w212,PC3,4,10,batch,
diaphyseal cortical content	X50_CRT_CNT_male	30	1	0	6.6	3.3	1223592	NA	w212,PC2,4,5,6,10,batch	30@0.0:3@123.4
Notes: "egg" in the covariate column refers to total number of eggs laid during second egg trial, excluding females that laid no eggs. "PC" followed by numbers refer to the genetic principal components included as covariates. In the interactions column, genetic locations of QTL (in cM) are used.
