# Supplementary material for: Genetic Regulation of Bone Metabolism in the Chicken: Similarities and Differences to Mammalian Systems
Source: PLoS Genet. 2015 May 29;11(5):e1005250. doi: 10.1371/journal.pgen.1005250 (PMC4449198; doi:10.1371/journal.pgen.1005250)
Supplement: S3 Table — (XLS) [file pgen.1005250.s003.xls]

## Sheet: supplementary_table3_raw.txt
Probeset	Gene chromosome	eQTL chromosome	LOD	Interval start	Interval end	eQTL type
NM_001012543_PSMG1	1	1	2.86004	92994974	116783698	cis
NM_001004387_EPHB6	1	1	4.70644	79869493	90017683	cis
ENSGALT00000024145_ENSGALG00000014969	1	1	2.6195	79869493	90017683	cis
ENSGALT00000023545_ENSGALG00000014603	1	1	3.08431	79869493	90017683	cis
ENSGALT00000023847_ENSGALG00000014779	1	1	2.93934	79869493	90017683	cis
603955359F1	1	1	2.70526	79869493	90017683	cis
NM_001031485_WDR3	1	1	6.65986	79869493	90017683	cis
ENSGALT00000023738_ENSGALG00000014720	1	1	3.40024	79869493	90017683	cis
ENSGALT00000024311_ENSGALG00000015069	1	1	3.29816	79869493	90017683	cis
603849019F1	1	1	3.71735	79869493	90017683	cis
NM_001030777_C1S	1	1	3.3628	79869493	90017683	cis
603848588F1	1	1	2.98712	76494629	81200026	cis
603232327F1	1	1	2.6313	76494629	81200026	cis
ENSGALT00000023310_ENSGALG00000022955	1	1	5.0116	76494629	81200026	cis
ENSGALT00000023492_ENSGALG00000014567	1	1	6.80734	76494629	81200026	cis
ENSGALT00000035021_ENSGALG00000014426	1	1	3.40586	76494629	81200026	cis
NM_001030774_KPNA1	1	1	3.42764	76494629	81200026	cis
ENSGALT00000023410_ENSGALG00000014499	1	1	4.65414	76494629	81200026	cis
ENSGALT00000037080_ENSGALG00000014567	1	1	4.99567	76494629	81200026	cis
ENSGALT00000037166_ENSGALG00000014244	1	1	3.04943	76494629	81200026	cis
NM_001080885_PHB2	1	1	3.91238	76494629	81200026	cis
ENSGALT00000037163_ENSGALG00000022955	1	1	3.79989	76494629	81200026	cis
NM_001039486_VAMP1	1	1	2.65891	76494629	81200026	cis
ENSGALT00000037164_ENSGALG00000022955	1	1	2.74323	76494629	81200026	cis
ENSGALT00000027945_ENSGALG00000017290	1	1	2.7174	66716539	79869493	cis
603220087F1	1	1	3.29611	65535880	79869493	cis
603843084F1	1	1	6.53229	66716539	79869493	cis
ENSGALT00000021626_ENSGALG00000013244	1	1	2.56638	65535880	79869493	cis
ENSGALT00000030515_ENSGALG00000019262	1	1	2.67109	65535880	79869493	cis
603230782F1	1	1	7.07544	66716539	79869493	cis
603842038F1	1	1	5.37956	66716539	79869493	cis
ENSGALT00000040436_ENSGALG00000023986	1	1	4.73717	0	406616	cis
603222369F1	1	1	2.81057	79869493	92994974	cis
NM_205429_17.5	1	1	7.60054	27115232	38678514	cis
NM_001080714_CD69	1	1	7.08245	0	190148	cis
ENSGALT00000015891_ENSGALG00000009771	1	1	12.8644	0	190148	cis
NM_001080874_ERNI	5	1	12.7052	0	366532	trans
ENSGALT00000020866_ENSGALG00000012789	1	1	11.6376	0	366532	trans
ENSGALT00000038194_ENSGALG00000023263	1	1	11.9823	0	366532	trans
ENSGALT00000025383_ENSGALG00000015740	1	1	11.8796	0	366532	trans
NM_205429_17.5	Un_random	1	7.60054	0	406616	trans
NM_205429_17.5	1	1	7.60054	0	406616	trans
NM_001080873_ENS.1	5	1	12.7822	0	406616	trans
ENSGALT00000012288_ENSGALG00000007597	1	1	11.3088	0	406616	trans
NM_001080714_CD69	Un_random	1	7.08245	0	406616	trans
NM_205429_17.5	Un_random	1	7.60054	0	406616	trans
ENSGALT00000020114_ENSGALG00000012307	1	1	3.19327	49952044	56996295	cis
NM_001199458_SYPL1	1	1	2.78398	406616	20897163	cis
ENSGALT00000010845_ENSGALG00000006706	1	1	3.35399	366532	17350997	cis
603953633F1	1	1	2.67132	366532	13314543	cis
603470711F1	1	1	3.18159	366532	13314543	cis
ENSGALT00000013152_ENSGALG00000008103	1	1	5.40697	366532	15697517	cis
603235003F1	1	1	3.5402	366532	15697517	cis
603233040F1	1	1	5.33232	366532	15697517	cis
NM_001199393_TSGA14	1	1	6.19781	366532	15697517	cis
603373863F1	1	1	3.28123	406616	20897163	cis
ENSGALT00000021988_ENSGALG00000013499	1	1	3.66285	406616	7500297	cis
ENSGALT00000040413_ENSGALG00000023980	1	1	7.92545	406616	7500297	cis
ENSGALT00000005468_ENSGALG00000005870	1	1	3.36964	366532	17350997	cis
ENSGALT00000040055_ENSGALG00000023863	1	1	3.44744	366532	17350997	cis
NM_001030840_USP6NL	1	1	4.18443	366532	17350997	cis
ENSGALT00000027212_ENSGALG00000016845	1	1	2.92939	131662689	149775518	cis
ENSGALT00000013005_ENSGALG00000008013	1	1	4.98271	366532	15697517	cis
603958281F1	1	1	4.16833	366532	15697517	cis
603848651F1	1	1	4.77346	366532	15697517	cis
ENSGALT00000010347_ENSGALG00000006409	1	1	3.17725	366532	15697517	cis
603842469F1	1	1	6.14573	406616	2881003	cis
ENSGALT00000036218_ENSGALG00000008263	12	1	5.39269	406616	2129951	trans
NM_001199472_PMPCB	1	1	4.45766	406616	13314543	cis
603958926F1	1	1	6.62372	406616	13314543	cis
603843289F1	1	1	3.32873	366532	15697517	cis
603843123F1	1	1	3.46061	366532	15697517	cis
NM_001012653_SURF1	17	1	5.04783	406616	7500297	trans
ENSGALT00000010765_ENSGALG00000006656	1	1	2.53186	366532	17350997	cis
ENSGALT00000013512_ENSGALG00000008298	1	1	4.58667	406616	17350997	cis
NM_001198600_LRRC17	1	1	5.66813	406616	13314543	cis
603219375F1	1	1	2.92421	3288178	22215535	cis
ENSGALT00000001617_ENSGALG00000001081	21	1	5.14288	2129951	9295570	trans
603158116F1	18	1	5.1059	366532	13314543	trans
603233209F1	4	1	5.147	681331	13314543	trans
603232243F1	1	1	3.21367	50526061	58811848	cis
ENSGALT00000013656_ENSGALG00000008382	1	1	4.12469	366532	17350997	cis
NM_205373_SEMA3D	1	1	8.02081	2129951	13314543	cis
603954521F1	1	1	5.3655	406616	13314543	cis
ENSGALT00000010596_ENSGALG00000006563	1	1	6.72022	2129951	13314543	cis
603371181F1	1	1	6.64227	406616	13314543	cis
ENSGALT00000036535_ENSGALG00000022758	1	1	2.9763	138107118	153797834	cis
603471156F1	1	1	4.34774	681331	14684440	cis
ENSGALT00000030764_ENSGALG00000019412	1	1	4.49592	366532	15697517	cis
ENSGALT00000030763_ENSGALG00000006356	1	1	2.73014	366532	15697517	cis
ENSGALT00000027462_ENSGALG00000017000	1	1	2.72645	160055504	182023225	cis
603958990F1	3	1	4.953	681331	13314543	trans
603019021F1	Un_random	1	5.66628	366532	13314543	trans
ENSGALT00000023251_ENSGALG00000014389	4	1	5.12305	406616	13314543	trans
ENSGALT00000010624_ENSGALG00000006576	1	1	3.69932	366532	17350997	cis
603960396F1	1	1	2.75815	406616	17350997	cis
ENSGALT00000030752_ENSGALG00000006706	1	1	2.61523	366532	17350997	cis
603844646F1	1	1	4.62564	366532	17350997	cis
ENSGALT00000022638_ENSGALG00000013967	1	1	3.19489	366532	17350997	cis
ENSGALT00000016041_ENSGALG00000009866	1	1	4.76077	366532	17350997	cis
603843531F1	1	1	8.03862	681331	13314543	cis
ENSGALT00000012832_ENSGALG00000007905	1	1	2.89446	3288178	22215535	cis
ENSGALT00000010882_ENSGALG00000006726	1	1	3.35281	366532	15697517	cis
NM_001008444_GATA3	1	1	3.69547	366532	15697517	cis
603257091F1	1	1	2.56253	366532	15697517	cis
603222471F1	1	1	2.57861	160055504	182023225	cis
NM_001012760_TSC22D1	1	1	5.69807	681331	13314543	trans
603471228F1	1	1	5.72229	3288178	13314543	trans
603847721F1	3	1	5.31883	406616	142616238	trans
603018978F1	1	1	2.73512	22215535	36652477	cis
603842118F1	1	1	2.7124	406616	20897163	cis
ENSGALT00000013846_ENSGALG00000008499	1	1	3.32862	366532	17350997	cis
603953642F1	1	1	7.09661	2129951	13314543	cis
ENSGALT00000010717_ENSGALG00000006633	1	1	8.03768	3288178	10887903	cis
603371170F1	1	1	3.1578	56996295	65535880	cis
603841707F1	1	1	8.01773	3288178	15697517	cis
603374020F1	1	1	2.65543	38614818	52692420	cis
ENSGALT00000013530_ENSGALG00000008312	1	1	2.83421	406616	17350997	cis
603158254F1	1	1	4.86174	406616	17350997	cis
603374084F1	1	1	11.0987	11301086	14684440	cis
603848110F1	1	1	2.89807	3288178	22215535	cis
ENSGALT00000013515_ENSGALG00000008301	1	1	10.9728	7500297	15697517	cis
603232048F1	1	1	2.82552	406616	20897163	cis
603843325F1	1	1	4.21033	406616	20897163	cis
603956883F1	1	1	8.81269	13314543	17350997	cis
ENSGALT00000013198_ENSGALG00000008132	1	1	5.68441	13314543	17350997	cis
603230793F1	1	1	5.14518	13314543	17350997	cis
ENSGALT00000010664_ENSGALG00000006606	1	1	3.62562	366532	17350997	cis
603374082F1	1	1	5.46421	11301086	15697517	cis
603472448F1	1	1	8.27964	13314543	15697517	cis
NM_001199539_PUS7	1	1	2.61849	406616	20897163	cis
NM_001199444_SLC26A3	1	1	8.88081	13314543	17350997	cis
603231436F1	1	1	6.36267	13314543	17350997	cis
ENSGALT00000039385_ENSGALG00000007931	1	1	3.79478	14684440	17350997	cis
ENSGALT00000039552_ENSGALG00000008154	1	1	6.54685	13314543	17350997	cis
603844123F1	1	1	4.28782	3288178	17350997	cis
ENSGALT00000030736_ENSGALG00000007959	1	1	11.4615	14684440	17350997	cis
ENSGALT00000039460_ENSGALG00000023661	1	1	3.51349	3288178	22215535	cis
603371021F1	1	1	3.09478	3288178	22215535	cis
603960610F1	1	1	3.73087	3288178	22215535	cis
NM_001199403_ERGIC2	1	1	2.57613	3288178	22215535	cis
ENSGALT00000013344_ENSGALG00000008193	1	1	3.28136	406616	20897163	cis
603953761F1	1	1	2.59417	13314543	25294185	cis
ENSGALT00000014151_ENSGALG00000008694	1	1	2.7106	15697517	27115232	cis
ENSGALT00000020342_ENSGALG00000012442	1	1	2.55859	49952044	56996295	cis
603231507F1	1	1	8.83616	17350997	22215535	cis
603847545F1	1	1	2.55063	3288178	22215535	cis
NM_001199497_CRELD2	1	1	3.97896	17350997	25294185	cis
ENSGALT00000013929_ENSGALG00000008551	1	1	3.98749	17350997	25294185	cis
ENSGALT00000027842_ENSGALG00000017227	1	1	2.92719	182023225	199284012	cis
603268662F1	1	1	3.62066	149775518	171456273	cis
ENSGALT00000017657_ENSGALG00000010859	4	1	5.10223	17350997	22215535	trans
NM_001006227_MAPK11	1	1	4.95082	15697517	24012566	cis
ENSGALT00000014176_ENSGALG00000019382	1	1	2.9279	15697517	27115232	cis
NM_001007085_IL13	13	1	5.3035	20897163	25294185	trans
603232995F1	21	1	5.72007	20897163	25294185	trans
ENSGALT00000008302_ENSGALG00000005171	9	1	5.46232	20897163	25294185	trans
NM_204279_KCND2	1	1	6.01028	17350997	27115232	cis
NM_001115017_SELO	1	1	2.5692	15697517	27115232	cis
ENSGALT00000042205_ENSGALG00000025292	1	1	4.69402	15697517	27115232	cis
ENSGALT00000020765_ENSGALG00000012719	1	1	2.74489	52692420	58811848	cis
NM_001159347_NAV3	1	1	2.62293	38614818	50526061	cis
603159423F1	1	1	2.55649	131662689	149775518	cis
NM_001256970_LOC769134	1	1	10.4295	22215535	25294185	cis
ENSGALT00000035444_ENSGALG00000021899	1	1	3.90831	20897163	30036198	cis
603470829F1	1	1	3.38825	20897163	30036198	cis
603231333F1	1	1	3.38652	15697517	30036198	cis
ENSGALT00000039114_ENSGALG00000008755	1	1	4.29702	22215535	29001136	cis
603159539F1	1	1	3.20883	160055504	182023225	cis
603848964F1	9	1	5.09629	20897163	27115232	trans
ENSGALT00000037069_ENSGALG00000022913	2	1	4.90208	22215535	27115232	trans
603953326F1	5	1	4.96406	22215535	27115232	trans
ENSGALT00000013750_ENSGALG00000008440	5	1	5.48404	22215535	25294185	trans
ENSGALT00000032583_ENSGALG00000020429	5	1	5.64821	22215535	25294185	trans
603468876F1	1	1	5.37774	20897163	25294185	trans
603018966F1	3	1	6.29719	22215535	25294185	trans
603472834F1	1	1	2.58478	119902514	128374688	cis
ENSGALT00000015256_ENSGALG00000009367	1	1	7.93059	24012566	27115232	cis
ENSGALT00000015255_ENSGALG00000009367	1	1	6.71866	24012566	27115232	cis
603470539F1	1	1	4.50191	24012566	27115232	cis
ENSGALT00000014827_ENSGALG00000009104	1	1	8.81844	24012566	27115232	cis
603848935F1	1	1	6.39742	22215535	27115232	cis
NM_001135165_ASZ1	1	1	5.84574	24012566	27115232	cis
603471414F1	1	1	9.27441	24012566	27115232	cis
ENSGALT00000014754_ENSGALG00000009066	1	1	8.32562	22215535	27115232	cis
ENSGALT00000015330_ENSGALG00000009411	1	1	3.70978	22215535	36652477	cis
603845032F1	1	1	2.50809	22215535	36652477	cis
ENSGALT00000015222_ENSGALG00000009347	1	1	2.95704	22215535	36652477	cis
NM_001006229_TFEC	1	1	3.31272	22215535	36652477	cis
603961831F1	1	1	2.53229	119902514	131662689	cis
NM_001199549_SLC38A4	1	1	3.73856	25294185	38678514	cis
603960702F1	1	1	3.27479	65535880	79869493	cis
603469118F1	4	1	6.0168	22215535	27115232	trans
603220950F1	4	1	5.60686	24012566	27115232	trans
NM_001012536_RHOG	4	1	5.0476	22215535	49909787	trans
ENSGALT00000013368_ENSGALG00000008211	5	1	6.34599	24012566	29001136	trans
ENSGALT00000010975_ENSGALG00000006785	13	1	4.88213	24012566	29001136	trans
ENSGALT00000023222_ENSGALG00000014372	4	1	5.41073	22215535	29001136	trans
603468982F1	4	1	5.70102	24012566	29001136	trans
603234989F1	1	1	3.90031	166135056	183897945	cis
ENSGALT00000036455_ENSGALG00000017079	1	1	2.84198	166135056	183897945	cis
ENSGALT00000014029_ENSGALG00000008612	1	1	3.61307	15697517	27115232	cis
ENSGALT00000021457_ENSGALG00000013146	1	1	2.91579	15697517	27115232	cis
ENSGALT00000014244_ENSGALG00000008755	1	1	3.98597	22215535	30454963	cis
ENSGALT00000030703_ENSGALG00000009411	1	1	3.72735	22215535	36652477	cis
603958510F1	1	1	3.85646	24012566	30999154	cis
ENSGALT00000015515_ENSGALG00000009532	1	1	4.51038	25294185	30999154	cis
NM_001030737_PPHLN1	1	1	5.28961	25294185	30999154	cis
ENSGALT00000030702_ENSGALG00000009411	1	1	3.76665	24012566	30999154	cis
603230951F1	1	1	5.02711	25294185	30999154	cis
603844766F1	1	1	3.61122	79869493	90017683	cis
NM_001167728_NAGA	1	1	3.21723	39668108	53791052	cis
603842936F1	1	1	2.5059	39668108	53791052	cis
ENSGALT00000019422_ENSGALG00000011900	1	1	3.66286	39668108	53791052	cis
603372079F1	1	1	3.27806	38614818	50526061	cis
603234321F1	1	1	3.51491	38614818	50526061	cis
ENSGALT00000027154_ENSGALG00000016820	1	1	2.63798	131662689	149775518	cis
ENSGALT00000039200_ENSGALG00000023576	1	1	2.59356	14684440	25294185	cis
ENSGALT00000030714_ENSGALG00000008776	1	1	2.8051	15697517	30036198	cis
603830945F1	1	1	3.04445	15697517	30036198	cis
NM_001252611_ATP6AP1	1	1	3.24607	15697517	30036198	cis
ENSGALT00000014357_ENSGALG00000008836	1	1	3.0231	15697517	30036198	cis
ENSGALT00000014681_ENSGALG00000009023	1	1	3.0086	20897163	30036198	cis
603230606F1	1	1	2.8138	27115232	39616139	cis
ENSGALT00000021020_ENSGALG00000012890	1	1	3.24064	56996295	65535880	cis
603847031F1	1	1	2.60612	56996295	65535880	cis
NM_001198648_CSTB	1	1	3.17835	76494629	81200026	cis
603953679F1	1	1	3.75932	182023225	199284012	cis
NM_001007822_BIRC2	1	1	2.91719	182023225	199284012	cis
ENSGALT00000015947_ENSGALG00000009805	1	1	3.36475	27115232	38678514	cis
ENSGALT00000015432_ENSGALG00000009480	1	1	2.58469	25294185	38678514	cis
603957979F1	1	1	2.50618	25294185	38678514	cis
ENSGALT00000015878_ENSGALG00000009759	1	1	3.30458	27115232	38678514	cis
NM_001007851_RASSF3	1	1	3.61565	27115232	38678514	cis
ENSGALT00000015694_ENSGALG00000009638	1	1	3.71231	25294185	38678514	cis
603158426F1	1	1	2.73733	27115232	38678514	cis
603470204F1	1	1	3.18446	27115232	38678514	cis
603846176F1	1	1	3.49307	25294185	38678514	cis
603159521F1	1	1	2.93714	27115232	38678514	cis
ENSGALT00000016002_ENSGALG00000009842	1	1	3.55592	27115232	38678514	cis
NM_001030733_ING3	1	1	4.79361	22215535	29001136	cis
ENSGALT00000018422_ENSGALG00000011293	1	1	2.78356	38614818	52692420	cis
603847946F1	1	1	4.19913	25294185	32000381	cis
ENSGALT00000037593_ENSGALG00000023077	5	1	5.34906	25294185	30999154	trans
603846576F1	5	1	5.17619	25294185	30999154	trans
ENSGALT00000017591_ENSGALG00000010820	5	1	5.35158	25294185	30999154	trans
603234149F1	5	1	5.22027	24012566	30999154	trans
ENSGALT00000015383_ENSGALG00000009452	5	1	5.08527	24012566	145489901	trans
603373727F1	5	1	5.60003	24012566	29001136	trans
ENSGALT00000002653_ENSGALG00000001729	10	1	4.94247	24012566	29001136	trans
ENSGALT00000016296_ENSGALG00000010032	3	1	4.95109	25294185	29001136	trans
NM_001039316_GUSB	19	1	5.02169	24012566	29001136	trans
ENSGALT00000006852_ENSGALG00000004300	5	1	5.18807	24012566	29001136	trans
603468877F1	5	1	5.54438	24012566	29001136	trans
ENSGALT00000034817_ENSGALG00000002515	17	1	4.95332	24012566	29001136	trans
NM_204861_ANPEP	Un_random	1	5.59019	25294185	29001136	trans
ENSGALT00000005558_ENSGALG00000003516	5	1	5.12464	25294185	29001136	trans
603844504F1	1	1	4.953	22215535	29001136	trans
ENSGALT00000019223_ENSGALG00000011777	8	1	5.63247	24012566	29001136	trans
NM_204861_ANPEP	Un_random	1	5.59019	25294185	29001136	trans
NM_204861_ANPEP	10	1	5.59019	25294185	29001136	trans
NM_204842_RGS20	2	1	4.91526	24012566	29001136	trans
603847181F1	5	1	6.24095	24012566	29001136	trans
ENSGALT00000036455_ENSGALG00000017079	1	1	5.32066	24012566	52692420	trans
603019064F1	1	1	4.47909	27115232	30999154	cis
NM_001007850_YAF2	1	1	5.53138	27115232	30999154	cis
NM_001030734_C1H7orf60	1	1	4.40924	27115232	30999154	cis
NM_001030736_GXYLT1	1	1	4.21127	25294185	38678514	cis
603954713F1	1	1	2.63398	25294185	38678514	cis
ENSGALT00000015370_ENSGALG00000009440	1	1	3.79339	25294185	38678514	cis
603232805F1	1	1	3.10179	25294185	38678514	cis
603843868F1	1	1	2.87026	25294185	38678514	cis
ENSGALT00000015526_ENSGALG00000009540	1	1	5.04777	27115232	32000381	cis
ENSGALT00000027159_ENSGALG00000016822	1	1	2.68239	131662689	149775518	cis
ENSGALT00000030693_ENSGALG00000009530	1	1	23.6168	30036198	30999154	cis
ENSGALT00000015513_ENSGALG00000009530	1	1	22.8279	29001136	30999154	cis
ENSGALT00000015537_ENSGALG00000009547	1	1	6.94729	25294185	30999154	cis
ENSGALT00000015643_ENSGALG00000009601	1	1	4.4078	25294185	38678514	cis
ENSGALT00000038787_ENSGALG00000009601	1	1	5.26499	25294185	38678514	cis
ENSGALT00000015558_ENSGALG00000009556	1	1	4.14535	25294185	38678514	cis
603961846F1	1	1	3.60231	25294185	38678514	cis
NM_001030740_NELL2	1	1	4.54247	25294185	38678514	cis
603233732F1	1	1	4.3879	25294185	32995345	cis
603257780F1	1	1	2.77947	27115232	38678514	cis
603959647F1	1	1	5.41377	30454963	32000381	trans
ENSGALT00000038728_ENSGALG00000023432	1	1	2.63534	25294185	38678514	cis
603219788F1	1	1	2.80032	27115232	38678514	cis
603472191F1	1	1	2.67723	27115232	38678514	cis
ENSGALT00000028944_ENSGALG00000018237	1	1	2.87796	27115232	38678514	cis
ENSGALT00000039599_ENSGALG00000006054	5	1	6.02073	30756049	32995345	trans
ENSGALT00000039601_ENSGALG00000006054	5	1	5.35691	30756049	32995345	trans
ENSGALT00000009762_ENSGALG00000006054	5	1	5.44407	30756049	32995345	trans
603961478F1	1	1	3.91752	32000381	38614818	cis
603955069F1	1	1	7.83	32000381	38614818	cis
603960523F1	1	1	2.64458	25294185	38678514	cis
ENSGALT00000038625_ENSGALG00000009903	1	1	4.448	32995345	37164711	cis
NM_001199614_IL22	1	1	3.11467	27115232	38678514	cis
ENSGALT00000015837_ENSGALG00000009730	1	1	3.25428	25294185	38678514	cis
ENSGALT00000016105_ENSGALG00000009903	1	1	2.76447	27115232	38678514	cis
NM_205149_IFNG	1	1	2.52019	27115232	38678514	cis
ENSGALT00000016088_ENSGALG00000009895	1	1	3.36028	27115232	38678514	cis
603471176F1	15	1	5.57403	32995345	37164711	trans
ENSGALT00000037984_ENSGALG00000010991	8	1	4.88713	32995345	37164711	trans
ENSGALT00000042176_ENSGALG00000025263	4	1	6.09852	32995345	37164711	trans
603961757F1	1	1	5.59508	32995345	38614818	cis
603954161F1	1	1	7.13294	36652477	38614818	cis
ENSGALT00000016330_ENSGALG00000010049	1	1	3.08326	27115232	39616139	cis
ENSGALT00000030673_ENSGALG00000019356	1	1	4.55744	36652477	41965335	cis
ENSGALT00000016069_ENSGALG00000009885	1	1	3.48469	27115232	38678514	cis
603230990F1	1	1	9.49877	32995345	38614818	cis
603468370F1	1	1	13.1237	36652477	38614818	cis
603468893F1	1	1	9.02759	36652477	38614818	cis
603844990F1	1	1	12.8321	36652477	38614818	cis
ENSGALT00000027338_ENSGALG00000016912	1	1	2.65886	148296512	161961145	cis
603844183F1	1	1	3.01068	38614818	50526061	cis
ENSGALT00000016322_ENSGALG00000010044	1	1	2.93145	27115232	39616139	cis
NM_001039271_CPSF6	1	1	4.2672	27115232	39616139	cis
603844911F1	1	1	10.4922	37305405	41965335	cis
603841205F1	1	1	2.71366	25294185	38678514	cis
603157852F1	1	1	4.7839	37305405	38678514	cis
ENSGALT00000038054_ENSGALG00000023209	1	1	2.611	38678514	52692420	cis
603221027F1	1	1	2.60478	38614818	52692420	cis
603470891F1	21	1	5.52927	36652477	49909787	trans
ENSGALT00000007671_ENSGALG00000021232	20	1	4.92547	37305405	38678514	trans
ENSGALT00000019412_ENSGALG00000011894	1	1	3.15224	39668108	53791052	cis
ENSGALT00000016192_ENSGALG00000019355	1	1	3.51545	27115232	39616139	cis
ENSGALT00000038574_ENSGALG00000009964	1	1	2.84024	27115232	39616139	cis
ENSGALT00000016619_ENSGALG00000010223	1	1	10.2442	37305405	41965335	cis
NM_001030743_GLIPR1	1	1	7.5184	36652477	41965335	cis
ENSGALT00000018257_ENSGALG00000011198	1	1	2.90909	38614818	52692420	cis
ENSGALT00000038062_ENSGALG00000023211	1	1	2.78393	38678514	52692420	cis
603847145F1	1	1	2.98157	38614818	50526061	cis
ENSGALT00000035442_ENSGALG00000021897	1	1	3.09924	38614818	50526061	cis
NM_001001301_TPH2	1	1	2.78223	27115232	39616139	cis
603847671F1	1	1	6.8287	36652477	41965335	cis
ENSGALT00000038474_ENSGALG00000010241	1	1	3.35533	37164711	41965335	cis
ENSGALT00000016620_ENSGALG00000010224	1	1	12.6419	37305405	41965335	cis
603372703F1	1	1	2.56173	182023225	199284012	cis
603371219F1	1	1	2.9796	27115232	38678514	cis
ENSGALT00000038119_ENSGALG00000011746	1	1	2.53677	38678514	52692420	cis
603844852F1	1	1	2.62433	38614818	52692420	cis
ENSGALT00000038105_ENSGALG00000023230	1	1	2.7435	38678514	52692420	cis
ENSGALT00000038070_ENSGALG00000011773	1	1	2.69537	38678514	52692420	cis
603956723F1	4	1	8.60835	37305405	41965335	trans
ENSGALT00000030609_ENSGALG00000011958	1	1	2.7465	39668108	53791052	cis
603373810F1	1	1	2.89712	406616	20897163	cis
603841406F1	1	1	4.43639	38678514	46086451	cis
ENSGALT00000018193_ENSGALG00000011159	1	1	5.14558	39668108	46086451	cis
NM_205208_CSRP2	1	1	4.05809	37305405	46086451	cis
ENSGALT00000016683_ENSGALG00000010257	1	1	3.744	38614818	50526061	cis
ENSGALT00000027180_ENSGALG00000016834	1	1	2.63652	131662689	149775518	cis
603257838F1	1	1	4.2675	39668108	43406820	cis
ENSGALT00000016819_ENSGALG00000010332	1	1	4.81756	39668108	43406820	cis
603158969F1	1	1	3.64184	38678514	43406820	cis
ENSGALT00000017803_ENSGALG00000010939	1	1	4.77106	39668108	47775844	cis
603257808F1	1	1	2.68421	27115232	38678514	cis
ENSGALT00000038064_ENSGALG00000023211	1	1	3.0216	38678514	52692420	cis
603257781F1	1	1	3.61295	38614818	52692420	cis
ENSGALT00000038037_ENSGALG00000011800	1	1	2.94339	38678514	52692420	cis
NM_001252062_ANKS1B	1	1	3.3379	38614818	52692420	cis
ENSGALT00000042323_ENSGALG00000025410	1	1	2.52717	38614818	52692420	cis
ENSGALT00000042363_ENSGALG00000025450	2	1	5.29895	39668108	43406820	trans
603471614F1	10	1	5.2617	39668108	52692420	trans
603234247F1	1	1	3.50142	38614818	52692420	cis
ENSGALT00000042301_ENSGALG00000025388	1	1	2.72898	39668108	53791052	cis
ENSGALT00000038426_ENSGALG00000010935	1	1	3.18956	38614818	52692420	cis
603220096F1	1	1	5.80428	38614818	52692420	cis
ENSGALT00000038403_ENSGALG00000010940	1	1	2.71406	38614818	52692420	cis
NM_001031519_ESF1	Un_random	1	5.6247	37305405	47775844	trans
NM_001031519_ESF1	3	1	5.6247	37305405	47775844	trans
603830887F1	1	1	13.2602	46086451	49909787	cis
NM_204404_HAL	1	1	8.90029	46086451	49909787	cis
ENSGALT00000038284_ENSGALG00000011421	1	1	7.28363	46086451	49909787	cis
ENSGALT00000018631_ENSGALG00000011421	1	1	6.8988	46086451	49909787	cis
603470072F1	1	1	13.7062	46086451	49909787	cis
603221343F1	1	1	7.40504	46086451	49909787	cis
ENSGALT00000018623_ENSGALG00000011414	1	1	5.59109	46086451	49909787	cis
ENSGALT00000018969_ENSGALG00000011614	1	1	5.59418	46086451	49909787	cis
603956091F1	1	1	2.87589	131529054	148296512	cis
603843790F1	1	1	2.82203	39668108	53791052	cis
ENSGALT00000030193_ENSGALG00000019116	1	1	2.58061	145489901	160055504	cis
603954156F1	1	1	4.03053	38614818	52692420	cis
ENSGALT00000018814_ENSGALG00000011549	1	1	3.58925	38614818	52692420	cis
603844408F1	1	1	2.89353	38614818	52692420	cis
603953466F1	1	1	2.78766	38614818	52692420	cis
ENSGALT00000018639_ENSGALG00000011429	1	1	2.61686	38614818	52692420	cis
ENSGALT00000038436_ENSGALG00000010325	1	1	2.92554	38614818	52692420	cis
603257656F1	1	1	4.43867	38614818	52692420	cis
603957628F1	1	1	3.945	38614818	52692420	cis
603472528F1	1	1	4.57708	38614818	52692420	cis
ENSGALT00000027404_ENSGALG00000016955	1	1	2.7207	160055504	182023225	cis
ENSGALT00000027505_ENSGALG00000017022	1	1	2.83495	160055504	182023225	cis
ENSGALT00000037025_ENSGALG00000014212	1	1	5.14643	46086451	49909787	trans
NM_204111_UGP2	3	1	5.16199	46086451	49952044	trans
603844257F1	1	1	5.06863	39668108	53791052	cis
603471540F1	1	1	23.6717	47775844	50526061	cis
603471029F1	1	1	20.0365	47775844	50526061	cis
603221657F1	1	1	28.3034	47775844	49952044	cis
603848278F1	1	1	29.3811	47775844	49952044	cis
NM_205044_MGP	1	1	28.2994	47775844	49952044	cis
603847239F1	1	1	27.2376	47775844	49952044	cis
603842171F1	1	1	22.939	47775844	49952044	cis
ENSGALT00000019173_ENSGALG00000011740	1	1	29.0534	47775844	49952044	cis
603960622F1	1	1	24.2211	47775844	49952044	cis
603471475F1	1	1	27.2925	47775844	49952044	cis
603158128F1	1	1	25.8544	47775844	49952044	cis
603159510F1	1	1	24.2762	47775844	49952044	cis
603846326F1	1	1	23.2098	47775844	49952044	cis
603845995F1	1	1	27.4363	47775844	49952044	cis
ENSGALT00000019176_ENSGALG00000011743	1	1	6.83004	47775844	52692420	cis
ENSGALT00000019175_ENSGALG00000011742	1	1	3.95743	38678514	52692420	cis
603846185F1	1	1	2.61266	38614818	52692420	cis
ENSGALT00000019248_ENSGALG00000011796	1	1	4.8992	38678514	52692420	cis
NM_204124_NR2C1	1	1	2.85061	38614818	52692420	cis
ENSGALT00000034497_ENSGALG00000021376	24	1	5.50771	43406820	50526061	trans
ENSGALT00000018952_ENSGALG00000011605	7	1	5.14939	47775844	61816151	trans
603221467F1	3	1	5.14628	47775844	52692420	trans
603371648F1	5	1	5.30038	47775844	52692420	trans
603955969F1	1	1	4.13505	39668108	53791052	cis
ENSGALT00000019356_ENSGALG00000011863	1	1	3.64297	39668108	53791052	cis
603844595F1	1	1	2.61299	39668108	53791052	cis
ENSGALT00000019359_ENSGALG00000011866	1	1	3.59754	39668108	53791052	cis
603471896F1	1	1	6.67531	39668108	53791052	cis
ENSGALT00000038151_ENSGALG00000011722	1	1	13.6501	49909787	50526061	cis
ENSGALT00000038150_ENSGALG00000011722	1	1	13.2145	49909787	50526061	cis
NM_001012814_POLDIP3	1	1	6.4174	49909787	50526061	cis
ENSGALT00000038152_ENSGALG00000011722	1	1	12.3247	49909787	50526061	cis
ENSGALT00000019153_ENSGALG00000011722	1	1	11.6165	49909787	50526061	cis
ENSGALT00000019028_ENSGALG00000011643	1	1	5.43994	47775844	50526061	cis
ENSGALT00000036470_ENSGALG00000017021	1	1	3.15303	160055504	182023225	cis
603845490F1	7	1	6.02145	47775844	56996295	trans
603844558F1	7	1	5.76386	47775844	58811848	trans
ENSGALT00000038034_ENSGALG00000011605	7	1	4.98224	47775844	58811848	trans
603954952F1	7	1	5.17108	47775844	58811848	trans
ENSGALT00000033005_ENSGALG00000020636	7	1	5.72721	47775844	53791052	trans
603371839F1	7	1	6.2891	47775844	52692420	trans
ENSGALT00000016905_ENSGALG00000010377	9	1	5.01666	47775844	52692420	trans
ENSGALT00000028855_ENSGALG00000018148	5	1	7.17886	47775844	52692420	trans
ENSGALT00000019637_ENSGALG00000012033	1	1	4.65081	49952044	56996295	cis
603256830F1	1	1	5.18667	49952044	56996295	cis
ENSGALT00000016778_ENSGALG00000010311	1	1	3.02043	38614818	50526061	cis
603471690F1	1	1	3.46312	119902514	131662689	cis
603232607F1	1	1	5.95236	38614818	52692420	cis
ENSGALT00000018595_ENSGALG00000011400	1	1	2.81806	38614818	52692420	cis
ENSGALT00000038031_ENSGALG00000023203	7	1	5.85862	47775844	58811848	trans
ENSGALT00000024419_ENSGALG00000015134	1	1	5.77004	49952044	52692420	trans
ENSGALT00000030404_ENSGALG00000019211	1	1	3.17009	92994974	116783698	cis
NM_204919_MAP6	1	1	3.08261	192029819	200400568	cis
ENSGALT00000030604_ENSGALG00000012215	1	1	4.50428	49952044	56996295	cis
603268637F1	1	1	2.81496	49952044	56996295	cis
NM_001006238_L3MBTL2	1	1	2.94119	49952044	56996295	cis
603472692F1	1	1	3.62218	49952044	56996295	cis
603471372F1	1	1	3.03484	49952044	56996295	cis
603230470F1	1	1	7.12994	49952044	56996295	cis
ENSGALT00000019957_ENSGALG00000019317	1	1	3.20696	49952044	56996295	cis
ENSGALT00000042137_ENSGALG00000025224	1	1	5.22297	49952044	56996295	cis
603847696F1	1	1	2.74527	49952044	56996295	cis
603957863F1	1	1	3.38375	49952044	56996295	cis
NM_001044681_LOC693258	1	1	3.29505	49952044	56996295	cis
ENSGALT00000030591_ENSGALG00000019312	1	1	3.12297	49952044	56996295	cis
603469115F1	1	1	4.40984	49952044	56996295	cis
603960275F1	1	1	3.78768	50526061	57377809	cis
ENSGALT00000030585_ENSGALG00000023121	1	1	2.68422	50526061	57377809	cis
603958557F1	1	1	2.90385	50526061	57377809	cis
ENSGALT00000020399_ENSGALG00000012486	1	1	4.17014	50526061	57377809	cis
603472750F1	1	1	3.94141	50526061	57377809	cis
603955622F1	1	1	8.56378	50526061	53791052	cis
ENSGALT00000019602_ENSGALG00000012013	1	1	10.5542	50526061	53791052	cis
ENSGALT00000019447_ENSGALG00000011919	1	1	5.05574	39668108	53791052	cis
ENSGALT00000020400_ENSGALG00000012487	1	1	6.77228	50526061	53791052	cis
ENSGALT00000037949_ENSGALG00000023175	1	1	15.4081	50526061	53791052	cis
ENSGALT00000019527_ENSGALG00000011970	1	1	21.6886	50526061	53791052	cis
ENSGALT00000020069_ENSGALG00000012281	1	1	5.27129	50526061	53791052	cis
603373843F1	1	1	18.5613	50526061	53791052	cis
603960883F1	1	1	4.92601	50526061	53791052	cis
ENSGALT00000019979_ENSGALG00000012236	1	1	8.10275	50526061	53791052	cis
ENSGALT00000037973_ENSGALG00000023184	1	1	3.99578	39668108	53791052	cis
603470186F1	1	1	6.47276	50526061	53791052	cis
ENSGALT00000019927_ENSGALG00000012204	1	1	4.20791	50526061	53791052	cis
603268720F1	1	1	2.63144	39668108	53791052	cis
ENSGALT00000019462_ENSGALG00000011932	1	1	4.92173	50526061	53791052	cis
603372366F1	1	1	21.3194	50526061	53791052	cis
ENSGALT00000037890_ENSGALG00000023152	1	1	18.4291	50526061	53791052	cis
ENSGALT00000037914_ENSGALG00000023162	1	1	6.45571	49952044	53791052	cis
603471708F1	1	1	4.0355	50526061	53791052	cis
NM_001252276_CHADL	1	1	19.8894	50526061	53791052	cis
ENSGALT00000028515_ENSGALG00000017808	1	1	8.36496	50526061	53791052	cis
ENSGALT00000019837_ENSGALG00000012144	1	1	4.50513	50526061	53791052	cis
603843231F1	1	1	22.2551	50526061	53791052	cis
NM_001006237_RANGAP1	1	1	6.02562	50526061	53791052	cis
NM_001130738_PLA2G6	1	1	5.44839	50526061	53791052	cis
ENSGALT00000019518_ENSGALG00000011966	1	1	7.39398	50526061	53791052	cis
NM_001201447_GTPBP1	1	1	6.64163	50526061	53791052	cis
NM_204927_XRCC6	1	1	3.38222	39668108	53791052	cis
603469231F1	1	1	6.73109	50526061	53791052	cis
603959756F1	1	1	2.60602	39668108	53791052	cis
603231245F1	1	1	9.24484	50526061	53791052	cis
603158263F1	1	1	4.01163	50526061	53791052	cis
ENSGALT00000037918_ENSGALG00000023165	1	1	8.55127	50526061	53791052	cis
ENSGALT00000038020_ENSGALG00000011859	1	1	5.98659	39668108	53791052	cis
603955689F1	1	1	2.84175	64339765	73974022	cis
NM_001012811_CNOT4	1	1	2.5155	38678514	52692420	cis
NM_001031460_TK2	11	1	5.07597	22215535	53791052	trans
603961308F1	6	1	5.85668	50526061	53791052	trans
603471518F1	2	1	5.45048	50526061	53791052	trans
603831128F1	2	1	5.21224	50526061	177200150	trans
ENSGALT00000020471_ENSGALG00000012532	1	1	3.86314	50526061	57377809	cis
603959485F1	1	1	3.7284	50526061	57377809	cis
ENSGALT00000020467_ENSGALG00000012530	1	1	6.22814	52692420	55252063	cis
ENSGALT00000008006_ENSGALG00000004999	4	1	4.88432	50526061	61816151	trans
603232271F1	1	1	2.60293	192029819	200400568	cis
ENSGALT00000020078_ENSGALG00000012285	1	1	5.08841	49952044	56996295	cis
603962165F1	1	1	3.25568	50526061	58811848	cis
NM_001135572_C1H12orf73	1	1	2.5196	52692420	58811848	cis
603230495F1	1	1	3.22647	50526061	58811848	cis
603470894F1	1	1	8.50476	52692420	58811848	cis
603845680F1	1	1	4.68579	52692420	61816151	cis
NM_001031410_TXN2	1	1	4.22311	52692420	61816151	cis
ENSGALT00000020628_ENSGALG00000012639	1	1	7.99449	53791052	61816151	cis
603846419F1	1	1	4.41648	52692420	61816151	cis
603471718F1	1	1	4.4403	56996295	65535880	cis
603231243F1	1	1	2.5146	53791052	65535880	cis
ENSGALT00000038030_ENSGALG00000023202	7	1	5.82753	47775844	58811848	trans
603257055F1	2	1	5.43788	52692420	61816151	trans
603233501F1	7	1	5.40716	47775844	61816151	trans
603959948F1	1	1	5.58392	53791052	57377809	cis
ENSGALT00000021004_ENSGALG00000012877	1	1	6.96878	53791052	61816151	cis
603847922F1	1	1	3.35321	53791052	61816151	cis
ENSGALT00000020957_ENSGALG00000012849	1	1	3.57958	56996295	65535880	cis
NM_001012538_SLC37A3	1	1	3.3103	56996295	65535880	cis
ENSGALT00000018730_ENSGALG00000011493	7	1	5.43429	49909787	57377809	trans
ENSGALT00000038136_ENSGALG00000011493	7	1	4.95553	50526061	61816151	trans
NM_001145200_OCC.1	1	1	2.54181	52692420	58811848	cis
603961475F1	1	1	3.01797	52692420	58811848	cis
603846162F1	1	1	3.76049	52692420	58811848	cis
ENSGALT00000020806_ENSGALG00000012751	1	1	4.95228	52692420	58811848	cis
ENSGALT00000020470_ENSGALG00000012532	1	1	3.46258	50526061	57377809	cis
ENSGALT00000020361_ENSGALG00000012457	1	1	3.35362	50526061	57377809	cis
NM_001024583_SSTR3	1	1	2.7468	50526061	57377809	cis
603955813F1	1	1	3.61155	50526061	57377809	cis
ENSGALT00000020403_ENSGALG00000012490	1	1	3.75756	50526061	57377809	cis
ENSGALT00000037765_ENSGALG00000012550	1	1	4.08847	55252063	62215030	cis
ENSGALT00000037650_ENSGALG00000012717	1	1	5.12336	53791052	62215030	cis
603470345F1	1	1	6.74413	55252063	62215030	cis
ENSGALT00000020496_ENSGALG00000012550	1	1	3.92502	53791052	62215030	cis
603953387F1	1	1	9.11038	53791052	61816151	cis
NM_205269_NFYB	1	1	6.59588	53791052	61816151	cis
NM_205344_HMOX1	1	1	5.07514	55252063	61816151	cis
603220295F1	1	1	6.19089	53791052	61816151	cis
ENSGALT00000020831_ENSGALG00000012766	1	1	4.39934	53791052	61816151	cis
ENSGALT00000037764_ENSGALG00000012550	1	1	5.2756	53791052	61816151	cis
603372621F1	1	1	5.70278	53791052	61816151	cis
ENSGALT00000020762_ENSGALG00000012717	1	1	3.34782	53791052	61816151	cis
ENSGALT00000037778_ENSGALG00000012532	1	1	6.89254	52692420	61816151	cis
603846066F1	1	1	3.10762	56996295	65535880	cis
NM_001080102_ATP6V0A4	1	1	2.69317	56996295	65535880	cis
ENSGALT00000020864_ENSGALG00000012788	1	1	3.28911	53791052	65535880	cis
ENSGALT00000037586_ENSGALG00000012870	1	1	4.24957	56996295	65535880	cis
603845319F1	1	1	2.62515	56996295	65535880	cis
ENSGALT00000021001_ENSGALG00000012874	1	1	3.60142	56996295	65535880	cis
ENSGALT00000020900_ENSGALG00000012810	1	1	2.58994	56996295	65535880	cis
603842009F1	1	1	3.59845	53791052	65535880	cis
603960728F1	1	1	3.16349	180412143	195271649	cis
ENSGALT00000027679_ENSGALG00000017134	1	1	4.02406	180412143	195271649	cis
ENSGALT00000020758_ENSGALG00000012714	1	1	2.67577	52692420	58811848	cis
603956890F1	1	1	2.53093	50526061	57377809	cis
NM_001167731_TST	1	1	2.51424	50526061	57377809	cis
NM_001044638_CENPM	1	1	3.2402	39668108	53791052	cis
ENSGALT00000019440_ENSGALG00000011914	1	1	2.64663	39668108	53791052	cis
ENSGALT00000013473_ENSGALG00000008280	1	1	3.22865	406616	17350997	cis
NM_205403_GNAI1	1	1	2.66938	366532	17350997	cis
603836090F1	1	1	6.44463	58811848	62215030	cis
ENSGALT00000021104_ENSGALG00000012939	1	1	5.5143	58811848	62215030	cis
603836131F1	1	1	6.5729	58811848	62215030	cis
ENSGALT00000037501_ENSGALG00000013007	1	1	5.33382	58811848	62215030	cis
ENSGALT00000021245_ENSGALG00000013009	1	1	6.54065	58811848	62215030	cis
603836266F1	1	1	4.6899	58811848	62215030	cis
603219728F1	1	1	3.64934	53791052	62215030	cis
NM_001006246_ATP6V1E1	1	1	3.36382	58811848	62215030	cis
ENSGALT00000030557_ENSGALG00000019295	1	1	5.35316	58811848	62215030	cis
603848437F1	1	1	4.59154	58811848	62215030	cis
NM_001195276_TMEM178B	1	1	5.09311	58811848	62215030	cis
603957112F1	1	1	5.82505	58811848	62215030	cis
NM_001199313_LAMB4	1	1	3.53025	3288178	22215535	cis
ENSGALT00000039348_ENSGALG00000007917	1	1	2.94936	3288178	22215535	cis
603158570F1	1	1	3.10298	56996295	65535880	cis
603843684F1	1	1	2.896	53791052	65535880	cis
603842387F1	1	1	2.9551	56996295	65535880	cis
603159006F1	1	1	4.129	56996295	65535880	cis
ENSGALT00000020817_ENSGALG00000012756	1	1	3.292	53791052	65535880	cis
NM_001030763_C1H12orf48	1	1	3.31611	53791052	65535880	cis
NM_001079722_DNM1L	1	1	2.75566	56996295	65535880	cis
ENSGALT00000021073_ENSGALG00000012919	1	1	3.78735	56996295	65535880	cis
ENSGALT00000020821_ENSGALG00000012759	1	1	2.75142	53791052	65535880	cis
ENSGALT00000020963_ENSGALG00000012853	1	1	3.00523	56996295	65535880	cis
603471617F1	1	1	3.77876	56996295	65535880	cis
603955352F1	1	1	2.58755	56996295	65535880	cis
603232602F1	1	1	3.61405	56996295	66716539	cis
ENSGALT00000021202_ENSGALG00000012988	1	1	2.52098	56996295	66716539	cis
ENSGALT00000021201_ENSGALG00000012987	1	1	2.6821	56996295	66716539	cis
ENSGALT00000021246_ENSGALG00000013010	1	1	3.81579	56996295	66716539	cis
ENSGALT00000021244_ENSGALG00000013008	1	1	2.97194	56996295	66716539	cis
603844215F1	1	1	2.50874	56996295	66716539	cis
ENSGALT00000021243_ENSGALG00000013007	1	1	3.74242	56996295	66716539	cis
ENSGALT00000021197_ENSGALG00000012985	1	1	3.64849	56996295	66716539	cis
ENSGALT00000023581_ENSGALG00000013022	1	1	2.77852	56996295	66716539	cis
603232790F1	1	1	2.69353	56996295	66716539	cis
ENSGALT00000021352_ENSGALG00000013078	1	1	3.7898	56996295	66716539	cis
ENSGALT00000010274_ENSGALG00000006356	1	1	2.66308	366532	15697517	cis
ENSGALT00000013264_ENSGALG00000008162	1	1	2.69699	366532	15697517	cis
ENSGALT00000040163_ENSGALG00000006473	1	1	2.88833	366532	15697517	cis
ENSGALT00000038867_ENSGALG00000009480	1	1	3.02534	25294185	38678514	cis
NM_001199559_GNS	1	1	3.77885	27115232	38678514	cis
ENSGALT00000027518_ENSGALG00000017032	1	1	2.68387	160055504	182023225	cis
603231564F1	3	1	6.46102	58811848	62215030	trans
603372427F1	1	1	5.04562	58811848	62215030	trans
ENSGALT00000024009_ENSGALG00000014880	Z	1	5.8417	58811848	62215030	trans
603956567F1	1	1	5.54381	58811848	62215030	trans
NM_204818_GSTA3	3	1	7.09909	58811848	62215030	trans
603160183F1	2	1	4.92639	58811848	62215030	trans
603958127F1	Z	1	5.6159	58811848	62215030	trans
603258245F1	13	1	7.75634	58811848	62215030	trans
603959839F1	Z	1	5.00843	58811848	62215030	trans
NM_001256491_TOP3A	14	1	5.29902	58811848	62215030	trans
ENSGALT00000041087_ENSGALG00000024313	Z_random	1	6.41717	58811848	62215030	trans
603848571F1	5	1	5.20752	58811848	62215030	trans
ENSGALT00000037519_ENSGALG00000023048	Z	1	6.40951	58811848	62215030	trans
ENSGALT00000026335_ENSGALG00000016324	3	1	5.19855	58811848	62215030	trans
NM_001030752_WDR91	1	1	5.19701	58811848	62215030	trans
ENSGALT00000016727_ENSGALG00000010283	4	1	5.18387	58811848	62215030	trans
ENSGALT00000040449_ENSGALG00000001041	11	1	4.91811	58811848	62215030	trans
603954867F1	6	1	5.72132	58811848	62215030	trans
603159330F1	17	1	4.90419	58811848	62215030	trans
603232483F1	Z	1	5.14344	58811848	62215030	trans
603842152F1	26	1	5.57528	58811848	62215030	trans
NM_001199473_MRPL53	2	1	5.2956	58811848	62215030	trans
ENSGALT00000037975_ENSGALG00000012613	Z	1	5.42725	58811848	62215030	trans
ENSGALT00000018079_ENSGALG00000011096	3	1	5.09512	58811848	62215030	trans
603957601F1	4	1	4.9419	58811848	62215030	trans
603843952F1	12	1	5.10228	58811848	62215030	trans
ENSGALT00000023424_ENSGALG00000014512	2	1	5.41821	58811848	62215030	trans
603231954F1	3	1	6.14748	58811848	62215030	trans
ENSGALT00000001593_ENSGALG00000001065	11	1	5.03518	58811848	62215030	trans
ENSGALT00000022257_ENSGALG00000013688	6	1	5.9304	58811848	62215030	trans
603470502F1	9	1	7.10403	58811848	62215030	trans
603847260F1	17	1	5.17487	58811848	62215030	trans
603221975F1	21	1	5.78929	58811848	62215030	trans
603468985F1	Z	1	6.12284	58811848	62215030	trans
ENSGALT00000037517_ENSGALG00000023045	Z	1	5.88663	58811848	62215030	trans
ENSGALT00000018434_ENSGALG00000011301	8	1	5.3336	58811848	62215030	trans
NM_205012_HESX1	12	1	5.45824	58811848	62215030	trans
NM_001079500_LOC770922	13	1	5.4575	58811848	62215030	trans
NM_001040466_LHX8	8	1	5.84696	58811848	62215030	trans
ENSGALT00000026767_ENSGALG00000016582	3	1	5.15666	58811848	62215030	trans
ENSGALT00000009435_ENSGALG00000005870	1	1	5.04844	58811848	62215030	trans
603961939F1	26	1	4.92739	58811848	62215030	trans
ENSGALT00000036701_ENSGALG00000016692	3	1	5.3275	58811848	62215030	trans
ENSGALT00000038146_ENSGALG00000010774	8	1	4.88819	58811848	62215030	trans
603959855F1	14	1	6.04126	58811848	63570648	trans
ENSGALT00000041084_ENSGALG00000024312	Z_random	1	5.31847	58811848	63570648	trans
603960369F1	8	1	5.20251	58811848	177200150	trans
603961511F1	12	1	5.18335	58811848	177200150	trans
603233244F1	8	1	4.99832	58811848	177200150	trans
NM_001199582_USP47	5	1	5.2926	58811848	177200150	trans
ENSGALT00000036258_ENSGALG00000005506	12	1	4.98102	58811848	177200150	trans
ENSGALT00000011432_ENSGALG00000007057	10	1	5.10505	58811848	177200150	trans
603960877F1	2	1	5.00057	58811848	177200150	trans
603843545F1	8	1	4.90294	58811848	177200150	trans
603469580F1	8	1	5.96195	58811848	177200150	trans
603954506F1	19	1	5.25833	58811848	177200150	trans
603844511F1	2	1	5.1644	58811848	177200150	trans
603959721F1	1	1	2.64341	180412143	195271649	cis
603962492F1	1	1	5.31361	61816151	63570648	cis
ENSGALT00000021115_ENSGALG00000012946	1	1	2.58463	56996295	65535880	cis
ENSGALT00000021103_ENSGALG00000012938	1	1	3.00003	56996295	65535880	cis
NM_204836_CHUNK.1	1	1	3.84152	56996295	66716539	cis
602955290F1	1	1	9.48202	62215030	65535880	cis
ENSGALT00000020969_ENSGALG00000012857	1	1	2.63089	56996295	65535880	cis
603957743F1	1	1	3.4208	56996295	66716539	cis
NM_001030767_CECR1	1	1	5.50275	56996295	66716539	cis
603157901F1	1	1	2.88871	56996295	66716539	cis
ENSGALT00000030546_ENSGALG00000013031	1	1	3.66003	56996295	66716539	cis
ENSGALT00000021270_ENSGALG00000013026	1	1	2.8565	56996295	66716539	cis
ENSGALT00000021334_ENSGALG00000019284	1	1	11.4144	63570648	65535880	cis
ENSGALT00000021337_ENSGALG00000019283	1	1	10.9628	63570648	65535880	cis
603841902F1	1	1	11.6866	63570648	65535880	cis
603955131F1	1	1	10.0381	63570648	65535880	cis
ENSGALT00000030545_ENSGALG00000019288	1	1	17.1353	63570648	65535880	cis
ENSGALT00000005490_ENSGALG00000003466	1	1	11.0998	63570648	65535880	cis
NM_204552_BID	1	1	2.97699	56996295	66716539	cis
ENSGALT00000021411_ENSGALG00000013117	1	1	8.52657	64339765	66716539	cis
ENSGALT00000021428_ENSGALG00000013125	1	1	5.4353	63570648	66716539	cis
ENSGALT00000021284_ENSGALG00000013039	1	1	3.31761	56996295	66716539	cis
603470404F1	1	1	14.6358	65535880	71708614	cis
603468484F1	1	1	12.4913	65535880	71708614	cis
ENSGALT00000037412_ENSGALG00000023012	1	1	4.71869	65535880	71708614	cis
603956649F1	1	1	5.00438	64339765	73974022	cis
603846880F1	1	1	3.15229	56996295	66716539	cis
ENSGALT00000021522_ENSGALG00000013178	1	1	6.08725	65535880	71708614	cis
ENSGALT00000011162_ENSGALG00000006891	1	1	2.75102	366532	15697517	cis
ENSGALT00000037381_ENSGALG00000022998	1	1	3.85527	65535880	79869493	cis
603848249F1	1	1	3.90481	65535880	79869493	cis
603958262F1	1	1	3.01066	79869493	90017683	cis
603232191F1	1	1	7.07261	64339765	73974022	cis
603257891F1	1	1	4.12047	65535880	79869493	cis
ENSGALT00000022942_ENSGALG00000014186	1	1	4.88098	65535880	79869493	cis
ENSGALT00000037286_ENSGALG00000017296	1	1	2.61667	66716539	79869493	cis
ENSGALT00000022994_ENSGALG00000014218	1	1	2.54607	65535880	79869493	cis
603958078F1	1	1	5.40325	68021290	73974022	trans
603470911F1	3	1	5.30519	68021290	73974022	trans
603372245F1	1	1	2.79226	92994974	116783698	cis
603220466F1	1	1	2.72989	79869493	90017683	cis
603257008F1	1	1	2.60542	64339765	73974022	cis
ENSGALT00000013526_ENSGALG00000008309	1	1	2.77132	406616	17350997	cis
ENSGALT00000013904_ENSGALG00000008531	1	1	2.87223	14684440	25294185	cis
ENSGALT00000023149_ENSGALG00000014325	1	1	4.31009	76494629	81200026	cis
ENSGALT00000021942_ENSGALG00000013461	1	1	3.30114	66716539	79869493	cis
603469414F1	1	1	2.72493	65535880	79869493	cis
603842608F1	1	1	2.57845	65535880	79869493	cis
603233366F1	1	1	3.29697	66716539	79869493	cis
ENSGALT00000023031_ENSGALG00000014240	1	1	2.91507	66716539	79869493	cis
603221488F1	1	1	3.506	66716539	79869493	cis
603843327F1	1	1	2.98222	66716539	79869493	cis
603372245F1	1	1	4.94958	0	84853091	trans
603372402F1	1	1	3.43518	76494629	81200026	cis
603843628F1	1	1	3.16907	76494629	81200026	cis
603258113F1	1	1	3.39831	65535880	79869493	cis
603234466F1	1	1	2.58306	76494629	81200026	cis
ENSGALT00000023363_ENSGALG00000014470	1	1	2.88792	76494629	81200026	cis
ENSGALT00000023284_ENSGALG00000014410	1	1	3.22143	76494629	81200026	cis
ENSGALT00000023360_ENSGALG00000014467	1	1	3.65437	76494629	81200026	cis
ENSGALT00000027921_ENSGALG00000017271	1	1	3.11298	66716539	79869493	cis
ENSGALT00000023783_ENSGALG00000014749	1	1	4.86429	79869493	90017683	cis
ENSGALT00000030475_ENSGALG00000014977	1	1	2.50996	79869493	90017683	cis
ENSGALT00000037053_ENSGALG00000022907	1	1	3.23051	79869493	90017683	cis
603960484F1	1	1	2.55515	76494629	81200026	cis
603470425F1	1	1	2.85607	76494629	81200026	cis
603962457F1	1	1	4.54652	79869493	84853091	cis
ENSGALT00000023879_ENSGALG00000014791	1	1	4.99441	79869493	90017683	cis
ENSGALT00000023784_ENSGALG00000014750	1	1	3.45787	79869493	90017683	cis
603845468F1	1	1	3.35888	79869493	90017683	cis
603468249F1	1	1	5.28096	79869493	90017683	cis
ENSGALT00000023656_ENSGALG00000014680	1	1	3.40648	79869493	90017683	cis
603848492F1	1	1	3.3562	79869493	90017683	cis
603844040F1	1	1	3.8259	79869493	92994974	cis
ENSGALT00000021310_ENSGALG00000013057	1	1	2.90022	56996295	66716539	cis
603468207F1	1	1	2.73842	76494629	81200026	cis
603845578F1	5	1	5.22075	79869493	84853091	trans
603219604F1	1	1	3.37491	79869493	90017683	cis
ENSGALT00000024538_ENSGALG00000015207	1	1	4.46644	79869493	90017683	cis
ENSGALT00000036929_ENSGALG00000015207	1	1	4.09872	79869493	90017683	cis
ENSGALT00000032447_ENSGALG00000015207	1	1	4.22222	79869493	90017683	cis
603220775F1	1	1	7.47337	79869493	90017683	cis
603234776F1	1	1	2.57167	160055504	182023225	cis
603371130F1	1	1	3.30231	79869493	90017683	cis
603371195F1	1	1	2.94618	79869493	90017683	cis
603955988F1	1	1	3.27257	79869493	90017683	cis
ENSGALT00000024217_ENSGALG00000015016	1	1	2.84045	79869493	90017683	cis
603371872F1	1	1	4.11185	79869493	90017683	cis
ENSGALT00000024101_ENSGALG00000014941	1	1	3.23966	79869493	90017683	cis
603469823F1	1	1	3.3096	79869493	90017683	cis
ENSGALT00000036918_ENSGALG00000022877	1	1	3.8694	79869493	92994974	cis
603848505F1	1	1	3.2427	79869493	92994974	cis
603159739F1	1	1	5.15613	79869493	92994974	cis
603221508F1	1	1	3.32982	79869493	92994974	cis
603961390F1	1	1	6.41706	85140306	94547350	cis
ENSGALT00000024768_ENSGALG00000015347	1	1	6.02096	85140306	94547350	cis
603848916F1	1	1	6.03044	85140306	95241842	cis
ENSGALT00000035440_ENSGALG00000021895	1	1	2.70047	79869493	92994974	cis
ENSGALT00000036919_ENSGALG00000022878	1	1	3.00808	79869493	92994974	cis
603257443F1	1	1	2.86588	79869493	92994974	cis
ENSGALT00000036899_ENSGALG00000022872	1	1	4.32001	85140306	94547350	cis
603219433F1	1	1	3.34848	114294426	119902514	cis
ENSGALT00000024425_ENSGALG00000019232	1	1	3.10889	79869493	90017683	cis
603845192F1	1	1	2.59276	79869493	90017683	cis
603844801F1	1	1	11.1426	85140306	92994974	cis
603962453F1	1	1	3.48375	85140306	94547350	cis
ENSGALT00000024423_ENSGALG00000015136	1	1	4.57275	85140306	94547350	cis
ENSGALT00000024772_ENSGALG00000015351	1	1	3.78851	85140306	94547350	cis
603370809F1	1	1	2.95166	85140306	94547350	cis
603954140F1	1	1	3.98041	79869493	92994974	cis
603232305F1	1	1	3.44995	79869493	92994974	cis
ENSGALT00000024766_ENSGALG00000015346	1	1	3.16382	79869493	92994974	cis
NM_001006254_NFKBIZ	1	1	2.74331	79869493	92994974	cis
ENSGALT00000024790_ENSGALG00000015360	1	1	5.99778	88934871	94547350	cis
NM_001030786_LOC418424	1	1	3.71779	88934871	94547350	cis
ENSGALT00000024836_ENSGALG00000015395	1	1	3.01481	88934871	94547350	cis
ENSGALT00000030433_ENSGALG00000015360	1	1	6.04185	89531286	94547350	cis
603960159F1	1	1	8.30376	90017683	94547350	cis
ENSGALT00000024835_ENSGALG00000015394	1	1	3.71424	88934871	94547350	cis
603231821F1	1	1	3.54701	85140306	94547350	cis
603221963F1	1	1	3.04851	85140306	94547350	cis
NM_001030785_KIAA1524	1	1	5.93776	85140306	94547350	cis
ENSGALT00000030421_ENSGALG00000015395	1	1	4.08555	90017683	95241842	cis
NM_001079723_MINA	1	1	5.67982	92994974	116783698	cis
NM_001030789_RCSD1	1	1	3.49508	92994974	116783698	cis
ENSGALT00000030409_ENSGALG00000019214	1	1	2.62234	92994974	116783698	cis
ENSGALT00000036859_ENSGALG00000019213	1	1	3.5323	92994974	116783698	cis
ENSGALT00000006155_ENSGALG00000015420	1	1	5.33084	92994974	116783698	cis
603231175F1	1	1	4.21868	92994974	116783698	cis
ENSGALT00000030407_ENSGALG00000019213	1	1	3.92113	92994974	116783698	cis
ENSGALT00000028222_ENSGALG00000015420	1	1	11.6402	92994974	103169846	cis
ENSGALT00000036860_ENSGALG00000019213	1	1	5.65764	92994974	103169846	cis
603848773F1	1_random	1	24.8997	92994974	95241842	trans
603222496F1	1_random	1	22.4515	92994974	95241842	trans
ENSGALT00000024870_ENSGALG00000015418	1	1	3.58057	92994974	116783698	cis
ENSGALT00000036795_ENSGALG00000022840	1	1	2.53579	92994974	116783698	cis
ENSGALT00000024872_ENSGALG00000015420	1	1	6.52301	92994974	103169846	cis
ENSGALT00000009891_ENSGALG00000006128	1	1	4.2419	92994974	103169846	cis
603848245F1	1	1	2.99246	85140306	94547350	cis
NM_001031357_LOH12CR1	1	1	2.51989	66716539	79869493	cis
NM_001199806_LAMA1	2	1	5.18394	90017683	103169846	trans
603959976F1	1	1	7.61917	92994974	116783698	cis
ENSGALT00000026084_ENSGALG00000016186	1	1	3.41336	92994974	116783698	cis
ENSGALT00000025849_ENSGALG00000016044	1	1	3.04399	92994974	116783698	cis
603471930F1	1	1	3.13487	92994974	116783698	cis
ENSGALT00000025763_ENSGALG00000015986	1	1	4.60192	92994974	116783698	cis
ENSGALT00000025402_ENSGALG00000015751	1	1	8.17054	92994974	116783698	cis
ENSGALT00000025769_ENSGALG00000015992	1	1	3.47206	92994974	116783698	cis
603842954F1	1	1	8.32691	92994974	116783698	cis
ENSGALT00000025294_ENSGALG00000015681	1	1	4.02074	92994974	116783698	cis
ENSGALT00000041354_ENSGALG00000024441	6	1	6.24148	95241842	104760071	trans
603844442F1	1	1	2.9069	92994974	116783698	cis
603231111F1	1	1	3.20299	92994974	116783698	cis
603469735F1	1	1	4.66073	92994974	116783698	cis
NM_001030794_SETD4	1	1	10.8703	104760071	114294426	cis
ENSGALT00000025685_ENSGALG00000015936	1	1	5.40653	103169846	114294426	cis
ENSGALT00000030355_ENSGALG00000016047	1	1	5.36729	104760071	114294426	cis
603842340F1	1	1	4.27507	103169846	114294426	cis
ENSGALT00000026009_ENSGALG00000016145	1	1	4.58977	92994974	116783698	cis
ENSGALT00000035438_ENSGALG00000021893	1	1	2.87321	92994974	116783698	cis
603830884F1	1	1	3.40394	92994974	116783698	cis
603846222F1	1	1	4.29244	92994974	116783698	cis
603471805F1	1	1	3.04061	92994974	116783698	cis
ENSGALT00000024920_ENSGALG00000015455	1	1	2.6229	92994974	116783698	cis
ENSGALT00000026110_ENSGALG00000016196	1	1	3.62986	92994974	116783698	cis
ENSGALT00000025813_ENSGALG00000016024	1	1	7.92827	92994974	116783698	cis
603371125F1	1	1	2.80283	92994974	116783698	cis
603959867F1	1	1	3.43788	92994974	116783698	cis
NM_001030797_CRYAA	1	1	6.65478	92994974	116783698	cis
ENSGALT00000026015_ENSGALG00000016147	1	1	2.69936	92994974	116783698	cis
ENSGALT00000030348_ENSGALG00000016062	1	1	2.88143	92994974	116783698	cis
ENSGALT00000036695_ENSGALG00000016199	1	1	7.44134	92994974	116783698	cis
NM_001001469_GART	1	1	2.9563	92994974	116783698	cis
ENSGALT00000026134_ENSGALG00000016213	1	1	2.8096	92994974	116783698	cis
ENSGALT00000036762_ENSGALG00000015983	1	1	2.62732	92994974	116783698	cis
603232713F1	1	1	3.87218	92994974	116783698	cis
ENSGALT00000026116_ENSGALG00000016199	1	1	7.38764	92994974	116783698	cis
603846930F1	1	1	4.03645	92994974	116783698	cis
ENSGALT00000026169_ENSGALG00000016229	1	1	2.74507	114294426	119902514	cis
603957768F1	1	1	3.71543	114294426	119902514	cis
ENSGALT00000030657_ENSGALG00000019347	1	1	3.70734	38614818	52692420	cis
603257917F1	1	1	2.80641	38678514	52692420	cis
NM_001257214_CPA2	1	1	4.93043	111555803	116783698	trans
ENSGALT00000028718_ENSGALG00000018011	11	1	6.66085	111555803	116783698	trans
603849067F1	1	1	4.97687	111555803	116783698	trans
ENSGALT00000023416_ENSGALG00000014505	4	1	5.0875	111555803	116783698	trans
ENSGALT00000026294_ENSGALG00000016299	3	1	4.88668	111555803	116783698	trans
603956238F1	Z	1	5.05966	111555803	116783698	trans
ENSGALT00000028993_ENSGALG00000018286	2	1	5.62102	111555803	116783698	trans
603845349F1	3	1	5.60821	111555803	116783698	trans
603471532F1	4	1	7.13883	111555803	116783698	trans
ENSGALT00000038358_ENSGALG00000006968	15	1	5.79972	111555803	116783698	trans
ENSGALT00000015846_ENSGALG00000009737	2	1	10.2753	111555803	116783698	trans
603469763F1	3	1	5.21974	111555803	116783698	trans
603469548F1	2	1	6.32085	111555803	116783698	trans
ENSGALT00000036514_ENSGALG00000016906	1	1	5.60437	111555803	116783698	trans
ENSGALT00000028713_ENSGALG00000018006	11	1	5.43754	111555803	116783698	trans
ENSGALT00000015791_ENSGALG00000020737	7	1	6.70188	111555803	116783698	trans
603234588F1	1	1	5.15123	111555803	116783698	trans
603370707F1	1	1	2.72133	92994974	116783698	cis
ENSGALT00000025546_ENSGALG00000015844	1	1	2.88834	92994974	116783698	cis
603841630F1	1	1	2.60203	166135056	183897945	cis
603961413F1	1	1	2.56376	166135056	183897945	cis
603234878F1	1	1	2.53916	92994974	116783698	cis
603159345F1	1	1	2.55885	92994974	116783698	cis
603841559F1	1	1	4.64941	114294426	118226201	cis
ENSGALT00000026217_ENSGALG00000016258	1	1	5.60208	114294426	118226201	cis
ENSGALT00000036518_ENSGALG00000022748	1	1	4.49349	147635555	161961145	cis
603958571F1	1	1	3.79603	56996295	65535880	cis
603841346F1	1	1	3.13171	114294426	119902514	cis
603954634F1	1	1	2.79075	114294426	119902514	cis
ENSGALT00000036479_ENSGALG00000022735	1	1	3.18742	160055504	182023225	cis
603233594F1	15	1	5.54081	32995345	119902514	trans
603958715F1	1	1	3.40312	119902514	128374688	cis
ENSGALT00000026261_ENSGALG00000016288	1	1	2.78536	118226201	123301222	cis
NM_001006272_CAB39L	1	1	3.47352	160055504	182023225	cis
603836265F1	1	1	5.76976	117001710	123301222	trans
ENSGALT00000026687_ENSGALG00000016537	1	1	4.63721	119902514	128374688	cis
603471970F1	1	1	3.88372	119902514	128374688	cis
ENSGALT00000026750_ENSGALG00000016574	1	1	4.10765	119902514	131662689	cis
ENSGALT00000026761_ENSGALG00000016578	1	1	3.98838	119902514	131662689	cis
603472351F1	1	1	11.3775	125853070	128374688	cis
ENSGALT00000026755_ENSGALG00000016576	1	1	4.15815	125853070	128374688	cis
603018910F1	1	1	4.56419	125853070	128374688	cis
603258306F1	1	1	4.29412	125853070	128374688	cis
603843618F1	1	1	3.92785	119902514	128374688	cis
603371184F1	1	1	4.70682	119902514	128374688	cis
603848259F1	1	1	3.06129	119902514	128374688	cis
ENSGALT00000036618_ENSGALG00000016594	1	1	5.74505	125853070	128374688	cis
603469243F1	1	1	5.07378	119902514	128374688	cis
603846820F1	1	1	3.57517	119902514	128374688	cis
ENSGALT00000026654_ENSGALG00000016518	1	1	4.95384	119902514	128374688	cis
NM_001006263_TRAPPC2	1	1	3.88782	119902514	131662689	cis
603958818F1	1	1	2.67437	119902514	131662689	cis
NM_001006278_MMP7	1	1	3.25957	182023225	199284012	cis
603372019F1	1	1	2.94972	92994974	116783698	cis
ENSGALT00000026885_ENSGALG00000016656	1	1	10.4028	127009642	134165693	cis
NM_001198651_CD99	1	1	2.52725	127009642	140943462	cis
ENSGALT00000026884_ENSGALG00000016655	1	1	4.28926	127009642	140943462	cis
603370743F1	1	1	6.02757	127009642	140943462	cis
603841563F1	1	1	4.62008	127009642	140943462	cis
ENSGALT00000026830_ENSGALG00000016622	1	1	22.7059	127009642	134165693	cis
603234672F1	1	1	4.39738	127009642	134165693	cis
ENSGALT00000026923_ENSGALG00000016685	1	1	3.87536	131529054	148296512	cis
NM_001130740_PNPLA4	1	1	5.27677	127009642	131662689	cis
ENSGALT00000026826_ENSGALG00000016618	1	1	4.14766	127009642	131662689	cis
603956676F1	1	1	4.92068	127009642	138107118	cis
603849015F1	1	1	3.56137	127009642	140943462	cis
603159062F1	1	1	3.62198	127009642	140943462	cis
603848933F1	1	1	3.24139	127009642	140943462	cis
ENSGALT00000036573_ENSGALG00000016790	1	1	2.65276	131529054	148296512	cis
NM_205343_ASMT	1	1	3.8305	131529054	148296512	cis
ENSGALT00000026985_ENSGALG00000016721	1	1	3.12044	131529054	148296512	cis
603842778F1	1	1	3.88602	131529054	148296512	cis
603233530F1	1	1	2.95207	131529054	148296512	cis
ENSGALT00000026955_ENSGALG00000016702	1	1	8.25261	131662689	135273425	cis
603957608F1	1	1	4.10686	127009642	136157356	cis
ENSGALT00000042105_ENSGALG00000025192	1	1	2.6548	131529054	148296512	cis
NM_001030343_CHST10	1	1	6.41087	134165693	140943462	cis
603470672F1	1	1	3.50414	131529054	148296512	cis
603957884F1	1	1	4.26752	131529054	148296512	cis
603843402F1	1	1	6.82014	134165693	138107118	cis
603848670F1	1	1	14.3074	134165693	140943462	cis
603472510F1	1	1	6.49277	134165693	140943462	cis
ENSGALT00000027021_ENSGALG00000016740	1	1	5.47514	134165693	140943462	cis
603219670F1	1	1	4.37807	134165693	142616238	cis
603841607F1	1	1	3.27995	131529054	148296512	cis
ENSGALT00000027083_ENSGALG00000016776	1	1	2.73778	131529054	148296512	cis
ENSGALT00000027114_ENSGALG00000016794	1	1	3.21967	131529054	148296512	cis
ENSGALT00000030243_ENSGALG00000016760	1	1	2.95462	131529054	148296512	cis
ENSGALT00000027049_ENSGALG00000016752	1	1	2.76473	131529054	148296512	cis
603258117F1	1	1	3.56947	131662689	149775518	cis
ENSGALT00000027054_ENSGALG00000016755	1	1	9.8398	136157356	140943462	cis
ENSGALT00000027103_ENSGALG00000016785	1	1	4.80861	136157356	140943462	cis
NM_001024590_IL1RL1	1	1	3.6643	134165693	140943462	cis
603372892F1	1	1	5.78332	136157356	140943462	cis
ENSGALT00000027075_ENSGALG00000016769	1	1	5.10421	134165693	140943462	cis
ENSGALT00000021769_ENSGALG00000016785	1	1	3.95626	136157356	140943462	cis
603845224F1	1	1	7.91274	134165693	140943462	cis
ENSGALT00000027102_ENSGALG00000016785	1	1	3.60699	134165693	140943462	cis
603220533F1	1	1	3.64156	131662689	142616238	cis
ENSGALT00000027121_ENSGALG00000016799	1	1	4.28775	136157356	142616238	cis
603954671F1	1	1	3.10739	131529054	148296512	cis
ENSGALT00000036544_ENSGALG00000022764	1	1	2.72138	131662689	149775518	cis
ENSGALT00000027127_ENSGALG00000016804	1	1	2.61755	131662689	149775518	cis
ENSGALT00000027148_ENSGALG00000016816	1	1	2.5771	131662689	149775518	cis
603234060F1	1	1	4.05554	131662689	149775518	cis
NM_001030814_NCK2	1	1	3.80149	131662689	149775518	cis
ENSGALT00000027176_ENSGALG00000016833	1	1	4.23135	131662689	149775518	cis
603953473F1	1	1	2.57629	131662689	149775518	cis
NM_204442_F7	1	1	3.48587	131662689	149775518	cis
NM_001006265_CDC16	1	1	2.61866	131662689	149775518	cis
NM_204867_TMCO3	1	1	3.19655	131662689	149775518	cis
ENSGALT00000027129_ENSGALG00000016806	1	1	7.78549	138107118	142616238	cis
603234790F1	1	1	6.1458	138107118	142616238	cis
ENSGALT00000022889_ENSGALG00000016807	1	1	22.7788	138107118	142616238	cis
603468668F1	1	1	7.34716	138107118	142616238	cis
603848533F1	1	1	6.85521	138107118	142616238	cis
603955801F1	1	1	8.23535	138107118	142616238	cis
NM_001001763_SLC5A7	1	1	3.56274	138107118	142616238	cis
603231047F1	1	1	6.25833	138107118	142616238	cis
603158077F1	1	1	7.81406	138107118	142616238	cis
ENSGALT00000027141_ENSGALG00000016810	1	1	12.9264	138107118	142616238	cis
603372958F1	1	1	5.54069	138107118	142616238	cis
603231520F1	1	1	7.68392	138107118	142616238	cis
603957336F1	1	1	10.6349	138107118	142616238	cis
ENSGALT00000036570_ENSGALG00000016804	1	1	5.50672	138107118	142616238	cis
603960968F1	1	1	8.4225	138107118	142616238	cis
603842516F1	1	1	14.267	138107118	142616238	cis
603959802F1	1	1	8.6449	138107118	142616238	cis
ENSGALT00000027144_ENSGALG00000016813	1	1	3.62568	128374688	142616238	cis
603956840F1	1	1	8.06481	138107118	142616238	cis
ENSGALT00000027130_ENSGALG00000016807	1	1	22.8854	138107118	142616238	cis
603955150F1	1	1	4.70716	138107118	142616238	cis
ENSGALT00000027132_ENSGALG00000016807	1	1	22.1535	138107118	142616238	cis
603470859F1	1	1	5.21793	138107118	145489901	cis
603373991F1	1	1	5.85522	134165693	145489901	cis
603843419F1	1	1	7.23354	138107118	145489901	cis
603232433F1	1	1	5.96492	138107118	145489901	cis
603472154F1	1	1	7.73005	138107118	145489901	cis
ENSGALT00000027122_ENSGALG00000016800	1	1	6.09909	138107118	145489901	cis
ENSGALT00000001936_ENSGALG00000001269	10	1	16.059	138107118	142616238	trans
ENSGALT00000040579_ENSGALG00000024052	6	1	5.91308	138107118	142616238	trans
NM_001030542_NPAS2	1	1	2.73535	131529054	148296512	cis
ENSGALT00000027166_ENSGALG00000016826	1	1	3.46961	131662689	149775518	cis
603220416F1	1	1	2.64838	131662689	149775518	cis
ENSGALT00000027168_ENSGALG00000016827	1	1	3.09599	131662689	149775518	cis
603846667F1	1	1	6.34652	138107118	145489901	cis
ENSGALT00000018428_ENSGALG00000011297	1	1	2.78133	38614818	52692420	cis
ENSGALT00000036469_ENSGALG00000017021	1	1	2.58366	160055504	182023225	cis
ENSGALT00000025070_ENSGALG00000015551	Z	1	4.88238	138107118	145489901	trans
ENSGALT00000036542_ENSGALG00000022762	1	1	10.3917	142616238	148296512	cis
603257985F1	1	1	8.95313	142616238	148296512	cis
ENSGALT00000027211_ENSGALG00000016844	1	1	2.85544	131662689	149775518	cis
ENSGALT00000027229_ENSGALG00000016853	1	1	5.50256	142616238	149775518	cis
NM_001008681_ABHD13	1	1	6.21819	142616238	149775518	cis
603230907F1	1	1	6.52481	142616238	149775518	cis
603959769F1	1	1	3.31177	131662689	149775518	cis
603846268F1	1	1	14.4556	142616238	147635555	cis
ENSGALT00000005510_ENSGALG00000003482	14	1	5.16173	142616238	149775518	trans
ENSGALT00000036545_ENSGALG00000022765	1	1	4.0359	131662689	149775518	cis
ENSGALT00000042270_ENSGALG00000025357	1	1	2.61098	131662689	149775518	cis
ENSGALT00000036534_ENSGALG00000016872	1	1	2.83139	138107118	153797834	cis
ENSGALT00000011495_ENSGALG00000007098	1	1	3.38934	3288178	22215535	cis
ENSGALT00000011493_ENSGALG00000007098	1	1	3.38535	3288178	22215535	cis
ENSGALT00000027248_ENSGALG00000016868	1	1	3.5086	131662689	151495059	cis
ENSGALT00000036533_ENSGALG00000016872	1	1	4.35534	142616238	151495059	cis
ENSGALT00000027257_ENSGALG00000016870	1	1	12.7235	145489901	149775518	cis
603470331F1	1	1	14.3946	145489901	149775518	cis
603472364F1	1	1	9.78376	145489901	149775518	cis
ENSGALT00000030201_ENSGALG00000016872	1	1	3.77294	138107118	153797834	cis
ENSGALT00000016066_ENSGALG00000016893	1	1	3.08361	145489901	160055504	cis
ENSGALT00000027322_ENSGALG00000016902	1	1	2.71379	147635555	161961145	cis
603220007F1	1	1	2.71174	138107118	153797834	cis
603220710F1	1	1	3.95398	148296512	160055504	cis
ENSGALT00000027303_ENSGALG00000016895	1	1	7.14094	148296512	151495059	cis
603846228F1	1	1	5.02924	148296512	151495059	cis
ENSGALT00000027302_ENSGALG00000016895	1	1	5.51121	148296512	151495059	cis
603962006F1	1	1	2.7838	148296512	161961145	cis
603372234F1	3	1	4.9963	149775518	158224386	trans
ENSGALT00000025981_ENSGALG00000016128	1	1	3.43686	92994974	116783698	cis
603959860F1	1	1	3.2385	147635555	161961145	cis
ENSGALT00000027349_ENSGALG00000016917	1	1	5.30068	149775518	172472876	cis
603232856F1	1	1	6.58788	153797834	160055504	cis
NM_001030819_ABCC4	1	1	2.61838	145489901	160055504	cis
603957531F1	1	1	2.553	149775518	171456273	cis
ENSGALT00000027361_ENSGALG00000016925	1	1	3.07396	149775518	171456273	cis
603159336F1	1	1	3.3178	149775518	171456273	cis
603472455F1	1	1	2.88271	149775518	171456273	cis
603843973F1	1	1	3.47539	149775518	171456273	cis
ENSGALT00000029032_ENSGALG00000018325	4	1	4.92596	153797834	160055504	trans
ENSGALT00000027364_ENSGALG00000016927	1	1	3.65746	149775518	171456273	cis
603469250F1	1	1	3.96922	160055504	182023225	cis
603845495F1	1	1	4.00747	160055504	182023225	cis
603959940F1	23	1	5.52673	158224386	161961145	trans
ENSGALT00000036834_ENSGALG00000015495	1	1	5.71109	158224386	166869980	trans
ENSGALT00000037909_ENSGALG00000000161	Z	1	4.88369	158224386	166869980	trans
ENSGALT00000005933_ENSGALG00000003739	11	1	6.32576	158224386	166869980	trans
ENSGALT00000029061_ENSGALG00000018354	Z	1	5.3568	47775844	171456273	trans
ENSGALT00000027358_ENSGALG00000016922	1	1	2.96708	149775518	171456273	cis
ENSGALT00000027464_ENSGALG00000017002	1	1	2.78477	160055504	182023225	cis
ENSGALT00000021349_ENSGALG00000013075	2	1	5.04558	158224386	171456273	trans
603958351F1	1	1	3.04894	158224386	180412143	cis
603846785F1	1	1	6.05311	158224386	171456273	cis
603471179F1	1	1	6.32378	166135056	171456273	cis
603159563F1	1	1	2.94612	160055504	182023225	cis
603844546F1	2	1	5.65588	366532	172472876	trans
603257684F1	3	1	6.00783	166135056	171456273	trans
ENSGALT00000037016_ENSGALG00000013183	2	1	6.05143	32000381	171456273	trans
603845148F1	17	1	5.07931	151495059	171456273	trans
ENSGALT00000026400_ENSGALG00000016367	3	1	4.96883	166135056	171456273	trans
ENSGALT00000037780_ENSGALG00000011849	4	1	7.47811	166135056	171456273	trans
ENSGALT00000011059_ENSGALG00000006834	9	1	5.0005	160055504	171456273	trans
603471120F1	9	1	5.54892	166135056	171456273	trans
603372851F1	10	1	5.39966	166135056	171456273	trans
ENSGALT00000014074_ENSGALG00000008635	1	1	5.25888	158224386	171456273	trans
ENSGALT00000036446_ENSGALG00000022724	1	1	3.04855	166869980	183897945	cis
ENSGALT00000014032_ENSGALG00000008612	1	1	3.73985	15697517	27115232	cis
ENSGALT00000022417_ENSGALG00000013811	1	1	3.13301	366532	13314543	cis
603220370F1	1	1	3.87063	166869980	177200150	cis
603470662F1	1	1	2.90335	366532	15697517	cis
603959395F1	1	1	2.57144	149775518	171456273	cis
603836337F1	1	1	2.75624	149775518	171456273	cis
ENSGALT00000036481_ENSGALG00000022736	1	1	3.6708	160055504	182023225	cis
603958045F1	1	1	2.66491	160055504	182023225	cis
603219545F1	1	1	3.09119	160055504	182023225	cis
603845357F1	1	1	2.8587	160055504	182023225	cis
603960072F1	4	1	4.91423	166869980	174416546	trans
ENSGALT00000005128_ENSGALG00000003242	22	1	5.17378	166869980	174416546	trans
603371156F1	5	1	5.20804	166869980	172472876	trans
NM_001031106_PCYT2	18	1	5.16198	166869980	172472876	trans
603374083F1	5	1	5.2198	166869980	172472876	trans
603846195F1	2	1	4.99041	24012566	177200150	trans
ENSGALT00000042552_ENSGALG00000025639	1	1	8.93352	171456273	174416546	cis
603222325F1	1	1	17.979	171456273	174416546	cis
ENSGALT00000030159_ENSGALG00000019096	1	1	14.918	171456273	174416546	cis
ENSGALT00000027437_ENSGALG00000016983	1	1	19.9209	171456273	174416546	cis
603372151F1	1	1	3.2267	166135056	183897945	cis
ENSGALT00000027615_ENSGALG00000017095	1	1	2.71764	166869980	183897945	cis
ENSGALT00000036460_ENSGALG00000022728	1	1	2.99444	166135056	183897945	cis
603959806F1	1	1	2.87784	180412143	195271649	cis
603372009F1	1	1	2.59593	50526061	58811848	cis
603845328F1	1	1	3.03268	158224386	180412143	cis
ENSGALT00000027163_ENSGALG00000016824	1	1	2.87324	131662689	149775518	cis
603268765F1	1	1	4.99745	166869980	177200150	cis
ENSGALT00000030140_ENSGALG00000017005	1	1	6.21821	166869980	177200150	cis
603847722F1	1	1	11.0473	171456273	177200150	cis
603955858F1	1	1	8.5577	171456273	177200150	cis
603962389F1	1	1	4.88397	166869980	177200150	cis
603371590F1	1	1	9.8646	171456273	177200150	cis
603848467F1	1	1	4.22262	171456273	177200150	cis
603158859F1	1	1	2.60113	38614818	52692420	cis
603268675F1	1	1	3.21054	160055504	182023225	cis
603257476F1	1	1	3.03363	160055504	182023225	cis
ENSGALT00000027424_ENSGALG00000016972	1	1	3.3366	160055504	182023225	cis
603954667F1	1	1	2.98645	160055504	182023225	cis
NM_001030825_NUFIP1	1	1	3.0266	160055504	182023225	cis
ENSGALT00000027529_ENSGALG00000017039	1	1	2.83343	160055504	182023225	cis
603962056F1	1	1	3.02877	160055504	182023225	cis
603849108F1	1	1	4.71464	160055504	182023225	cis
603372474F1	1	1	2.70494	160055504	182023225	cis
603843362F1	1	1	4.06525	160055504	182023225	cis
ENSGALT00000027469_ENSGALG00000017005	1	1	3.92995	160055504	182023225	cis
603958031F1	1	1	2.62344	160055504	182023225	cis
602955166F1	1	1	2.81871	160055504	182023225	cis
ENSGALT00000036491_ENSGALG00000016972	1	1	3.32394	160055504	182023225	cis
ENSGALT00000036559_ENSGALG00000022774	2	1	5.00333	171456273	174416546	trans
603953481F1	13	1	5.10846	171456273	174416546	trans
603235186F1	10	1	5.17456	171456273	174416546	trans
603222259F1	1	1	7.60008	171456273	174416546	trans
603846559F1	4	1	4.95667	171456273	174416546	trans
603222051F1	15	1	5.21814	171456273	174416546	trans
603959367F1	Z	1	5.05966	171456273	174416546	trans
NM_001006432_ARHGEF6	4	1	6.69432	171456273	174416546	trans
603469586F1	3	1	5.26283	171456273	174416546	trans
603830992F1	2	1	8.21683	171456273	174416546	trans
603841950F1	3	1	6.32418	171456273	174416546	trans
ENSGALT00000042461_ENSGALG00000025548	2	1	5.26642	171456273	174416546	trans
NM_001081697_CALML3	1	1	5.48988	171456273	174416546	trans
ENSGALT00000038381_ENSGALG00000011002	1	1	5.05481	171456273	174416546	trans
603956703F1	7	1	5.86339	171456273	174416546	trans
603372147F1	Z	1	6.13346	58811848	174416546	trans
ENSGALT00000023888_ENSGALG00000014798	Z	1	5.47875	171456273	174416546	trans
603219396F1	Un_random	1	6.0641	171456273	174416546	trans
ENSGALT00000039973_ENSGALG00000002630	26	1	7.51216	171456273	174416546	trans
ENSGALT00000040927_ENSGALG00000024243	6	1	5.75005	171456273	174416546	trans
ENSGALT00000032765_ENSGALG00000003613	5	1	6.46553	171456273	174416546	trans
ENSGALT00000009614_ENSGALG00000005978	6	1	5.50575	171456273	174416546	trans
603961428F1	26	1	5.25007	171456273	174416546	trans
603220074F1	26	1	5.78812	171456273	174416546	trans
603843489F1	18	1	5.56309	171456273	177200150	trans
603960681F1	9	1	5.01359	171456273	177200150	trans
ENSGALT00000039607_ENSGALG00000003916	11	1	5.50481	171456273	177200150	trans
ENSGALT00000014155_ENSGALG00000008696	8	1	6.98842	171456273	177200150	trans
ENSGALT00000014630_ENSGALG00000008995	17	1	6.75242	171456273	177200150	trans
603219438F1	26	1	5.28199	171456273	177200150	trans
603954118F1	Z	1	5.23952	171456273	182023225	trans
603471835F1	1	1	3.29964	158224386	178512896	cis
ENSGALT00000027606_ENSGALG00000017089	1	1	2.90214	166869980	183897945	cis
603158942F1	1	1	2.56569	166869980	183897945	cis
603234757F1	1	1	2.64717	166135056	183897945	cis
603957835F1	1	1	3.5095	166135056	183897945	cis
603468127F1	1	1	3.95941	166135056	183897945	cis
603846789F1	1	1	2.51187	166869980	183897945	cis
NM_001030828_SLC46A3	1	1	3.42922	166869980	183897945	cis
603841714F1	1	1	3.22776	166135056	183897945	cis
603230670F1	1	1	2.6916	166869980	183897945	cis
603844290F1	1	1	3.1744	180412143	195271649	cis
603847755F1	1	1	3.61094	180412143	195271649	cis
NM_001030759_TMEM184B	1	1	2.74117	49952044	56996295	cis
ENSGALT00000020049_ENSGALG00000012272	1	1	3.08937	49952044	56996295	cis
603230587F1	1	1	2.52667	50526061	58811848	cis
603961758F1	1	1	2.81144	79869493	92994974	cis
603960476F1	1	1	3.68918	166869980	177200150	cis
603221472F1	1	1	7.25067	171456273	177200150	cis
NM_001008442_SLC25A15	1	1	5.83568	172472876	177200150	cis
ENSGALT00000027451_ENSGALG00000016991	1	1	6.13598	172472876	177200150	cis
ENSGALT00000027519_ENSGALG00000017032	1	1	6.52317	172472876	177200150	cis
603847826F1	1	1	4.78149	171456273	177200150	cis
603472046F1	1	1	9.47142	171456273	177200150	cis
603954137F1	1	1	4.13052	171456273	177200150	cis
603842837F1	1	1	5.95221	171456273	177200150	cis
603472514F1	1	1	2.88373	56996295	65535880	cis
NM_001167758_RAD52	1	1	4.44499	56996295	66716539	cis
ENSGALT00000021211_ENSGALG00000012993	1	1	4.20322	56996295	66716539	cis
NM_001167759_RAD52	1	1	3.96755	56996295	66716539	cis
603959471F1	1	1	3.00852	366532	15697517	cis
603841217F1	1	1	2.98552	27115232	38678514	cis
603845077F1	1	1	2.8192	25294185	38678514	cis
603230629F1	1	1	3.0952	38678514	52692420	cis
ENSGALT00000027426_ENSGALG00000016974	1	1	4.05537	160055504	182023225	cis
603846278F1	1	1	3.83558	160055504	182023225	cis
NM_001199825_ALG11	1	1	3.43143	160055504	182023225	cis
ENSGALT00000036471_ENSGALG00000022731	1	1	2.90228	160055504	182023225	cis
ENSGALT00000027454_ENSGALG00000016994	1	1	5.34392	160055504	182023225	cis
ENSGALT00000036489_ENSGALG00000016977	1	1	3.00876	160055504	182023225	cis
603157915F1	1	1	2.76539	160055504	182023225	cis
603469220F1	1	1	4.58394	160055504	182023225	cis
ENSGALT00000027425_ENSGALG00000016973	1	1	3.27783	160055504	182023225	cis
ENSGALT00000027439_ENSGALG00000016984	1	1	2.91896	160055504	182023225	cis
ENSGALT00000028517_ENSGALG00000017810	1	1	3.89007	160055504	182023225	cis
ENSGALT00000027473_ENSGALG00000017008	1	1	3.40006	160055504	182023225	cis
ENSGALT00000027455_ENSGALG00000016995	1	1	3.32635	160055504	182023225	cis
603234378F1	1	1	5.01909	171456273	184486634	trans
ENSGALT00000035200_ENSGALG00000001136	21	1	5.46722	172472876	177200150	trans
603961973F1	1	1	4.99968	172472876	177200150	trans
ENSGALT00000039715_ENSGALG00000023740	14	1	5.68866	172472876	177200150	trans
603220045F1	6	1	4.89649	58811848	177200150	trans
603157567F1	Z	1	6.31079	172472876	177200150	trans
ENSGALT00000025538_ENSGALG00000015838	3	1	7.92702	172472876	177200150	trans
ENSGALT00000015456_ENSGALG00000009494	1	1	5.70742	172472876	177200150	trans
603841626F1	Z	1	5.29563	172472876	177200150	trans
ENSGALT00000012103_ENSGALG00000007487	7	1	4.99133	172472876	177200150	trans
603158824F1	20	1	5.42954	166869980	177200150	trans
ENSGALT00000012241_ENSGALG00000007570	4	1	7.14747	172472876	177200150	trans
603847138F1	14	1	4.95579	172472876	177200150	trans
NM_001004374_HBZ	14	1	6.02699	172472876	177200150	trans
603844486F1	28	1	4.96553	166869980	177200150	trans
603231580F1	2	1	5.83066	172472876	177200150	trans
ENSGALT00000039712_ENSGALG00000007458	14	1	5.2188	172472876	177200150	trans
603962118F1	Z	1	5.41236	172472876	177200150	trans
ENSGALT00000040444_ENSGALG00000008995	17	1	6.04986	172472876	177200150	trans
ENSGALT00000019796_ENSGALG00000012122	1	1	5.84663	166869980	177200150	trans
603472432F1	Z	1	6.43549	172472876	177200150	trans
ENSGALT00000033496_ENSGALG00000020883	7	1	5.30205	172472876	177200150	trans
603159642F1	3	1	5.26389	172472876	177200150	trans
603231004F1	1	1	4.98777	172472876	177200150	trans
603830985F1	28	1	5.32311	172472876	177200150	trans
ENSGALT00000008383_ENSGALG00000005217	9	1	5.57383	166869980	177200150	trans
603234519F1	3	1	4.89999	172472876	177200150	trans
603231782F1	4	1	5.12857	172472876	177200150	trans
ENSGALT00000001708_ENSGALG00000001136	21	1	5.57646	172472876	177200150	trans
ENSGALT00000033394_ENSGALG00000006265	6	1	5.54844	172472876	177200150	trans
ENSGALT00000014048_ENSGALG00000008621	7	1	5.04665	172472876	177200150	trans
603468473F1	4	1	5.1525	172472876	177200150	trans
603231217F1	15	1	5.96852	171456273	177200150	trans
603232096F1	19	1	5.53261	172472876	177200150	trans
603831095F1	4	1	5.39575	171456273	177200150	trans
603234954F1	4	1	5.81783	172472876	177200150	trans
NM_001031239_FAM45A	6	1	5.1028	172472876	177200150	trans
ENSGALT00000040446_ENSGALG00000008995	17	1	5.55206	171456273	177200150	trans
ENSGALT00000001221_ENSGALG00000000833	13	1	5.59152	172472876	177200150	trans
ENSGALT00000024851_ENSGALG00000015406	2	1	5.23768	172472876	177200150	trans
603954351F1	3	1	5.52218	172472876	177200150	trans
603219505F1	12	1	4.8874	172472876	177200150	trans
NM_001001341_TEAD4	1	1	5.26992	82323161	177200150	trans
603831011F1	11	1	5.63019	171456273	177200150	trans
ENSGALT00000020350_ENSGALG00000012448	7	1	4.89975	172472876	177200150	trans
NM_204843_RAP1GAP	1	1	6.98634	172472876	177200150	trans
603957561F1	18	1	5.0247	172472876	177200150	trans
603018939F1	Z	1	5.16005	171456273	177200150	trans
ENSGALT00000037803_ENSGALG00000010114	5	1	5.45186	166869980	177200150	trans
ENSGALT00000009765_ENSGALG00000006056	12	1	5.68416	24012566	177200150	trans
ENSGALT00000020768_ENSGALG00000012721	2	1	5.01415	58811848	177200150	trans
ENSGALT00000021862_ENSGALG00000013404	17	1	5.63311	172472876	177200150	trans
603844503F1	7	1	5.02346	172472876	177200150	trans
ENSGALT00000010715_ENSGALG00000006632	9	1	5.24282	172472876	177200150	trans
603847729F1	12	1	5.13872	171456273	177200150	trans
ENSGALT00000000245_ENSGALG00000000187	27	1	5.20021	171456273	177200150	trans
603844050F1	18	1	4.92168	171456273	177200150	trans
NM_204510_CXCL12	6	1	5.07478	171456273	177200150	trans
603371741F1	17	1	5.45249	171456273	177200150	trans
603843437F1	3	1	5.13245	171456273	177200150	trans
603219529F1	21	1	5.09964	171456273	177200150	trans
ENSGALT00000012060_ENSGALG00000023740	14	1	5.4378	172472876	177200150	trans
NM_001030665_TFIP11	15	1	5.19592	172472876	177200150	trans
603231115F1	1	1	3.05459	85140306	94547350	cis
ENSGALT00000027546_ENSGALG00000017049	1	1	4.81691	174416546	184486634	cis
ENSGALT00000027553_ENSGALG00000017056	1	1	4.978	174416546	184486634	cis
ENSGALT00000036464_ENSGALG00000017049	1	1	4.5598	174416546	184486634	cis
ENSGALT00000027543_ENSGALG00000017047	1	1	6.28263	174416546	180412143	cis
ENSGALT00000018392_ENSGALG00000011271	1	1	2.91401	38614818	52692420	cis
NM_001006275_FAM48A	1	1	4.9608	160055504	182023225	cis
ENSGALT00000036465_ENSGALG00000017047	1	1	3.47822	160055504	182023225	cis
603373044F1	1	1	2.74875	160055504	182023225	cis
603959355F1	1	1	3.02535	119902514	128374688	cis
603843258F1	1	1	2.95337	166869980	183897945	cis
ENSGALT00000027574_ENSGALG00000017071	1	1	2.74882	166135056	183897945	cis
603159071F1	1	1	6.31005	178512896	183897945	cis
603831160F1	1	1	2.85976	166869980	183897945	cis
ENSGALT00000030100_ENSGALG00000017100	1	1	3.22844	166869980	183897945	cis
ENSGALT00000027681_ENSGALG00000017136	1	1	4.08049	178512896	184486634	cis
NM_204931_GJB6	1	1	5.72123	178512896	184486634	cis
ENSGALT00000027564_ENSGALG00000017064	1	1	5.75421	178512896	184486634	cis
NM_001006276_RFC3	1	1	5.71435	178512896	184486634	cis
603373869F1	1	1	2.85391	177200150	185988681	cis
603962395F1	1	1	3.83936	177200150	185988681	cis
ENSGALT00000027698_ENSGALG00000017149	1	1	3.75581	180412143	195271649	cis
ENSGALT00000040160_ENSGALG00000006409	1	1	3.24415	366532	15697517	cis
ENSGALT00000027516_ENSGALG00000017031	1	1	6.04054	178512896	182023225	cis
603234293F1	1	1	2.72466	160055504	182023225	cis
ENSGALT00000030115_ENSGALG00000017049	1	1	4.12061	160055504	182023225	cis
603472239F1	1	1	2.76453	160055504	182023225	cis
603961006F1	1	1	11.1449	178512896	182023225	cis
603836086F1	1	1	13.9809	178512896	182023225	cis
NM_001004765_AQP4	2	1	5.87991	178512896	183897945	trans
ENSGALT00000015737_ENSGALG00000009667	4	1	6.46274	178512896	183897945	trans
ENSGALT00000017266_ENSGALG00000010611	4	1	5.8737	171456273	184486634	trans
ENSGALT00000037005_ENSGALG00000013183	2	1	5.41899	178512896	182023225	trans
ENSGALT00000018161_ENSGALG00000011137	2	1	5.74576	178512896	182023225	trans
603958743F1	1	1	6.88272	178512896	183897945	cis
603848077F1	1	1	7.38895	178512896	183897945	cis
ENSGALT00000027661_ENSGALG00000017122	1	1	3.09921	177200150	185988681	cis
ENSGALT00000027671_ENSGALG00000017129	1	1	3.23318	177200150	185988681	cis
603953924F1	1	1	3.47715	177200150	190334672	cis
603848180F1	1	1	5.02409	180412143	190334672	cis
603469033F1	1	1	3.44711	180412143	195271649	cis
ENSGALT00000027713_ENSGALG00000017159	1	1	2.65944	180412143	195271649	cis
NM_204601_SULT1C3	1	1	2.56407	131662689	149775518	cis
603960901F1	1	1	3.04643	88934871	94547350	cis
ENSGALT00000027550_ENSGALG00000017053	1	1	2.70567	160055504	182023225	cis
ENSGALT00000012017_ENSGALG00000007426	2	1	5.21104	180412143	183897945	trans
NM_204241_IMPG1	3	1	5.06113	178512896	184486634	trans
603844364F1	4	1	5.26432	180412143	190334672	trans
ENSGALT00000027577_ENSGALG00000017074	1	1	3.06216	166135056	183897945	cis
603234980F1	1	1	6.01295	182023225	184486634	cis
603469052F1	1	1	8.54482	180412143	190334672	cis
ENSGALT00000027735_ENSGALG00000017171	1	1	4.53104	178512896	190334672	cis
603843073F1	1	1	2.63438	180412143	195271649	cis
603471196F1	1	1	2.91208	180412143	195271649	cis
ENSGALT00000042354_ENSGALG00000025441	1	1	2.76323	366532	17350997	cis
ENSGALT00000027871_ENSGALG00000017241	1	1	3.00304	182023225	199284012	cis
ENSGALT00000036490_ENSGALG00000016972	1	1	3.33837	160055504	182023225	cis
NM_001257257_DCLK1	1	1	2.50968	160055504	182023225	cis
603845761F1	2	1	5.82804	182023225	190334672	trans
603372588F1	4	1	5.73836	182023225	190334672	trans
ENSGALT00000024843_ENSGALG00000015402	1	1	5.19019	178512896	190334672	trans
603371239F1	2	1	5.44088	182023225	190334672	trans
603472025F1	1	1	4.86678	183897945	190334672	cis
NM_001198668_FDX1	1	1	3.58618	178512896	190334672	cis
ENSGALT00000027732_ENSGALG00000017170	1	1	16.4822	183897945	190334672	cis
603470293F1	1	1	7.88843	182023225	190334672	cis
ENSGALT00000027770_ENSGALG00000017184	1	1	4.03164	182023225	199284012	cis
603472392F1	1	1	2.54598	182023225	199284012	cis
603843456F1	7	1	5.36903	182023225	190334672	trans
ENSGALT00000036431_ENSGALG00000017178	1	1	5.97461	183897945	190334672	cis
ENSGALT00000036429_ENSGALG00000017178	1	1	5.79381	183897945	190334672	cis
ENSGALT00000027749_ENSGALG00000017178	1	1	4.04207	183897945	190334672	cis
ENSGALT00000027747_ENSGALG00000017178	1	1	4.79693	183897945	190334672	cis
ENSGALT00000036434_ENSGALG00000017178	1	1	4.1963	183897945	190334672	cis
ENSGALT00000036433_ENSGALG00000017178	1	1	4.54516	183897945	190334672	cis
NM_205214_GRIA4	1	1	3.66047	178512896	190334672	cis
ENSGALT00000036430_ENSGALG00000017178	1	1	4.73343	183897945	190334672	cis
ENSGALT00000030071_ENSGALG00000017186	1	1	2.68665	182023225	199284012	cis
ENSGALT00000036432_ENSGALG00000017178	1	1	3.5111	182023225	199284012	cis
ENSGALT00000027757_ENSGALG00000017181	1	1	3.65244	182023225	199284012	cis
NM_001113186_GRIA4	1	1	3.22965	182023225	199284012	cis
ENSGALT00000034107_ENSGALG00000021181	13	1	4.89291	182023225	190334672	trans
ENSGALT00000017255_ENSGALG00000010604	4	1	4.97891	182023225	190334672	trans
ENSGALT00000027738_ENSGALG00000017173	1	1	3.19554	180412143	195271649	cis
603848517F1	1	1	4.58925	184486634	200400568	cis
603235177F1	1	1	4.18095	184486634	200400568	cis
ENSGALT00000042575_ENSGALG00000025662	1	1	2.74627	182023225	199284012	cis
ENSGALT00000027823_ENSGALG00000017214	1	1	3.17042	182023225	199284012	cis
ENSGALT00000027880_ENSGALG00000017246	1	1	5.27792	182023225	199284012	cis
603845746F1	1	1	8.26901	182023225	199284012	cis
NM_001006280_MED17	1	1	4.75716	182023225	199284012	cis
603959335F1	1	1	2.57097	182023225	199284012	cis
603371737F1	1	1	2.98412	182023225	199284012	cis
603470352F1	1	1	3.27459	182023225	199284012	cis
ENSGALT00000027834_ENSGALG00000017220	1	1	3.18595	182023225	199284012	cis
ENSGALT00000027854_ENSGALG00000019054	1	1	4.56179	182023225	199284012	cis
ENSGALT00000027831_ENSGALG00000017218	1	1	3.65061	182023225	199284012	cis
603470603F1	1	1	5.18869	182023225	199284012	cis
603468583F1	1	1	7.2204	182023225	199284012	cis
603954647F1	1	1	2.92058	182023225	199284012	cis
ENSGALT00000042058_ENSGALG00000025145	1	1	3.02426	182023225	199284012	cis
603956658F1	1	1	3.36482	182023225	199284012	cis
603372817F1	1	1	4.77381	182023225	199284012	cis
NM_001006234_LTA4H	1	1	2.51204	38614818	52692420	cis
ENSGALT00000011101_ENSGALG00000006857	18	1	6.10257	185988681	192029819	trans
603955438F1	1	1	3.36631	184486634	200400568	cis
NM_001033646_MADPRT	1	1	11.2548	192029819	200400568	cis
ENSGALT00000000128_ENSGALG00000000091	1	1	5.05658	184486634	200400568	cis
ENSGALT00000001284_ENSGALG00000000871	1	1	12.4884	192029819	200400568	cis
ENSGALT00000027890_ENSGALG00000017254	1	1	2.69627	184486634	200400568	cis
ENSGALT00000036384_ENSGALG00000000871	1	1	14.3291	192029819	200400568	cis
ENSGALT00000036385_ENSGALG00000000871	1	1	10.6263	192029819	200400568	cis
ENSGALT00000027891_ENSGALG00000017254	1	1	3.40309	184486634	200400568	cis
ENSGALT00000036388_ENSGALG00000006443	1	1	14.5461	192029819	200400568	cis
ENSGALT00000010396_ENSGALG00000006443	1	1	14.7558	192029819	200400568	cis
ENSGALT00000036386_ENSGALG00000000871	1	1	12.8133	192029819	200400568	cis
ENSGALT00000030050_ENSGALG00000017254	1	1	4.26315	184486634	200400568	cis
NM_001034826_ART1	1	1	12.1785	192029819	200400568	cis
603257334F1	1	1	2.79523	184486634	200400568	cis
ENSGALT00000027904_ENSGALG00000017262	1	1	2.83273	184486634	200400568	cis
ENSGALT00000036389_ENSGALG00000006443	1	1	14.5164	192029819	200400568	cis
603831004F1	1	1	2.66005	182023225	199284012	cis
ENSGALT00000027858_ENSGALG00000017234	1	1	2.55311	182023225	199284012	cis
ENSGALT00000000097_ENSGALG00000000071	1	1	5.43039	182023225	199284012	cis
ENSGALT00000036374_ENSGALG00000017343	1	1	3.88695	192029819	200400568	cis
603953423F1	1	1	3.60418	192029819	200400568	cis
ENSGALT00000028019_ENSGALG00000017337	1	1	3.00977	192029819	200400568	cis
ENSGALT00000036378_ENSGALG00000017337	1	1	2.88626	192029819	200400568	cis
ENSGALT00000028024_ENSGALG00000017342	1	1	10.4321	192029819	200400568	cis
ENSGALT00000030025_ENSGALG00000017337	1	1	2.86384	192029819	200400568	cis
603961778F1	1	1	4.85651	192029819	200400568	cis
ENSGALT00000042477_ENSGALG00000025564	1	1	6.53513	199284012	200400568	cis
603234689F1	1	1	2.9598	192029819	200400568	cis
603844634F1	1	1	3.28413	200157335	200400568	cis
ENSGALT00000028525_ENSGALG00000017818	1	1	4.93107	192029819	200400568	cis
603472594F1	1	1	3.25956	25294185	38678514	cis
NM_205113_CHAT1	Un_random	1	6.67487	197685958	200400568	trans
NM_205113_CHAT1	3	1	6.67487	197685958	200400568	trans
ENSGALT00000029643_ENSGALG00000018767	3	1	8.56242	197685958	200400568	trans
ENSGALT00000029642_ENSGALG00000018767	3	1	8.86634	197685958	200400568	trans
ENSGALT00000025623_ENSGALG00000015900	4	1	6.33158	199284012	200400568	trans
NM_205113_CHAT1	Un_random	1	6.67487	197685958	200400568	trans
603372648F1	2	2	4.56989	3527379	5695789	cis
ENSGALT00000008303_ENSGALG00000005172	2	2	3.86919	3527379	6883165	cis
NM_001079726_LOC420419	2	2	2.60108	3527379	6883165	cis
ENSGALT00000028543_ENSGALG00000017836	2	2	2.73831	3527379	6883165	cis
603372315F1	2	2	3.26369	3527379	6883165	cis
ENSGALT00000008739_ENSGALG00000005443	2	2	2.61419	3527379	6883165	cis
ENSGALT00000036263_ENSGALG00000005400	12	2	5.18206	3527379	5695789	trans
ENSGALT00000020568_ENSGALG00000012594	Z	2	5.42053	3527379	5695789	trans
603843754F1	2	2	3.91865	3527379	6883165	cis
603954831F1	2	2	4.99342	4895851	6883165	cis
ENSGALT00000009936_ENSGALG00000006153	2	2	4.39587	4895851	6883165	cis
ENSGALT00000007693_ENSGALG00000004819	2	2	3.19471	3527379	6883165	cis
603219550F1	2	2	4.5597	4895851	6883165	cis
603234745F1	2	2	3.04947	3527379	6883165	cis
603373978F1	2	2	4.32997	4895851	6883165	cis
603841726F1	2	2	3.51319	3527379	6883165	cis
603231626F1	2	2	3.55692	3527379	11584528	cis
603957485F1	2	2	2.85955	3527379	11584528	cis
603370763F1	2	2	3.15418	68904015	101180990	cis
ENSGALT00000031277_ENSGALG00000019690	2	2	2.79929	3527379	11584528	cis
603231545F1	2	2	3.49062	3527379	11584528	cis
603234131F1	2	2	6.24959	5695789	11584528	cis
603018905F1	2	2	2.62093	3527379	11584528	cis
ENSGALT00000036765_ENSGALG00000015270	2	2	2.52909	107005177	124991000	cis
ENSGALT00000010124_ENSGALG00000006264	2	2	7.81437	5695789	8247809	cis
603371985F1	2	2	6.36502	5695789	8247809	cis
603471640F1	2	2	9.52255	5695789	8247809	cis
ENSGALT00000025648_ENSGALG00000015914	2	2	2.60288	119095013	134658855	cis
ENSGALT00000009422_ENSGALG00000005860	2	2	2.57438	3527379	6883165	cis
603472264F1	2	2	9.92213	6883165	11584528	cis
ENSGALT00000010388_ENSGALG00000006437	2	2	9.57076	6883165	11584528	cis
603954666F1	2	2	2.52072	4895851	14516677	cis
603220456F1	2	2	4.59005	4895851	14516677	cis
NM_205334_COL14A1	2	2	2.59718	131923745	154682550	cis
ENSGALT00000025649_ENSGALG00000015915	2	2	5.08023	5695789	11584528	trans
603847338F1	2	2	8.69367	8247809	12757321	cis
603849109F1	2	2	8.90907	8247809	12757321	cis
ENSGALT00000010500_ENSGALG00000006498	2	2	6.17177	8247809	14516677	cis
603962154F1	2	2	8.06143	8247809	14516677	cis
ENSGALT00000010993_ENSGALG00000006797	2	2	8.01102	8247809	14516677	cis
603953512F1	2	2	2.58701	8247809	21258215	cis
603954154F1	2	2	2.52746	19374198	38485435	cis
ENSGALT00000011883_ENSGALG00000007346	2	2	2.68374	8247809	21258215	cis
603958523F1	2	2	2.59469	8247809	23979784	cis
603231253F1	2	2	6.68895	8247809	14516677	cis
ENSGALT00000011465_ENSGALG00000007076	2	2	7.07536	8247809	14516677	cis
ENSGALT00000010760_ENSGALG00000006652	2	2	3.33894	4895851	14516677	cis
603235174F1	2	2	2.53881	4895851	14516677	cis
603257071F1	2	2	7.17637	8247809	14516677	cis
ENSGALT00000011442_ENSGALG00000007065	2	2	6.43594	8247809	14516677	cis
603373851F1	2	2	3.35847	4895851	14516677	cis
603469424F1	2	2	2.69838	4895851	14516677	cis
603841588F1	2	2	9.18693	11823146	14516677	cis
603232178F1	2	2	7.89007	8247809	14516677	cis
603954853F1	2	2	4.1519	8247809	16687105	cis
603234510F1	2	2	2.55915	5695789	21258215	cis
603842165F1	2	2	3.37399	8247809	21258215	cis
603470735F1	2	2	3.03956	8247809	21258215	cis
603233016F1	3	2	5.44885	11823146	14516677	trans
603957852F1	2	2	6.04539	12757321	16687105	cis
603221171F1	2	2	11.2062	12757321	16687105	cis
603831021F1	2	2	8.067	12757321	16687105	cis
603471910F1	2	2	18.2731	12757321	16687105	cis
603220615F1	2	2	12.9575	12757321	18391048	cis
603842527F1	2	2	3.13626	11823146	19374198	cis
NM_001006356_ACBD5	2	2	3.32898	8247809	23979784	cis
ENSGALT00000012157_ENSGALG00000007519	2	2	4.88017	8247809	23979784	cis
603959889F1	2	2	3.52526	8247809	23979784	cis
603234605F1	2	2	3.85523	8247809	23979784	cis
603157733F1	2	2	3.16553	8247809	23979784	cis
ENSGALT00000014104_ENSGALG00000008659	2	2	2.66722	11823146	23979784	cis
ENSGALT00000012081_ENSGALG00000007472	2	2	4.4091	8247809	23979784	cis
603231292F1	2	2	2.67931	11823146	23979784	cis
603157603F1	2	2	6.38819	14516677	18391048	cis
ENSGALT00000012268_ENSGALG00000007588	2	2	9.06853	14516677	18391048	cis
603955640F1	2	2	4.94219	14516677	18391048	cis
ENSGALT00000012158_ENSGALG00000007519	2	2	3.89268	12757321	19374198	cis
ENSGALT00000038389_ENSGALG00000023322	2	2	5.07785	14516677	21258215	cis
ENSGALT00000029301_ENSGALG00000018528	27	2	4.88758	14516677	18391048	trans
ENSGALT00000038391_ENSGALG00000007677	2	2	3.51615	8247809	23979784	cis
ENSGALT00000012445_ENSGALG00000007677	2	2	4.0979	8247809	23979784	cis
ENSGALT00000031242_ENSGALG00000007588	2	2	3.05495	8247809	23979784	cis
603233641F1	2	2	5.75922	16687105	21258215	cis
ENSGALT00000014097_ENSGALG00000008654	2	2	4.28852	14516677	21258215	cis
603956708F1	2	2	9.83142	16687105	21258215	cis
ENSGALT00000012375_ENSGALG00000007647	2	2	3.97415	12757321	21258215	cis
603232289F1	2	2	2.58137	68904015	101180990	cis
ENSGALT00000014669_ENSGALG00000009017	2	2	3.63665	14516677	33358070	cis
603158647F1	2	2	2.82192	8247809	23979784	cis
ENSGALT00000015310_ENSGALG00000009399	2	2	4.24937	14516677	23979784	cis
ENSGALT00000012598_ENSGALG00000007766	2	2	2.88078	8247809	23979784	cis
ENSGALT00000014467_ENSGALG00000023271	2	2	4.40463	16687105	23979784	cis
ENSGALT00000014193_ENSGALG00000008723	2	2	11.1767	16687105	23979784	cis
603470315F1	2	2	3.15315	19374198	33358070	cis
ENSGALT00000015498_ENSGALG00000009517	2	2	4.22766	19374198	33358070	cis
ENSGALT00000014298_ENSGALG00000008794	2	2	7.52944	19374198	23979784	cis
ENSGALT00000014493_ENSGALG00000008912	2	2	14.9457	19374198	23979784	cis
603957447F1	2	2	6.01554	19374198	23979784	cis
ENSGALT00000017542_ENSGALG00000010786	2	2	3.87806	19374198	23979784	cis
ENSGALT00000014205_ENSGALG00000008728	2	2	6.95933	16687105	23979784	cis
ENSGALT00000014603_ENSGALG00000008976	2	2	6.35657	19374198	23979784	cis
ENSGALT00000038247_ENSGALG00000023271	2	2	5.99653	16687105	23979784	cis
ENSGALT00000014705_ENSGALG00000009035	2	2	7.18801	19374198	23979784	cis
ENSGALT00000041376_ENSGALG00000024463	2	2	7.63111	16687105	23979784	cis
ENSGALT00000014604_ENSGALG00000008976	2	2	6.01666	19374198	23979784	cis
NM_204894_ABCB1	2	2	15.0168	19374198	23979784	cis
NM_001145228_ADAM22	2	2	5.06958	19374198	23979784	cis
ENSGALT00000038221_ENSGALG00000008912	2	2	10.3027	19374198	23979784	cis
ENSGALT00000037946_ENSGALG00000010786	2	2	3.90397	19374198	38485435	cis
ENSGALT00000037982_ENSGALG00000010718	2	2	3.10752	19374198	38485435	cis
ENSGALT00000031222_ENSGALG00000019659	2	2	3.20216	14516677	33358070	cis
603470094F1	2	2	3.34257	14516677	33358070	cis
603959313F1	2	2	3.14365	19374198	33358070	cis
603842612F1	2	2	3.41904	14516677	33358070	cis
ENSGALT00000015329_ENSGALG00000009410	2	2	2.76414	14516677	33358070	cis
ENSGALT00000002705_ENSGALG00000001762	17	2	6.63042	19374198	23979784	trans
ENSGALT00000011745_ENSGALG00000001690	13	2	6.74717	19374198	23979784	trans
603956091F1	1	2	5.20462	19374198	23979784	trans
ENSGALT00000034855_ENSGALG00000021544	17	2	6.34893	19374198	23979784	trans
NM_001199512_SYT12	5	2	5.0439	19374198	45477693	trans
603842312F1	3	2	4.96258	19374198	45477693	trans
ENSGALT00000015764_ENSGALG00000009686	2	2	7.7186	21258215	28864817	cis
NM_001257299_GPR158	2	2	3.01076	8247809	23979784	cis
603157681F1	2	2	2.63565	23979784	40263015	cis
ENSGALT00000017454_ENSGALG00000010727	2	2	4.06666	19374198	38485435	cis
ENSGALT00000037974_ENSGALG00000010727	2	2	3.24156	19374198	38485435	cis
603257442F1	2	2	2.83434	19374198	33358070	cis
603019050F1	2	2	5.63042	21258215	33358070	cis
NM_001201468_PON2	2	2	4.92633	21258215	33358070	cis
603372493F1	2	2	2.9473	21258215	33358070	cis
603221406F1	2	2	3.88284	21258215	33358070	cis
NM_001030974_RBM48	2	2	3.07906	19374198	33358070	cis
NM_001030984_NUPL2	2	2	9.74371	21258215	33358070	cis
ENSGALT00000015424_ENSGALG00000009473	2	2	2.83046	19374198	33358070	cis
603219937F1	2	2	3.58919	19374198	33358070	cis
ENSGALT00000015413_ENSGALG00000009467	2	2	3.18544	19374198	33358070	cis
ENSGALT00000016218_ENSGALG00000009977	4	2	4.93417	21258215	33358070	trans
603372546F1	5	2	7.36661	21258215	33358070	trans
603233190F1	2	2	2.6974	23979784	40263015	cis
ENSGALT00000017883_ENSGALG00000010977	2	2	5.4712	23979784	40263015	cis
603468970F1	2	2	2.67706	23979784	40263015	cis
603256836F1	2	2	3.13661	28864817	45477693	cis
603157624F1	2	2	3.28046	28864817	45477693	cis
ENSGALT00000017442_ENSGALG00000010718	2	2	2.5785	19374198	38485435	cis
NM_001012857_KLHL7	2	2	2.56628	19374198	38485435	cis
ENSGALT00000017732_ENSGALG00000010901	2	2	4.31531	19374198	38485435	cis
603954473F1	2	2	2.71146	19374198	38485435	cis
ENSGALT00000017774_ENSGALG00000010925	2	2	2.75213	19374198	38485435	cis
NM_001030983_FAM126A	2	2	3.17936	19374198	38485435	cis
ENSGALT00000037877_ENSGALG00000010908	2	2	4.47899	26017380	33358070	cis
ENSGALT00000018441_ENSGALG00000011304	2	2	3.26278	26017380	33358070	cis
ENSGALT00000017422_ENSGALG00000010708	2	2	2.5612	19374198	33358070	cis
ENSGALT00000017807_ENSGALG00000010942	2	2	6.78931	23979784	33358070	cis
NM_001199612_TSPAN13	2	2	8.7959	26017380	33358070	cis
ENSGALT00000017821_ENSGALG00000010949	2	2	5.03455	21258215	33358070	cis
ENSGALT00000035378_ENSGALG00000021835	2	2	6.17422	23979784	33358070	cis
ENSGALT00000037858_ENSGALG00000010942	2	2	7.30618	21258215	33358070	cis
ENSGALT00000017740_ENSGALG00000010908	2	2	6.08343	26017380	33358070	cis
ENSGALT00000031200_ENSGALG00000010819	2	2	11.8149	26017380	33358070	cis
ENSGALT00000017402_ENSGALG00000010699	2	2	2.52802	19374198	33358070	cis
NM_001030982_CDCA7L	2	2	6.02484	26017380	33358070	cis
603955616F1	2	2	6.92351	23979784	33358070	cis
603955116F1	15	2	4.89735	23979784	70506769	trans
603954505F1	20	2	6.81245	23979784	33358070	trans
NM_001031536_TRAPPC11	4	2	6.81894	26017380	33358070	trans
ENSGALT00000027890_ENSGALG00000017254	1	2	5.88484	26017380	33358070	trans
NM_001039298_HERC3	4	2	5.20069	26017380	33358070	trans
ENSGALT00000018006_ENSGALG00000011055	2	2	2.73896	23979784	40263015	cis
603220035F1	2	2	2.50935	107005177	124991000	cis
ENSGALT00000037666_ENSGALG00000011523	2	2	3.31408	33358070	45477693	cis
603157830F1	2	2	2.69438	28864817	45477693	cis
602955101F1	2	2	2.72532	19374198	33358070	cis
ENSGALT00000015324_ENSGALG00000009407	2	2	2.57065	14516677	33358070	cis
ENSGALT00000024491_ENSGALG00000015176	Z	2	5.37097	28864817	38485435	trans
ENSGALT00000018654_ENSGALG00000011439	2	2	2.72833	28864817	45477693	cis
NM_205432_GDF2	6	2	5.02054	33358070	40263015	trans
NM_205231_NTRK2	Z	2	6.1036	3527379	40263015	trans
ENSGALT00000009620_ENSGALG00000005981	6	2	5.21003	33358070	41000405	trans
603233990F1	2	2	5.07672	33358070	42847007	cis
603848325F1	2	2	7.23692	33358070	42847007	cis
603268780F1	2	2	7.07141	38485435	42847007	cis
603960951F1	2	2	13.4791	38485435	42847007	cis
ENSGALT00000018725_ENSGALG00000011488	2	2	2.73297	33358070	45477693	cis
NM_001007894_CMTM7	2	2	3.23052	33358070	45477693	cis
603231324F1	2	2	3.02309	28864817	45477693	cis
ENSGALT00000018727_ENSGALG00000011490	2	2	6.72131	33358070	45477693	cis
ENSGALT00000018930_ENSGALG00000011595	2	2	5.29241	38485435	45477693	cis
603842357F1	2	2	4.48334	28864817	45477693	cis
603957278F1	2	2	3.86703	33358070	47702478	cis
ENSGALT00000019332_ENSGALG00000011848	2	2	5.61795	33358070	47702478	cis
603958156F1	2	2	3.82044	33358070	47702478	cis
603847161F1	2	2	4.03059	33358070	47702478	cis
603233451F1	2	2	4.10656	33358070	47702478	cis
ENSGALT00000037615_ENSGALG00000011713	2	2	2.62765	33358070	47702478	cis
603960829F1	2	2	4.12765	33358070	47702478	cis
ENSGALT00000019393_ENSGALG00000011887	2	2	3.03959	33358070	47702478	cis
603234473F1	Z	2	5.01848	33358070	41000405	trans
ENSGALT00000019392_ENSGALG00000011886	2	2	4.74352	38485435	45477693	cis
ENSGALT00000018784_ENSGALG00000011521	2	2	3.24231	33358070	45477693	cis
603844261F1	2	2	3.47314	33358070	45477693	cis
NM_001252154_EXOSC7	2	2	5.40369	38485435	45477693	cis
NM_001012294_GTDC2	2	2	2.63138	33358070	45477693	cis
603256868F1	2	2	4.51758	38485435	45477693	cis
ENSGALT00000028546_ENSGALG00000017839	2	2	4.79928	38485435	45477693	cis
ENSGALT00000018788_ENSGALG00000011523	2	2	7.66791	38485435	45477693	cis
ENSGALT00000019273_ENSGALG00000011810	2	2	24.0519	41000405	45477693	cis
603957374F1	2	2	2.51446	42847007	63190640	cis
603373855F1	2	2	2.62406	33358070	47702478	cis
ENSGALT00000037614_ENSGALG00000011713	2	2	3.31786	33358070	47702478	cis
603848670F1	1	2	5.74374	40263015	45477693	trans
603845224F1	1	2	5.1377	38485435	45477693	trans
603472510F1	1	2	5.15329	38485435	45477693	trans
603219670F1	1	2	4.91466	40263015	45477693	trans
603371726F1	2	2	2.51299	3527379	6883165	cis
603158379F1	2	2	2.94281	28864817	45477693	cis
603845471F1	2	2	2.90435	42847007	63190640	cis
NM_001012858_ITGA9	2	2	3.76322	42847007	63190640	cis
ENSGALT00000019783_ENSGALG00000012110	2	2	3.0104	42847007	63190640	cis
ENSGALT00000019505_ENSGALG00000011960	2	2	2.6614	41000405	60314512	cis
ENSGALT00000019997_ENSGALG00000023050	2	2	3.16026	41000405	60314512	cis
603233443F1	2	2	3.8152	41000405	60314512	cis
ENSGALT00000019696_ENSGALG00000019609	2	2	2.91379	41000405	60314512	cis
ENSGALT00000019695_ENSGALG00000012057	2	2	3.1638	41000405	60314512	cis
603373503F1	2	2	12.4037	42847007	47702478	cis
603231227F1	2	2	5.24974	42847007	47702478	cis
603371341F1	2	2	10.8558	42847007	47702478	cis
ENSGALT00000019586_ENSGALG00000012002	2	2	2.8128	42847007	47702478	cis
603844144F1	2	2	3.49608	33358070	47702478	cis
ENSGALT00000019702_ENSGALG00000012060	2	2	5.81809	42847007	47702478	cis
603842643F1	2	2	5.79036	42847007	47702478	cis
ENSGALT00000019676_ENSGALG00000012046	2	2	5.19049	42847007	47702478	cis
ENSGALT00000019524_ENSGALG00000011968	2	2	8.70211	42847007	47702478	cis
ENSGALT00000036282_ENSGALG00000002941	12	2	4.88189	42847007	51905237	trans
ENSGALT00000004643_ENSGALG00000002941	12	2	5.2391	42847007	51905237	trans
NM_001030588_RBM6	12	2	5.19473	42847007	51905237	trans
603234446F1	1	2	5.30419	42847007	65980620	trans
603471746F1	3	2	5.45255	42847007	55514291	trans
ENSGALT00000037971_ENSGALG00000009626	5	2	5.90631	42847007	47702478	trans
603234910F1	5	2	5.0775	42847007	47702478	trans
603221867F1	5	2	5.66679	42847007	47702478	trans
ENSGALT00000027679_ENSGALG00000017134	1	2	5.09844	42847007	47702478	trans
NM_001252068_SLC25A22	5	2	5.19594	42847007	47702478	trans
603955234F1	5	2	7.73388	42847007	47702478	trans
603159270F1	5	2	7.855	42847007	47702478	trans
ENSGALT00000019967_ENSGALG00000012226	2	2	3.96137	45477693	51905237	cis
603471817F1	2	2	4.97836	45477693	51905237	cis
603956984F1	2	2	4.26306	45477693	51905237	cis
603954066F1	2	2	5.20257	45477693	51905237	cis
ENSGALT00000019962_ENSGALG00000012224	2	2	4.92955	45477693	51905237	cis
603955788F1	2	2	3.95263	45477693	51905237	cis
603841308F1	2	2	5.12013	45477693	51905237	cis
603959506F1	2	2	5.22546	45477693	51905237	cis
ENSGALT00000031113_ENSGALG00000019603	2	2	3.69877	42847007	63190640	cis
603371922F1	2	2	4.40001	42847007	65980620	cis
603159316F1	2	2	3.69232	45477693	60314512	cis
603472236F1	2	2	4.0243	45477693	60314512	cis
603371273F1	2	2	4.03119	45477693	60314512	cis
603957536F1	2	2	3.08626	14516677	33358070	cis
603955704F1	2	2	3.05869	42847007	63190640	cis
603954179F1	2	2	4.38153	42847007	63190640	cis
603222429F1	2	2	3.45682	42847007	65980620	cis
ENSGALT00000020392_ENSGALG00000012482	2	2	3.4823	42847007	65980620	cis
NM_205497_EGFR	2	2	4.82363	45477693	60314512	cis
603841206F1	2	2	5.86016	48277282	54470167	cis
603374011F1	2	2	7.3966	48277282	54470167	cis
ENSGALT00000020142_ENSGALG00000012324	2	2	2.93177	42847007	63190640	cis
603469750F1	2	2	3.53904	42847007	63190640	cis
603954760F1	2	2	3.12131	42847007	63190640	cis
ENSGALT00000020179_ENSGALG00000012353	2	2	3.00091	42847007	63190640	cis
603219854F1	2	2	2.67588	42847007	65980620	cis
603953984F1	2	2	3.10536	42847007	65980620	cis
603157909F1	2	2	3.23198	42847007	65980620	cis
603469332F1	2	2	3.01137	42847007	65980620	cis
ENSGALT00000020160_ENSGALG00000012337	2	2	14.1527	48277282	58012316	cis
NM_001012859_VPS41	2	2	4.18341	48277282	58012316	cis
603848142F1	2	2	4.7369	48277282	53985809	cis
603957896F1	2	2	4.04329	48277282	53985809	cis
ENSGALT00000020597_ENSGALG00000012616	2	2	3.96391	45477693	53985809	cis
603845888F1	2	2	4.3623	48277282	53985809	cis
603843337F1	2	2	4.29403	48277282	53985809	cis
ENSGALT00000020177_ENSGALG00000012351	2	2	4.61281	45477693	53985809	cis
NM_001030995_STK17A	2	2	4.99018	45477693	53985809	cis
603469819F1	2	2	4.63712	45477693	53985809	cis
ENSGALT00000020102_ENSGALG00000012301	2	2	3.36441	48277282	53985809	cis
603471290F1	2	2	3.27967	42847007	63190640	cis
ENSGALT00000020444_ENSGALG00000012515	2	2	4.02626	48277282	63190640	cis
ENSGALT00000037334_ENSGALG00000012668	2	2	4.858	45477693	63190640	cis
603469435F1	2	2	3.27054	42847007	65980620	cis
603845130F1	2	2	6.14616	48277282	60314512	cis
ENSGALT00000020352_ENSGALG00000012450	2	2	5.95634	48277282	58012316	cis
ENSGALT00000031100_ENSGALG00000019593	2	2	6.75152	48277282	58012316	cis
603468341F1	2	2	3.54189	42847007	63190640	cis
ENSGALT00000041883_ENSGALG00000024970	2	2	3.74852	42847007	63190640	cis
603847957F1	2	2	3.10812	42847007	63190640	cis
ENSGALT00000020125_ENSGALG00000012316	2	2	2.60339	42847007	63190640	cis
ENSGALT00000028511_ENSGALG00000017804	2	2	3.24913	42847007	65980620	cis
603372142F1	2	2	4.37369	48277282	60314512	cis
ENSGALT00000021342_ENSGALG00000013070	2	2	3.04222	55514291	63190640	cis
603844666F1	2	2	4.64857	48277282	63190640	cis
603847153F1	2	2	3.07064	45477693	63190640	cis
ENSGALT00000020298_ENSGALG00000012417	2	2	3.38533	45477693	60314512	cis
ENSGALT00000028633_ENSGALG00000017926	3	2	5.40083	55514291	63190640	trans
ENSGALT00000020798_ENSGALG00000012744	2	2	2.72256	54470167	68904015	cis
ENSGALT00000018456_ENSGALG00000011312	2	2	3.1339	28864817	45477693	cis
603233377F1	2	2	2.74159	33358070	45477693	cis
603848994F1	2	2	3.15847	42847007	63190640	cis
ENSGALT00000020187_ENSGALG00000012360	2	2	4.72714	48277282	63190640	cis
603470725F1	2	2	2.5796	42847007	65980620	cis
603961606F1	2	2	2.65695	45477693	67567760	cis
NM_205429_17.5	1	2	4.88006	54470167	63190640	trans
ENSGALT00000016212_ENSGALG00000009973	3	2	4.88381	58318419	63190640	trans
NM_205429_17.5	Un_random	2	4.88006	54470167	63190640	trans
NM_205429_17.5	Un_random	2	4.88006	54470167	63190640	trans
603848957F1	2	2	4.36867	58318419	63190640	cis
603257165F1	2	2	5.41105	58318419	63190640	cis
ENSGALT00000020675_ENSGALG00000012666	2	2	5.07946	54470167	63190640	cis
ENSGALT00000020720_ENSGALG00000012692	2	2	6.72487	58318419	63190640	cis
603159857F1	2	2	3.43316	48277282	63190640	cis
603371979F1	2	2	4.50435	48277282	63190640	cis
603019075F1	2	2	2.82965	45477693	65980620	cis
ENSGALT00000022274_ENSGALG00000019514	2	2	2.60831	79389272	106352312	cis
ENSGALT00000020897_ENSGALG00000012809	2	2	3.34161	61273711	84668494	cis
ENSGALT00000037263_ENSGALG00000012739	2	2	3.05476	54470167	68904015	cis
603231514F1	2	2	2.50887	54470167	68904015	cis
ENSGALT00000020768_ENSGALG00000012721	2	2	2.52041	54470167	68904015	cis
NM_204134_CDH20	2	2	3.746	63190640	93026599	cis
603468972F1	2	2	2.75721	63190640	93026599	cis
ENSGALT00000021043_ENSGALG00000012906	2	2	3.54903	63190640	93026599	cis
603469312F1	2	2	2.53359	42847007	63190640	cis
603469629F1	2	2	2.59114	42847007	63190640	cis
ENSGALT00000037167_ENSGALG00000012906	2	2	3.5628	61273711	65980620	cis
ENSGALT00000035372_ENSGALG00000021829	2	2	19.5245	61273711	65980620	cis
603962161F1	2	2	3.74087	61273711	65980620	cis
ENSGALT00000020677_ENSGALG00000012668	2	2	2.61979	42847007	65980620	cis
ENSGALT00000042363_ENSGALG00000025450	2	2	3.13715	19374198	33358070	cis
603848993F1	2	2	4.15247	60314512	77969669	cis
ENSGALT00000010402_ENSGALG00000022990	2	2	2.93534	42847007	65980620	cis
603836135F1	2	2	7.9717	63190640	67567760	cis
603371554F1	2	2	4.85374	63190640	67567760	cis
603371662F1	2	2	8.04023	63190640	67567760	cis
ENSGALT00000020836_ENSGALG00000012770	2	2	4.17692	63190640	67567760	cis
603953747F1	2	2	10.194	63190640	67567760	cis
ENSGALT00000020851_ENSGALG00000012781	2	2	6.37645	63190640	67567760	cis
603957006F1	2	2	2.79172	60314512	77969669	cis
ENSGALT00000020892_ENSGALG00000012806	2	2	2.5394	60314512	77969669	cis
603959966F1	2	2	2.75792	60314512	77969669	cis
603258203F1	2	2	8.43085	63190640	67567760	cis
ENSGALT00000031042_ENSGALG00000019567	2	2	5.39939	63190640	67567760	cis
603159654F1	2	2	4.48748	63190640	67567760	cis
603234759F1	2	2	5.77339	63190640	67567760	cis
603848372F1	2	2	5.643	63190640	67567760	cis
603845482F1	2	2	4.41853	61273711	84668494	cis
ENSGALT00000020922_ENSGALG00000012828	2	2	3.38235	61273711	84668494	cis
603222135F1	2	2	4.28638	61273711	68904015	cis
NM_001004400_TUBB2B	2	2	3.4587	63190640	68904015	cis
ENSGALT00000020913_ENSGALG00000012820	2	2	12.0598	66188071	68904015	cis
603220650F1	2	2	2.5263	60314512	77969669	cis
603257850F1	2	2	3.07678	60314512	77969669	cis
ENSGALT00000037211_ENSGALG00000012827	2	2	5.25244	66188071	70506769	cis
603845441F1	2	2	4.68324	65980620	70506769	cis
ENSGALT00000022178_ENSGALG00000013632	2	2	3.25543	79389272	106352312	cis
603841465F1	2	2	2.5591	87119086	108997666	cis
NM_001199387_PTPN2	2	2	2.72125	87119086	108997666	cis
ENSGALT00000018282_ENSGALG00000011211	2	2	2.74783	23979784	40263015	cis
603959891F1	2	2	3.1686	23979784	40263015	cis
NM_001006361_DFNA5	2	2	2.91654	23979784	40263015	cis
NM_001199628_HACL1	2	2	3.14297	23979784	40263015	cis
603371841F1	2	2	4.45357	61273711	84668494	cis
603268770F1	2	2	3.29002	61273711	84668494	cis
NM_205006_FOXC1	2	2	2.66785	61273711	84668494	cis
603222126F1	2	2	2.96243	61273711	84668494	cis
ENSGALT00000037125_ENSGALG00000022936	2	2	3.69197	66188071	84668494	cis
ENSGALT00000020921_ENSGALG00000012827	2	2	2.9393	61273711	84668494	cis
603372905F1	2	2	2.8413	3527379	6883165	cis
ENSGALT00000009704_ENSGALG00000006028	2	2	2.68572	3527379	6883165	cis
ENSGALT00000008454_ENSGALG00000005268	2	2	2.55235	3527379	6883165	cis
603842455F1	2	2	2.61933	54470167	68904015	cis
ENSGALT00000020741_ENSGALG00000012703	2	2	3.21818	54470167	68904015	cis
603371527F1	2	2	2.83496	54470167	68904015	cis
ENSGALT00000020778_ENSGALG00000012730	2	2	2.60803	54470167	68904015	cis
ENSGALT00000031055_ENSGALG00000019573	2	2	3.66975	54470167	68904015	cis
ENSGALT00000020743_ENSGALG00000012705	2	2	2.5685	54470167	68904015	cis
NM_001030998_GMPR	2	2	2.89201	54470167	68904015	cis
ENSGALT00000021053_ENSGALG00000012909	2	2	8.56055	67567760	77969669	cis
ENSGALT00000037162_ENSGALG00000012909	2	2	8.74134	67567760	77969669	cis
603469440F1	2	2	3.50499	60314512	77969669	cis
603953688F1	2	2	2.55154	60314512	77969669	cis
603836176F1	2	2	3.32333	66188071	77969669	cis
603959185F1	2	2	3.48256	66188071	77969669	cis
ENSGALT00000037126_ENSGALG00000022937	2	2	5.6893	67567760	77969669	cis
ENSGALT00000020997_ENSGALG00000019551	2	2	7.03173	67567760	77969669	cis
603472779F1	2	2	4.02083	67567760	77969669	cis
603158662F1	2	2	2.57323	60314512	77969669	cis
ENSGALT00000021147_ENSGALG00000012963	2	2	4.46053	67567760	81254347	cis
ENSGALT00000021041_ENSGALG00000012904	2	2	4.37339	63190640	93026599	cis
603257192F1	2	2	3.04835	66188071	93026599	cis
603961941F1	2	2	2.8483	66188071	93026599	cis
ENSGALT00000021325_ENSGALG00000013064	2	2	3.42147	66188071	95616928	cis
ENSGALT00000021324_ENSGALG00000013063	2	2	3.68357	66188071	95616928	cis
603961755F1	2	2	3.23914	66188071	95616928	cis
NM_001031004_NSUN2	2	2	2.62254	66188071	95616928	cis
603962211F1	2	2	2.55694	67567760	98042884	cis
603257332F1	2	2	2.55562	5695789	19374198	cis
ENSGALT00000018963_ENSGALG00000011613	2	2	2.93355	33358070	45477693	cis
603159440F1	2	2	2.85526	42847007	63190640	cis
603234476F1	2	2	3.2233	45477693	67567760	cis
ENSGALT00000020698_ENSGALG00000012685	2	2	2.76903	45477693	67567760	cis
ENSGALT00000037311_ENSGALG00000012685	2	2	2.69596	45477693	67567760	cis
ENSGALT00000037168_ENSGALG00000012903	2	2	5.4874	67567760	70506769	cis
603846532F1	2	2	4.72967	67567760	70506769	cis
603845771F1	2	2	4.04927	67567760	70506769	cis
603953581F1	2	2	4.77482	66188071	70506769	cis
603471020F1	2	2	4.354	67567760	70506769	cis
603159533F1	2	2	13.2666	67567760	70506769	cis
ENSGALT00000037212_ENSGALG00000012827	2	2	6.18834	66188071	70506769	cis
603221118F1	2	2	3.63157	67567760	70506769	cis
ENSGALT00000031026_ENSGALG00000019551	2	2	7.29056	67567760	70506769	cis
ENSGALT00000020968_ENSGALG00000012856	2	2	6.99812	67567760	70506769	cis
ENSGALT00000020909_ENSGALG00000012816	2	2	5.45933	66188071	70506769	cis
603845353F1	2	2	6.58642	67567760	70506769	cis
ENSGALT00000020877_ENSGALG00000012795	2	2	4.62658	67567760	70506769	cis
603219478F1	2	2	4.98774	66188071	70506769	cis
ENSGALT00000021321_ENSGALG00000013061	2	2	4.64957	67567760	70506769	cis
ENSGALT00000020918_ENSGALG00000012824	2	2	9.74125	66188071	70506769	cis
ENSGALT00000021016_ENSGALG00000012886	2	2	4.13455	67567760	70506769	cis
603233496F1	2	2	3.81808	61273711	70506769	cis
ENSGALT00000021039_ENSGALG00000012903	2	2	5.16289	67567760	70506769	cis
603844202F1	2	2	5.08905	66188071	70506769	cis
ENSGALT00000037201_ENSGALG00000012837	2	2	3.67422	61273711	70506769	cis
603470343F1	2	2	3.40645	67567760	70506769	cis
NM_204402_RIPK1	2	2	4.54269	66188071	70506769	cis
603845981F1	2	2	3.32933	67567760	70506769	cis
ENSGALT00000037220_ENSGALG00000012813	2	2	3.6877	66188071	70506769	cis
ENSGALT00000037180_ENSGALG00000012882	2	2	2.64579	63190640	91075653	cis
603843905F1	2	2	2.65284	63190640	91075653	cis
ENSGALT00000020967_ENSGALG00000012856	2	2	3.57957	63190640	91075653	cis
603848838F1	2	2	2.95915	63190640	91075653	cis
603844482F1	2	2	2.69498	130519755	144240933	cis
ENSGALT00000021930_ENSGALG00000013452	2	2	3.23128	68904015	101180990	cis
ENSGALT00000036978_ENSGALG00000013193	2	2	2.65436	67567760	101180990	cis
ENSGALT00000021568_ENSGALG00000013203	2	2	2.76044	68904015	101180990	cis
ENSGALT00000036980_ENSGALG00000013193	2	2	2.61033	67567760	101180990	cis
ENSGALT00000021488_ENSGALG00000013157	2	2	2.97064	67567760	101180990	cis
NM_001109692_BAG1	2	2	2.68107	67567760	101180990	cis
603469542F1	2	2	2.71579	68904015	101180990	cis
603962130F1	2	2	3.13357	68904015	101180990	cis
ENSGALT00000017557_ENSGALG00000010795	2	2	2.84803	19374198	38485435	cis
603234353F1	2	2	2.59163	33358070	47702478	cis
ENSGALT00000011500_ENSGALG00000007100	10	2	6.76326	67567760	77969669	trans
603258227F1	15	2	5.02303	67567760	77969669	trans
ENSGALT00000023500_ENSGALG00000014573	5	2	5.90633	67567760	77969669	trans
ENSGALT00000039889_ENSGALG00000007091	13	2	4.98832	67567760	77969669	trans
ENSGALT00000020617_ENSGALG00000012631	1	2	6.02377	67567760	77969669	trans
603845166F1	2	2	5.2982	67567760	70506769	trans
603231867F1	2	2	4.91541	67567760	70506769	trans
603372992F1	5	2	4.88239	67567760	70506769	trans
ENSGALT00000018199_ENSGALG00000011164	2	2	5.61087	67567760	70506769	trans
603961802F1	1	2	6.16847	67567760	70506769	trans
603157865F1	5	2	4.97593	67567760	70506769	trans
603234322F1	3	2	7.39747	67567760	70506769	trans
603842361F1	7	2	5.00422	67567760	70506769	trans
ENSGALT00000042240_ENSGALG00000025327	11	2	5.21056	67567760	70506769	trans
603831122F1	5	2	5.58803	67567760	70506769	trans
ENSGALT00000018182_ENSGALG00000011149	7	2	5.59021	67567760	70506769	trans
ENSGALT00000038965_ENSGALG00000009098	4	2	6.08839	67567760	70506769	trans
603954829F1	1	2	5.77858	67567760	70506769	trans
603842930F1	13	2	4.8985	66188071	70506769	trans
603220353F1	4	2	5.20623	67567760	70506769	trans
ENSGALT00000008410_ENSGALG00000005235	8	2	5.5395	67567760	70506769	trans
603221433F1	2	2	5.25182	67567760	70506769	trans
603233470F1	5	2	5.58292	67567760	70506769	trans
ENSGALT00000016046_ENSGALG00000009871	3	2	5.82884	67567760	70506769	trans
603959553F1	Z	2	5.88469	67567760	70506769	trans
ENSGALT00000021270_ENSGALG00000013026	1	2	5.25642	66188071	70506769	trans
ENSGALT00000012250_ENSGALG00000007575	20	2	5.26104	67567760	70506769	trans
603956805F1	2	2	6.15723	67567760	70506769	trans
ENSGALT00000024902_ENSGALG00000015439	Z	2	5.8972	67567760	70506769	trans
603842143F1	8	2	5.16695	67567760	70506769	trans
ENSGALT00000024250_ENSGALG00000015036	Z	2	5.0342	66188071	70506769	trans
ENSGALT00000009013_ENSGALG00000005617	14	2	4.96964	67567760	70506769	trans
603847180F1	3	2	4.96138	67567760	70506769	trans
603257642F1	3	2	4.99522	67567760	70506769	trans
ENSGALT00000026331_ENSGALG00000016321	3	2	4.89966	67567760	70506769	trans
603234979F1	15	2	5.60356	67567760	70506769	trans
603231325F1	3	2	5.12907	67567760	70506769	trans
603372460F1	4	2	5.26303	67567760	70506769	trans
NM_205207_MFI2	9	2	4.89107	67567760	70506769	trans
603371013F1	9	2	6.52846	67567760	70506769	trans
603472881F1	14	2	6.7885	67567760	70506769	trans
ENSGALT00000022847_ENSGALG00000014115	4	2	6.23472	67567760	70506769	trans
NM_001195469_ZNF277	1	2	5.06283	67567760	70506769	trans
603222438F1	26	2	5.25871	67567760	70506769	trans
603257352F1	14	2	4.97973	67567760	70506769	trans
603221611F1	10	2	5.56	67567760	70506769	trans
603959532F1	Z	2	5.24564	67567760	70506769	trans
603373404F1	4	2	5.04975	67567760	70506769	trans
NM_001174134_HTR7	6	2	4.93051	67567760	70506769	trans
ENSGALT00000019329_ENSGALG00000011846	2	2	4.93888	67567760	70506769	trans
ENSGALT00000010576_ENSGALG00000006548	12	2	5.5959	67567760	70506769	trans
603222155F1	9	2	5.37377	67567760	70506769	trans
ENSGALT00000019419_ENSGALG00000011898	1	2	5.92671	67567760	70506769	trans
ENSGALT00000019286_ENSGALG00000011813	7	2	7.41759	67567760	70506769	trans
603159058F1	11	2	5.52059	67567760	70506769	trans
ENSGALT00000014774_ENSGALG00000009079	17	2	4.95881	66188071	70506769	trans
NM_001256963_TMEM208	11	2	4.96658	67567760	70506769	trans
603234622F1	22	2	5.50564	67567760	70506769	trans
603956934F1	Z	2	5.14429	67567760	70506769	trans
603848808F1	12	2	5.24481	67567760	70506769	trans
603845480F1	2	2	5.19351	67567760	70506769	trans
ENSGALT00000009170_ENSGALG00000005716	5	2	5.09075	67567760	70506769	trans
ENSGALT00000010440_ENSGALG00000006465	12	2	5.76001	67567760	70506769	trans
ENSGALT00000037534_ENSGALG00000011980	2	2	5.05237	67567760	70506769	trans
603955478F1	3	2	4.95149	67567760	70506769	trans
603373016F1	10	2	5.05923	67567760	70506769	trans
603471963F1	4	2	5.278	66188071	70506769	trans
ENSGALT00000034887_ENSGALG00000005139	19	2	5.095	67567760	70506769	trans
603469079F1	1	2	4.91857	67567760	70506769	trans
603371926F1	5	2	4.95532	66188071	70506769	trans
603234793F1	7	2	6.01562	67567760	70506769	trans
ENSGALT00000014370_ENSGALG00000008842	7	2	5.35165	66188071	70506769	trans
603472109F1	2	2	5.19236	67567760	70506769	trans
603268720F1	1	2	6.15958	67567760	70506769	trans
603956953F1	1	2	4.98979	67567760	70506769	trans
603848637F1	20	2	7.28641	67567760	70506769	trans
603230971F1	2	2	5.63353	67567760	70506769	trans
NM_001199314_ANKRD16	1	2	5.27458	67567760	70506769	trans
603469630F1	1	2	4.97886	67567760	70506769	trans
NM_001122648_DIO3	5	2	5.20949	67567760	70506769	trans
ENSGALT00000025166_ENSGALG00000015607	2	2	5.19739	67567760	70506769	trans
ENSGALT00000005592_ENSGALG00000003536	27	2	5.15231	67567760	70506769	trans
603958967F1	Z	2	5.13566	67567760	70506769	trans
603373461F1	19	2	5.19368	67567760	70506769	trans
ENSGALT00000004992_ENSGALG00000003154	14	2	5.0089	67567760	70506769	trans
ENSGALT00000009318_ENSGALG00000005803	15	2	5.29928	67567760	70506769	trans
603233989F1	5	2	4.97668	67567760	70506769	trans
603472879F1	9	2	7.73841	67567760	70506769	trans
603960468F1	10	2	5.13466	67567760	70506769	trans
ENSGALT00000010471_ENSGALG00000006478	6	2	5.51851	67567760	70506769	trans
ENSGALT00000039269_ENSGALG00000005139	19	2	5.42988	67567760	70506769	trans
603961943F1	10	2	4.94549	67567760	70506769	trans
603848644F1	28	2	5.07169	67567760	70506769	trans
603234327F1	14	2	5.83269	67567760	70506769	trans
ENSGALT00000013975_ENSGALG00000008582	7	2	4.96253	67567760	70506769	trans
603954050F1	1	2	5.95771	67567760	70506769	trans
603843332F1	2	2	5.62105	67567760	70506769	trans
ENSGALT00000026803_ENSGALG00000016607	1	2	5.07847	67567760	70506769	trans
ENSGALT00000036793_ENSGALG00000016531	3	2	5.5912	67567760	70506769	trans
603235068F1	1	2	5.49082	67567760	70506769	trans
603844208F1	9	2	5.14011	67567760	70506769	trans
603469116F1	Z	2	5.89502	67567760	70506769	trans
603848928F1	Z	2	5.6551	67567760	70506769	trans
603961486F1	23	2	5.78383	67567760	70506769	trans
603959012F1	4	2	5.08577	67567760	70506769	trans
ENSGALT00000005373_ENSGALG00000003398	22	2	5.80653	67567760	70506769	trans
603959178F1	7	2	5.49819	67567760	70506769	trans
603222244F1	4	2	4.88021	67567760	70506769	trans
603845028F1	1	2	5.3845	67567760	70506769	trans
603231008F1	5	2	5.21073	67567760	70506769	trans
603234347F1	5	2	4.8826	67567760	70506769	trans
ENSGALT00000033548_ENSGALG00000006386	12	2	4.95182	67567760	70506769	trans
603372610F1	5	2	5.24623	67567760	70506769	trans
603844919F1	11	2	4.92096	67567760	70506769	trans
ENSGALT00000037341_ENSGALG00000012025	5	2	5.04279	67567760	70506769	trans
603471472F1	17	2	5.55098	67567760	70506769	trans
ENSGALT00000038734_ENSGALG00000000713	11	2	5.32546	67567760	70506769	trans
603370808F1	9	2	5.24068	67567760	70506769	trans
NM_205269_NFYB	1	2	5.10051	67567760	70506769	trans
603954815F1	3	2	5.10575	67567760	70506769	trans
ENSGALT00000034886_ENSGALG00000005139	19	2	5.58152	67567760	70506769	trans
NM_001199639_RAB3IL1	5	2	4.95277	67567760	70506769	trans
ENSGALT00000003808_ENSGALG00000002419	Z	2	4.91362	67567760	70506769	trans
ENSGALT00000038546_ENSGALG00000005803	15	2	6.50905	67567760	70506769	trans
ENSGALT00000025637_ENSGALG00000015907	1	2	5.07917	67567760	70506769	trans
ENSGALT00000001984_ENSGALG00000001302	9	2	5.81002	67567760	70506769	trans
ENSGALT00000032647_ENSGALG00000008367	5	2	4.92055	67567760	70506769	trans
603221739F1	3	2	5.45571	67567760	70506769	trans
603843747F1	3	2	5.37266	67567760	70506769	trans
ENSGALT00000037642_ENSGALG00000011574	2	2	5.06588	67567760	70506769	trans
NM_204427_POFUT1	20	2	5.71393	67567760	70506769	trans
603954512F1	4	2	5.07945	67567760	70506769	trans
603158587F1	7	2	5.37366	67567760	70506769	trans
603847502F1	2	2	5.8864	67567760	73601341	trans
ENSGALT00000001165_ENSGALG00000000804	11	2	4.89642	67567760	77969669	trans
NM_214673_CDH10	2	2	12.8046	68904015	77969669	cis
ENSGALT00000021083_ENSGALG00000012927	2	2	13.8188	68904015	77969669	cis
603371610F1	2	2	8.96198	67567760	77969669	cis
ENSGALT00000023413_ENSGALG00000014502	2	2	6.49965	73601341	84668494	cis
ENSGALT00000021239_ENSGALG00000013006	2	2	11.8181	73601341	81254347	cis
603371495F1	2	2	5.42404	73601341	81254347	cis
603957972F1	2	2	3.27365	70506769	93026599	cis
ENSGALT00000037078_ENSGALG00000013083	2	2	3.58776	66188071	95616928	cis
ENSGALT00000021359_ENSGALG00000013081	2	2	3.99793	73601341	87119086	cis
603232945F1	2	2	11.3401	73601341	87119086	cis
ENSGALT00000037043_ENSGALG00000013183	2	2	3.26238	73601341	88587412	cis
603845896F1	3	2	7.02129	73601341	84668494	trans
603841526F1	3	2	4.99514	73601341	81254347	trans
ENSGALT00000037060_ENSGALG00000013145	2	2	2.98005	67567760	99340702	cis
ENSGALT00000021339_ENSGALG00000013068	2	2	5.67237	67567760	81254347	cis
ENSGALT00000021451_ENSGALG00000013141	2	2	10.1387	73601341	81254347	cis
ENSGALT00000037061_ENSGALG00000013141	2	2	9.22835	73601341	81254347	cis
[truncated: 5,608 more rows]
