# Supplementary material for: Genetic Regulation of Bone Metabolism in the Chicken: Similarities and Differences to Mammalian Systems
Source: PLoS Genet. 2015 May 29;11(5):e1005250. doi: 10.1371/journal.pgen.1005250 (PMC4449198; doi:10.1371/journal.pgen.1005250)
Supplement: S4 Table — (XLS) [file pgen.1005250.s004.xls]

## Sheet: Sheet1
chr	start	end	width
1	24012566	29001136	4988571
probeset	chr	qtl.chr	lod	interval.start	interval.end
X603848964F1	9	1	5.09629	20897163	27115232
X603469118F1	4	1	6.0168	22215535	27115232
X603220950F1	4	1	5.60686	24012566	27115232
ENSGALT00000037069_ENSGALG00000022913	2	1	4.90208	22215535	27115232
X603953326F1	5	1	4.96406	22215535	27115232
X603372245F1	1	1	4.94958	1	84853091
NM_001012536_RHOG	4	1	5.0476	22215535	49909787
ENSGALT00000037593_ENSGALG00000023077	5	1	5.34906	25294185	30999154
X603846576F1	5	1	5.17619	25294185	30999154
ENSGALT00000017591_ENSGALG00000010820	5	1	5.35158	25294185	30999154
X603234149F1	5	1	5.22027	24012566	30999154
NM_001031460_TK2	11	1	5.07597	22215535	53791052
X603844546F1	2	1	5.65588	366532	172472876
X603846195F1	2	1	4.99041	24012566	177200150
ENSGALT00000009765_ENSGALG00000006056	12	1	5.68416	24012566	177200150
ENSGALT00000013750_ENSGALG00000008440	5	1	5.48404	22215535	25294185
NM_001007085_IL13	13	1	5.3035	20897163	25294185
ENSGALT00000032583_ENSGALG00000020429	5	1	5.64821	22215535	25294185
X603232995F1	21	1	5.72007	20897163	25294185
X603468876F1	1	1	5.37774	20897163	25294185
ENSGALT00000008302_ENSGALG00000005171	9	1	5.46232	20897163	25294185
X603018966F1	3	1	6.29719	22215535	25294185
X603847721F1	3	1	5.31883	406616	142616238
ENSGALT00000015383_ENSGALG00000009452	5	1	5.08527	24012566	145489901
X603373727F1	5	1	5.60003	24012566	29001136
ENSGALT00000002653_ENSGALG00000001729	10	1	4.94247	24012566	29001136
ENSGALT00000016296_ENSGALG00000010032	3	1	4.95109	25294185	29001136
NM_001039316_GUSB	19	1	5.02169	24012566	29001136
ENSGALT00000006852_ENSGALG00000004300	5	1	5.18807	24012566	29001136
X603468877F1	5	1	5.54438	24012566	29001136
ENSGALT00000034817_ENSGALG00000002515	17	1	4.95332	24012566	29001136
NM_204861_ANPEP	Un_random	1	5.59019	25294185	29001136
ENSGALT00000005558_ENSGALG00000003516	5	1	5.12464	25294185	29001136
ENSGALT00000013368_ENSGALG00000008211	5	1	6.34599	24012566	29001136
X603844504F1	1	1	4.953	22215535	29001136
ENSGALT00000010975_ENSGALG00000006785	13	1	4.88213	24012566	29001136
ENSGALT00000019223_ENSGALG00000011777	8	1	5.63247	24012566	29001136
ENSGALT00000023222_ENSGALG00000014372	4	1	5.41073	22215535	29001136
NM_204861_ANPEP	Un_random	1	5.59019	25294185	29001136
X603468982F1	4	1	5.70102	24012566	29001136
NM_204861_ANPEP	10	1	5.59019	25294185	29001136
NM_204842_RGS20	2	1	4.91526	24012566	29001136
X603847181F1	5	1	6.24095	24012566	29001136
ENSGALT00000036455_ENSGALG00000017079	1	1	5.32066	24012566	52692420
chr	start	end	width	qtl.overlap
1	47775844	53791052	6015209	X6_CRT_CNT_female
probeset	chr	qtl.chr	lod	interval.start	interval.end
X603845490F1	7	1	6.02145	47775844	56996295
X603844558F1	7	1	5.76386	47775844	58811848
ENSGALT00000038034_ENSGALG00000011605	7	1	4.98224	47775844	58811848
X603954952F1	7	1	5.17108	47775844	58811848
ENSGALT00000038031_ENSGALG00000023203	7	1	5.85862	47775844	58811848
ENSGALT00000038030_ENSGALG00000023202	7	1	5.82753	47775844	58811848
X603372245F1	1	1	4.94958	1	84853091
NM_001012536_RHOG	4	1	5.0476	22215535	49909787
ENSGALT00000037025_ENSGALG00000014212	1	1	5.14643	46086451	49909787
X603470891F1	21	1	5.52927	36652477	49909787
ENSGALT00000018730_ENSGALG00000011493	7	1	5.43429	49909787	57377809
NM_001031460_TK2	11	1	5.07597	22215535	53791052
X603961308F1	6	1	5.85668	50526061	53791052
ENSGALT00000033005_ENSGALG00000020636	7	1	5.72721	47775844	53791052
X603471518F1	2	1	5.45048	50526061	53791052
ENSGALT00000034497_ENSGALG00000021376	24	1	5.50771	43406820	50526061
X603844546F1	2	1	5.65588	366532	172472876
X603846195F1	2	1	4.99041	24012566	177200150
ENSGALT00000009765_ENSGALG00000006056	12	1	5.68416	24012566	177200150
X603831128F1	2	1	5.21224	50526061	177200150
NM_001031519_ESF1	Un_random	1	5.6247	37305405	47775844
NM_001031519_ESF1	3	1	5.6247	37305405	47775844
NM_204111_UGP2	3	1	5.16199	46086451	49952044
ENSGALT00000038136_ENSGALG00000011493	7	1	4.95553	50526061	61816151
ENSGALT00000018952_ENSGALG00000011605	7	1	5.14939	47775844	61816151
X603257055F1	2	1	5.43788	52692420	61816151
ENSGALT00000008006_ENSGALG00000004999	4	1	4.88432	50526061	61816151
X603233501F1	7	1	5.40716	47775844	61816151
X603233594F1	15	1	5.54081	32995345	119902514
X603847721F1	3	1	5.31883	406616	142616238
ENSGALT00000015383_ENSGALG00000009452	5	1	5.08527	24012566	145489901
ENSGALT00000037016_ENSGALG00000013183	2	1	6.05143	32000381	171456273
ENSGALT00000029061_ENSGALG00000018354	Z	1	5.3568	47775844	171456273
ENSGALT00000036455_ENSGALG00000017079	1	1	5.32066	24012566	52692420
ENSGALT00000024419_ENSGALG00000015134	1	1	5.77004	49952044	52692420
X603371839F1	7	1	6.2891	47775844	52692420
X603221467F1	3	1	5.14628	47775844	52692420
X603371648F1	5	1	5.30038	47775844	52692420
X603471614F1	10	1	5.2617	39668108	52692420
ENSGALT00000016905_ENSGALG00000010377	9	1	5.01666	47775844	52692420
ENSGALT00000028855_ENSGALG00000018148	5	1	7.17886	47775844	52692420
chr	start	end	width	qtl.overlap
1	58811848	123301222	64489375	X50_TRAB_DEN_150_female X6_TOT_A_1000_female
probeset	chr	qtl.chr	lod	interval.start	interval.end
NM_001257214_CPA2	1	1	4.93043	111555803	116783698
ENSGALT00000028718_ENSGALG00000018011	11	1	6.66085	111555803	116783698
X603849067F1	1	1	4.97687	111555803	116783698
ENSGALT00000023416_ENSGALG00000014505	4	1	5.0875	111555803	116783698
ENSGALT00000026294_ENSGALG00000016299	3	1	4.88668	111555803	116783698
X603956238F1	Z	1	5.05966	111555803	116783698
ENSGALT00000028993_ENSGALG00000018286	2	1	5.62102	111555803	116783698
X603845349F1	3	1	5.60821	111555803	116783698
X603471532F1	4	1	7.13883	111555803	116783698
ENSGALT00000038358_ENSGALG00000006968	15	1	5.79972	111555803	116783698
ENSGALT00000015846_ENSGALG00000009737	2	1	10.2753	111555803	116783698
X603469763F1	3	1	5.21974	111555803	116783698
X603469548F1	2	1	6.32085	111555803	116783698
ENSGALT00000036514_ENSGALG00000016906	1	1	5.60437	111555803	116783698
ENSGALT00000028713_ENSGALG00000018006	11	1	5.43754	111555803	116783698
ENSGALT00000015791_ENSGALG00000020737	7	1	6.70188	111555803	116783698
X603234588F1	1	1	5.15123	111555803	116783698
X603372147F1	Z	1	6.13346	58811848	174416546
X603844558F1	7	1	5.76386	47775844	58811848
ENSGALT00000038034_ENSGALG00000011605	7	1	4.98224	47775844	58811848
X603954952F1	7	1	5.17108	47775844	58811848
ENSGALT00000038031_ENSGALG00000023203	7	1	5.85862	47775844	58811848
ENSGALT00000038030_ENSGALG00000023202	7	1	5.82753	47775844	58811848
X603372245F1	1	1	4.94958	1	84853091
X603845578F1	5	1	5.22075	79869493	84853091
X603958078F1	1	1	5.40325	68021290	73974022
X603470911F1	3	1	5.30519	68021290	73974022
X603231564F1	3	1	6.46102	58811848	62215030
X603372427F1	1	1	5.04562	58811848	62215030
ENSGALT00000024009_ENSGALG00000014880	Z	1	5.8417	58811848	62215030
X603956567F1	1	1	5.54381	58811848	62215030
NM_204818_GSTA3	3	1	7.09909	58811848	62215030
X603160183F1	2	1	4.92639	58811848	62215030
X603958127F1	Z	1	5.6159	58811848	62215030
X603258245F1	13	1	7.75634	58811848	62215030
X603959839F1	Z	1	5.00843	58811848	62215030
NM_001256491_TOP3A	14	1	5.29902	58811848	62215030
ENSGALT00000041087_ENSGALG00000024313	Z_random	1	6.41717	58811848	62215030
X603848571F1	5	1	5.20752	58811848	62215030
ENSGALT00000037519_ENSGALG00000023048	Z	1	6.40951	58811848	62215030
ENSGALT00000026335_ENSGALG00000016324	3	1	5.19855	58811848	62215030
NM_001030752_WDR91	1	1	5.19701	58811848	62215030
ENSGALT00000016727_ENSGALG00000010283	4	1	5.18387	58811848	62215030
ENSGALT00000040449_ENSGALG00000001041	11	1	4.91811	58811848	62215030
X603954867F1	6	1	5.72132	58811848	62215030
X603159330F1	17	1	4.90419	58811848	62215030
X603232483F1	Z	1	5.14344	58811848	62215030
X603842152F1	26	1	5.57528	58811848	62215030
NM_001199473_MRPL53	2	1	5.2956	58811848	62215030
ENSGALT00000037975_ENSGALG00000012613	Z	1	5.42725	58811848	62215030
ENSGALT00000018079_ENSGALG00000011096	3	1	5.09512	58811848	62215030
X603957601F1	4	1	4.9419	58811848	62215030
X603843952F1	12	1	5.10228	58811848	62215030
ENSGALT00000023424_ENSGALG00000014512	2	1	5.41821	58811848	62215030
X603231954F1	3	1	6.14748	58811848	62215030
ENSGALT00000001593_ENSGALG00000001065	11	1	5.03518	58811848	62215030
ENSGALT00000022257_ENSGALG00000013688	6	1	5.9304	58811848	62215030
X603470502F1	9	1	7.10403	58811848	62215030
X603847260F1	17	1	5.17487	58811848	62215030
X603221975F1	21	1	5.78929	58811848	62215030
X603468985F1	Z	1	6.12284	58811848	62215030
ENSGALT00000037517_ENSGALG00000023045	Z	1	5.88663	58811848	62215030
ENSGALT00000018434_ENSGALG00000011301	8	1	5.3336	58811848	62215030
NM_205012_HESX1	12	1	5.45824	58811848	62215030
NM_001079500_LOC770922	13	1	5.4575	58811848	62215030
NM_001040466_LHX8	8	1	5.84696	58811848	62215030
ENSGALT00000026767_ENSGALG00000016582	3	1	5.15666	58811848	62215030
ENSGALT00000009435_ENSGALG00000005870	1	1	5.04844	58811848	62215030
X603961939F1	26	1	4.92739	58811848	62215030
ENSGALT00000036701_ENSGALG00000016692	3	1	5.3275	58811848	62215030
ENSGALT00000038146_ENSGALG00000010774	8	1	4.88819	58811848	62215030
X603959855F1	14	1	6.04126	58811848	63570648
ENSGALT00000041084_ENSGALG00000024312	Z_random	1	5.31847	58811848	63570648
NM_001199806_LAMA1	2	1	5.18394	90017683	103169846
X603836265F1	1	1	5.76976	117001710	123301222
X603844546F1	2	1	5.65588	366532	172472876
X603220045F1	6	1	4.89649	58811848	177200150
X603846195F1	2	1	4.99041	24012566	177200150
X603960369F1	8	1	5.20251	58811848	177200150
X603961511F1	12	1	5.18335	58811848	177200150
NM_001001341_TEAD4	1	1	5.26992	82323161	177200150
X603233244F1	8	1	4.99832	58811848	177200150
ENSGALT00000009765_ENSGALG00000006056	12	1	5.68416	24012566	177200150
ENSGALT00000020768_ENSGALG00000012721	2	1	5.01415	58811848	177200150
NM_001199582_USP47	5	1	5.2926	58811848	177200150
ENSGALT00000036258_ENSGALG00000005506	12	1	4.98102	58811848	177200150
ENSGALT00000011432_ENSGALG00000007057	10	1	5.10505	58811848	177200150
X603831128F1	2	1	5.21224	50526061	177200150
X603960877F1	2	1	5.00057	58811848	177200150
X603843545F1	8	1	4.90294	58811848	177200150
X603469580F1	8	1	5.96195	58811848	177200150
X603954506F1	19	1	5.25833	58811848	177200150
X603844511F1	2	1	5.1644	58811848	177200150
ENSGALT00000038136_ENSGALG00000011493	7	1	4.95553	50526061	61816151
ENSGALT00000018952_ENSGALG00000011605	7	1	5.14939	47775844	61816151
X603257055F1	2	1	5.43788	52692420	61816151
ENSGALT00000008006_ENSGALG00000004999	4	1	4.88432	50526061	61816151
X603233501F1	7	1	5.40716	47775844	61816151
X603848773F1	1_random	1	24.8997	92994974	95241842
X603222496F1	1_random	1	22.4515	92994974	95241842
X603233594F1	15	1	5.54081	32995345	119902514
X603847721F1	3	1	5.31883	406616	142616238
ENSGALT00000015383_ENSGALG00000009452	5	1	5.08527	24012566	145489901
ENSGALT00000037016_ENSGALG00000013183	2	1	6.05143	32000381	171456273
ENSGALT00000029061_ENSGALG00000018354	Z	1	5.3568	47775844	171456273
ENSGALT00000041354_ENSGALG00000024441	6	1	6.24148	95241842	104760071
chr	start	end	width
1	138107118	145489901	7382784
probeset	chr	qtl.chr	lod	interval.start	interval.end
X603372147F1	Z	1	6.13346	58811848	174416546
ENSGALT00000005510_ENSGALG00000003482	14	1	5.16173	142616238	149775518
X603844546F1	2	1	5.65588	366532	172472876
X603220045F1	6	1	4.89649	58811848	177200150
X603846195F1	2	1	4.99041	24012566	177200150
X603960369F1	8	1	5.20251	58811848	177200150
X603961511F1	12	1	5.18335	58811848	177200150
NM_001001341_TEAD4	1	1	5.26992	82323161	177200150
X603233244F1	8	1	4.99832	58811848	177200150
ENSGALT00000009765_ENSGALG00000006056	12	1	5.68416	24012566	177200150
ENSGALT00000020768_ENSGALG00000012721	2	1	5.01415	58811848	177200150
NM_001199582_USP47	5	1	5.2926	58811848	177200150
ENSGALT00000036258_ENSGALG00000005506	12	1	4.98102	58811848	177200150
ENSGALT00000011432_ENSGALG00000007057	10	1	5.10505	58811848	177200150
X603831128F1	2	1	5.21224	50526061	177200150
X603960877F1	2	1	5.00057	58811848	177200150
X603843545F1	8	1	4.90294	58811848	177200150
X603469580F1	8	1	5.96195	58811848	177200150
X603954506F1	19	1	5.25833	58811848	177200150
X603844511F1	2	1	5.1644	58811848	177200150
X603847721F1	3	1	5.31883	406616	142616238
ENSGALT00000001936_ENSGALG00000001269	10	1	16.059	138107118	142616238
ENSGALT00000040579_ENSGALG00000024052	6	1	5.91308	138107118	142616238
ENSGALT00000025070_ENSGALG00000015551	Z	1	4.88238	138107118	145489901
ENSGALT00000015383_ENSGALG00000009452	5	1	5.08527	24012566	145489901
ENSGALT00000037016_ENSGALG00000013183	2	1	6.05143	32000381	171456273
ENSGALT00000029061_ENSGALG00000018354	Z	1	5.3568	47775844	171456273
chr	start	end	width	qtl.overlap
1	153797834	177200150	23402317	X50_PERI_C_female
probeset	chr	qtl.chr	lod	interval.start	interval.end
X603959940F1	23	1	5.52673	158224386	161961145
ENSGALT00000036559_ENSGALG00000022774	2	1	5.00333	171456273	174416546
X603953481F1	13	1	5.10846	171456273	174416546
X603235186F1	10	1	5.17456	171456273	174416546
X603222259F1	1	1	7.60008	171456273	174416546
X603846559F1	4	1	4.95667	171456273	174416546
X603222051F1	15	1	5.21814	171456273	174416546
X603959367F1	Z	1	5.05966	171456273	174416546
NM_001006432_ARHGEF6	4	1	6.69432	171456273	174416546
X603469586F1	3	1	5.26283	171456273	174416546
X603830992F1	2	1	8.21683	171456273	174416546
X603841950F1	3	1	6.32418	171456273	174416546
ENSGALT00000042461_ENSGALG00000025548	2	1	5.26642	171456273	174416546
X603960072F1	4	1	4.91423	166869980	174416546
NM_001081697_CALML3	1	1	5.48988	171456273	174416546
ENSGALT00000038381_ENSGALG00000011002	1	1	5.05481	171456273	174416546
X603956703F1	7	1	5.86339	171456273	174416546
X603372147F1	Z	1	6.13346	58811848	174416546
ENSGALT00000023888_ENSGALG00000014798	Z	1	5.47875	171456273	174416546
ENSGALT00000005128_ENSGALG00000003242	22	1	5.17378	166869980	174416546
X603219396F1	Un_random	1	6.0641	171456273	174416546
ENSGALT00000039973_ENSGALG00000002630	26	1	7.51216	171456273	174416546
ENSGALT00000040927_ENSGALG00000024243	6	1	5.75005	171456273	174416546
ENSGALT00000032765_ENSGALG00000003613	5	1	6.46553	171456273	174416546
ENSGALT00000009614_ENSGALG00000005978	6	1	5.50575	171456273	174416546
X603961428F1	26	1	5.25007	171456273	174416546
X603220074F1	26	1	5.78812	171456273	174416546
X603234378F1	1	1	5.01909	171456273	184486634
ENSGALT00000017266_ENSGALG00000010611	4	1	5.8737	171456273	184486634
X603372234F1	3	1	4.9963	149775518	158224386
ENSGALT00000036834_ENSGALG00000015495	1	1	5.71109	158224386	166869980
ENSGALT00000037909_ENSGALG00000000161	Z	1	4.88369	158224386	166869980
ENSGALT00000005933_ENSGALG00000003739	11	1	6.32576	158224386	166869980
X603844546F1	2	1	5.65588	366532	172472876
X603371156F1	5	1	5.20804	166869980	172472876
NM_001031106_PCYT2	18	1	5.16198	166869980	172472876
X603374083F1	5	1	5.2198	166869980	172472876
ENSGALT00000035200_ENSGALG00000001136	21	1	5.46722	172472876	177200150
X603961973F1	1	1	4.99968	172472876	177200150
ENSGALT00000039715_ENSGALG00000023740	14	1	5.68866	172472876	177200150
X603220045F1	6	1	4.89649	58811848	177200150
X603157567F1	Z	1	6.31079	172472876	177200150
ENSGALT00000025538_ENSGALG00000015838	3	1	7.92702	172472876	177200150
ENSGALT00000015456_ENSGALG00000009494	1	1	5.70742	172472876	177200150
X603841626F1	Z	1	5.29563	172472876	177200150
ENSGALT00000012103_ENSGALG00000007487	7	1	4.99133	172472876	177200150
X603158824F1	20	1	5.42954	166869980	177200150
ENSGALT00000012241_ENSGALG00000007570	4	1	7.14747	172472876	177200150
X603847138F1	14	1	4.95579	172472876	177200150
NM_001004374_HBZ	14	1	6.02699	172472876	177200150
X603844486F1	28	1	4.96553	166869980	177200150
X603231580F1	2	1	5.83066	172472876	177200150
ENSGALT00000039712_ENSGALG00000007458	14	1	5.2188	172472876	177200150
X603962118F1	Z	1	5.41236	172472876	177200150
ENSGALT00000040444_ENSGALG00000008995	17	1	6.04986	172472876	177200150
ENSGALT00000019796_ENSGALG00000012122	1	1	5.84663	166869980	177200150
X603472432F1	Z	1	6.43549	172472876	177200150
ENSGALT00000033496_ENSGALG00000020883	7	1	5.30205	172472876	177200150
X603159642F1	3	1	5.26389	172472876	177200150
X603231004F1	1	1	4.98777	172472876	177200150
X603830985F1	28	1	5.32311	172472876	177200150
ENSGALT00000008383_ENSGALG00000005217	9	1	5.57383	166869980	177200150
X603234519F1	3	1	4.89999	172472876	177200150
X603231782F1	4	1	5.12857	172472876	177200150
ENSGALT00000001708_ENSGALG00000001136	21	1	5.57646	172472876	177200150
ENSGALT00000033394_ENSGALG00000006265	6	1	5.54844	172472876	177200150
ENSGALT00000014048_ENSGALG00000008621	7	1	5.04665	172472876	177200150
X603468473F1	4	1	5.1525	172472876	177200150
X603231217F1	15	1	5.96852	171456273	177200150
X603846195F1	2	1	4.99041	24012566	177200150
X603960369F1	8	1	5.20251	58811848	177200150
X603232096F1	19	1	5.53261	172472876	177200150
X603831095F1	4	1	5.39575	171456273	177200150
X603234954F1	4	1	5.81783	172472876	177200150
NM_001031239_FAM45A	6	1	5.1028	172472876	177200150
ENSGALT00000040446_ENSGALG00000008995	17	1	5.55206	171456273	177200150
ENSGALT00000001221_ENSGALG00000000833	13	1	5.59152	172472876	177200150
X603961511F1	12	1	5.18335	58811848	177200150
ENSGALT00000024851_ENSGALG00000015406	2	1	5.23768	172472876	177200150
X603954351F1	3	1	5.52218	172472876	177200150
X603219505F1	12	1	4.8874	172472876	177200150
NM_001001341_TEAD4	1	1	5.26992	82323161	177200150
X603831011F1	11	1	5.63019	171456273	177200150
ENSGALT00000020350_ENSGALG00000012448	7	1	4.89975	172472876	177200150
NM_204843_RAP1GAP	1	1	6.98634	172472876	177200150
X603957561F1	18	1	5.0247	172472876	177200150
X603018939F1	Z	1	5.16005	171456273	177200150
ENSGALT00000037803_ENSGALG00000010114	5	1	5.45186	166869980	177200150
X603233244F1	8	1	4.99832	58811848	177200150
ENSGALT00000009765_ENSGALG00000006056	12	1	5.68416	24012566	177200150
ENSGALT00000020768_ENSGALG00000012721	2	1	5.01415	58811848	177200150
ENSGALT00000021862_ENSGALG00000013404	17	1	5.63311	172472876	177200150
X603843489F1	18	1	5.56309	171456273	177200150
X603844503F1	7	1	5.02346	172472876	177200150
ENSGALT00000010715_ENSGALG00000006632	9	1	5.24282	172472876	177200150
X603960681F1	9	1	5.01359	171456273	177200150
ENSGALT00000039607_ENSGALG00000003916	11	1	5.50481	171456273	177200150
X603847729F1	12	1	5.13872	171456273	177200150
ENSGALT00000000245_ENSGALG00000000187	27	1	5.20021	171456273	177200150
ENSGALT00000014155_ENSGALG00000008696	8	1	6.98842	171456273	177200150
NM_001199582_USP47	5	1	5.2926	58811848	177200150
X603844050F1	18	1	4.92168	171456273	177200150
NM_204510_CXCL12	6	1	5.07478	171456273	177200150
ENSGALT00000036258_ENSGALG00000005506	12	1	4.98102	58811848	177200150
ENSGALT00000011432_ENSGALG00000007057	10	1	5.10505	58811848	177200150
ENSGALT00000014630_ENSGALG00000008995	17	1	6.75242	171456273	177200150
X603371741F1	17	1	5.45249	171456273	177200150
X603831128F1	2	1	5.21224	50526061	177200150
X603960877F1	2	1	5.00057	58811848	177200150
X603843545F1	8	1	4.90294	58811848	177200150
X603469580F1	8	1	5.96195	58811848	177200150
X603954506F1	19	1	5.25833	58811848	177200150
X603844511F1	2	1	5.1644	58811848	177200150
X603843437F1	3	1	5.13245	171456273	177200150
X603219529F1	21	1	5.09964	171456273	177200150
ENSGALT00000012060_ENSGALG00000023740	14	1	5.4378	172472876	177200150
NM_001030665_TFIP11	15	1	5.19592	172472876	177200150
X603219438F1	26	1	5.28199	171456273	177200150
ENSGALT00000029032_ENSGALG00000018325	4	1	4.92596	153797834	160055504
X603257684F1	3	1	6.00783	166135056	171456273
ENSGALT00000021349_ENSGALG00000013075	2	1	5.04558	158224386	171456273
ENSGALT00000037016_ENSGALG00000013183	2	1	6.05143	32000381	171456273
X603845148F1	17	1	5.07931	151495059	171456273
ENSGALT00000026400_ENSGALG00000016367	3	1	4.96883	166135056	171456273
ENSGALT00000037780_ENSGALG00000011849	4	1	7.47811	166135056	171456273
ENSGALT00000011059_ENSGALG00000006834	9	1	5.0005	160055504	171456273
X603471120F1	9	1	5.54892	166135056	171456273
X603372851F1	10	1	5.39966	166135056	171456273
ENSGALT00000014074_ENSGALG00000008635	1	1	5.25888	158224386	171456273
ENSGALT00000029061_ENSGALG00000018354	Z	1	5.3568	47775844	171456273
X603954118F1	Z	1	5.23952	171456273	182023225
chr	start	end	width
2	67567760	70506769	2939010
probeset	chr	qtl.chr	lod	interval.start	interval.end
ENSGALT00000011500_ENSGALG00000007100	10	2	6.76326	67567760	77969669
X603258227F1	15	2	5.02303	67567760	77969669
ENSGALT00000023500_ENSGALG00000014573	5	2	5.90633	67567760	77969669
ENSGALT00000001165_ENSGALG00000000804	11	2	4.89642	67567760	77969669
ENSGALT00000039889_ENSGALG00000007091	13	2	4.98832	67567760	77969669
ENSGALT00000020617_ENSGALG00000012631	1	2	6.02377	67567760	77969669
X603845166F1	2	2	5.2982	67567760	70506769
X603231867F1	2	2	4.91541	67567760	70506769
X603372992F1	5	2	4.88239	67567760	70506769
ENSGALT00000018199_ENSGALG00000011164	2	2	5.61087	67567760	70506769
X603961802F1	1	2	6.16847	67567760	70506769
X603157865F1	5	2	4.97593	67567760	70506769
X603234322F1	3	2	7.39747	67567760	70506769
X603842361F1	7	2	5.00422	67567760	70506769
ENSGALT00000042240_ENSGALG00000025327	11	2	5.21056	67567760	70506769
X603831122F1	5	2	5.58803	67567760	70506769
ENSGALT00000018182_ENSGALG00000011149	7	2	5.59021	67567760	70506769
ENSGALT00000038965_ENSGALG00000009098	4	2	6.08839	67567760	70506769
X603954829F1	1	2	5.77858	67567760	70506769
X603842930F1	13	2	4.8985	66188071	70506769
X603220353F1	4	2	5.20623	67567760	70506769
ENSGALT00000008410_ENSGALG00000005235	8	2	5.5395	67567760	70506769
X603221433F1	2	2	5.25182	67567760	70506769
X603233470F1	5	2	5.58292	67567760	70506769
ENSGALT00000016046_ENSGALG00000009871	3	2	5.82884	67567760	70506769
X603959553F1	Z	2	5.88469	67567760	70506769
ENSGALT00000021270_ENSGALG00000013026	1	2	5.25642	66188071	70506769
ENSGALT00000012250_ENSGALG00000007575	20	2	5.26104	67567760	70506769
X603956805F1	2	2	6.15723	67567760	70506769
ENSGALT00000024902_ENSGALG00000015439	Z	2	5.8972	67567760	70506769
X603842143F1	8	2	5.16695	67567760	70506769
ENSGALT00000024250_ENSGALG00000015036	Z	2	5.0342	66188071	70506769
ENSGALT00000009013_ENSGALG00000005617	14	2	4.96964	67567760	70506769
X603847180F1	3	2	4.96138	67567760	70506769
X603257642F1	3	2	4.99522	67567760	70506769
ENSGALT00000026331_ENSGALG00000016321	3	2	4.89966	67567760	70506769
X603234979F1	15	2	5.60356	67567760	70506769
X603231325F1	3	2	5.12907	67567760	70506769
X603372460F1	4	2	5.26303	67567760	70506769
NM_205207_MFI2	9	2	4.89107	67567760	70506769
X603371013F1	9	2	6.52846	67567760	70506769
X603472881F1	14	2	6.7885	67567760	70506769
ENSGALT00000022847_ENSGALG00000014115	4	2	6.23472	67567760	70506769
NM_001195469_ZNF277	1	2	5.06283	67567760	70506769
X603222438F1	26	2	5.25871	67567760	70506769
X603257352F1	14	2	4.97973	67567760	70506769
X603221611F1	10	2	5.56	67567760	70506769
X603959532F1	Z	2	5.24564	67567760	70506769
X603373404F1	4	2	5.04975	67567760	70506769
NM_001174134_HTR7	6	2	4.93051	67567760	70506769
ENSGALT00000019329_ENSGALG00000011846	2	2	4.93888	67567760	70506769
ENSGALT00000010576_ENSGALG00000006548	12	2	5.5959	67567760	70506769
X603222155F1	9	2	5.37377	67567760	70506769
ENSGALT00000019419_ENSGALG00000011898	1	2	5.92671	67567760	70506769
ENSGALT00000019286_ENSGALG00000011813	7	2	7.41759	67567760	70506769
X603159058F1	11	2	5.52059	67567760	70506769
ENSGALT00000014774_ENSGALG00000009079	17	2	4.95881	66188071	70506769
NM_001256963_TMEM208	11	2	4.96658	67567760	70506769
X603234622F1	22	2	5.50564	67567760	70506769
X603956934F1	Z	2	5.14429	67567760	70506769
X603848808F1	12	2	5.24481	67567760	70506769
X603845480F1	2	2	5.19351	67567760	70506769
ENSGALT00000009170_ENSGALG00000005716	5	2	5.09075	67567760	70506769
ENSGALT00000010440_ENSGALG00000006465	12	2	5.76001	67567760	70506769
ENSGALT00000037534_ENSGALG00000011980	2	2	5.05237	67567760	70506769
X603955478F1	3	2	4.95149	67567760	70506769
X603373016F1	10	2	5.05923	67567760	70506769
X603471963F1	4	2	5.278	66188071	70506769
ENSGALT00000034887_ENSGALG00000005139	19	2	5.095	67567760	70506769
X603469079F1	1	2	4.91857	67567760	70506769
X603371926F1	5	2	4.95532	66188071	70506769
X603234793F1	7	2	6.01562	67567760	70506769
ENSGALT00000014370_ENSGALG00000008842	7	2	5.35165	66188071	70506769
X603472109F1	2	2	5.19236	67567760	70506769
X603268720F1	1	2	6.15958	67567760	70506769
X603956953F1	1	2	4.98979	67567760	70506769
X603848637F1	20	2	7.28641	67567760	70506769
X603230971F1	2	2	5.63353	67567760	70506769
NM_001199314_ANKRD16	1	2	5.27458	67567760	70506769
X603469630F1	1	2	4.97886	67567760	70506769
NM_001122648_DIO3	5	2	5.20949	67567760	70506769
ENSGALT00000025166_ENSGALG00000015607	2	2	5.19739	67567760	70506769
ENSGALT00000005592_ENSGALG00000003536	27	2	5.15231	67567760	70506769
X603958967F1	Z	2	5.13566	67567760	70506769
X603373461F1	19	2	5.19368	67567760	70506769
ENSGALT00000004992_ENSGALG00000003154	14	2	5.0089	67567760	70506769
ENSGALT00000009318_ENSGALG00000005803	15	2	5.29928	67567760	70506769
X603233989F1	5	2	4.97668	67567760	70506769
X603472879F1	9	2	7.73841	67567760	70506769
X603960468F1	10	2	5.13466	67567760	70506769
ENSGALT00000010471_ENSGALG00000006478	6	2	5.51851	67567760	70506769
ENSGALT00000039269_ENSGALG00000005139	19	2	5.42988	67567760	70506769
X603961943F1	10	2	4.94549	67567760	70506769
X603848644F1	28	2	5.07169	67567760	70506769
X603234327F1	14	2	5.83269	67567760	70506769
ENSGALT00000013975_ENSGALG00000008582	7	2	4.96253	67567760	70506769
X603954050F1	1	2	5.95771	67567760	70506769
X603843332F1	2	2	5.62105	67567760	70506769
ENSGALT00000026803_ENSGALG00000016607	1	2	5.07847	67567760	70506769
ENSGALT00000036793_ENSGALG00000016531	3	2	5.5912	67567760	70506769
X603235068F1	1	2	5.49082	67567760	70506769
X603844208F1	9	2	5.14011	67567760	70506769
X603469116F1	Z	2	5.89502	67567760	70506769
X603848928F1	Z	2	5.6551	67567760	70506769
X603961486F1	23	2	5.78383	67567760	70506769
X603959012F1	4	2	5.08577	67567760	70506769
ENSGALT00000005373_ENSGALG00000003398	22	2	5.80653	67567760	70506769
X603959178F1	7	2	5.49819	67567760	70506769
X603222244F1	4	2	4.88021	67567760	70506769
X603845028F1	1	2	5.3845	67567760	70506769
X603231008F1	5	2	5.21073	67567760	70506769
X603234347F1	5	2	4.8826	67567760	70506769
ENSGALT00000033548_ENSGALG00000006386	12	2	4.95182	67567760	70506769
X603372610F1	5	2	5.24623	67567760	70506769
X603955116F1	15	2	4.89735	23979784	70506769
X603844919F1	11	2	4.92096	67567760	70506769
ENSGALT00000037341_ENSGALG00000012025	5	2	5.04279	67567760	70506769
X603471472F1	17	2	5.55098	67567760	70506769
ENSGALT00000038734_ENSGALG00000000713	11	2	5.32546	67567760	70506769
X603370808F1	9	2	5.24068	67567760	70506769
NM_205269_NFYB	1	2	5.10051	67567760	70506769
X603954815F1	3	2	5.10575	67567760	70506769
ENSGALT00000034886_ENSGALG00000005139	19	2	5.58152	67567760	70506769
NM_001199639_RAB3IL1	5	2	4.95277	67567760	70506769
ENSGALT00000003808_ENSGALG00000002419	Z	2	4.91362	67567760	70506769
ENSGALT00000038546_ENSGALG00000005803	15	2	6.50905	67567760	70506769
ENSGALT00000025637_ENSGALG00000015907	1	2	5.07917	67567760	70506769
ENSGALT00000001984_ENSGALG00000001302	9	2	5.81002	67567760	70506769
ENSGALT00000032647_ENSGALG00000008367	5	2	4.92055	67567760	70506769
X603221739F1	3	2	5.45571	67567760	70506769
X603843747F1	3	2	5.37266	67567760	70506769
ENSGALT00000037642_ENSGALG00000011574	2	2	5.06588	67567760	70506769
NM_204427_POFUT1	20	2	5.71393	67567760	70506769
X603954512F1	4	2	5.07945	67567760	70506769
X603158587F1	7	2	5.37366	67567760	70506769
X603847502F1	2	2	5.8864	67567760	73601341
chr	start	end	width	qtl.overlap
3	29563951	35110420	5546470	X50_CRT_THK_C_female X50_CRT_A_female X50_TOT_CN150T_female
probeset	chr	qtl.chr	lod	interval.start	interval.end
ENSGALT00000019334_ENSGALG00000011849	4	3	5.19902	31683357	42383185
X603158140F1	1	3	4.89431	31683357	42383185
ENSGALT00000016672_ENSGALG00000010252	E22C19W28_E50C23	3	4.95961	4521634	42383185
ENSGALT00000042131_ENSGALG00000025218	2	3	6.21653	31683357	41002891
ENSGALT00000028623_ENSGALG00000017916	20	3	5.27493	19002192	29563951
X603960579F1	21	3	6.41489	29563951	35110420
X603373008F1	9	3	5.45791	29563951	35110420
ENSGALT00000029000_ENSGALG00000018293	20	3	7.25104	29563951	35110420
ENSGALT00000039348_ENSGALG00000007917	1	3	4.94037	29563951	35110420
ENSGALT00000001776_ENSGALG00000001172	21	3	4.9602	29563951	35110420
X603841548F1	6	3	4.98805	15627171	35110420
X603847837F1	3	3	7.99075	29563951	35110420
X603844763F1	7	3	5.16829	4521634	35110420
X603841423F1	Z	3	5.22663	29563951	35110420
X603371108F1	17	3	5.13775	29563951	35110420
X603844687F1	6	3	6.63385	29563951	35110420
X603372215F1	8	3	4.94811	29563951	35110420
X603959577F1	26	3	5.09358	29563951	35110420
X603373061F1	5	3	6.68274	29563951	35110420
NM_001006563_C1H12orf32	1	3	5.79335	29563951	35110420
X603233166F1	18	3	5.08205	29563951	35110420
ENSGALT00000037014_ENSGALG00000013183	2	3	5.88135	29563951	35110420
X603230895F1	2	3	5.81219	29563951	35110420
ENSGALT00000021891_ENSGALG00000013422	1	3	5.4673	29563951	35110420
X603954558F1	12	3	5.11263	29563951	35110420
X603961973F1	1	3	5.25955	27044082	35110420
ENSGALT00000022732_ENSGALG00000014038	1	3	5.15358	29563951	35110420
X603159458F1	3	3	5.25369	10962666	35110420
X603958211F1	1	3	6.01565	29563951	35110420
X603372250F1	19	3	5.10523	29563951	35110420
ENSGALT00000016353_ENSGALG00000010060	5	3	5.09948	10962666	35110420
X603844915F1	8	3	5.30931	29563951	35110420
X603846490F1	8	3	5.19018	14139240	35110420
X603843901F1	1	3	6.27385	29563951	35110420
ENSGALT00000019820_ENSGALG00000012132	1	3	5.20785	15627171	35110420
X603470602F1	Z	3	5.81244	29563951	35110420
X603222210F1	Z	3	4.94041	29563951	35110420
X603845771F1	2	3	5.59768	29563951	35110420
X603372725F1	Z	3	5.42741	29563951	35110420
ENSGALT00000020200_ENSGALG00000012369	2	3	4.89069	29563951	35110420
X603841620F1	20	3	4.93118	29563951	35110420
X603372596F1	Z	3	6.93463	29563951	35110420
ENSGALT00000018993_ENSGALG00000011626	4	3	6.84104	29563951	35110420
X603957858F1	1	3	5.50793	29563951	35110420
ENSGALT00000025712_ENSGALG00000015955	2	3	5.05709	29563951	35110420
ENSGALT00000038912_ENSGALG00000023488	18	3	5.87587	29563951	35110420
ENSGALT00000038210_ENSGALG00000015118	Z	3	5.10958	29563951	35110420
ENSGALT00000002364_ENSGALG00000001555	21	3	5.68148	14139240	35110420
X603233849F1	4	3	4.95113	29563951	35110420
X603370952F1	17	3	5.81225	29563951	35110420
ENSGALT00000034137_ENSGALG00000021198	12	3	9.74509	29563951	35110420
NM_001006497_DNA2	6	3	5.08045	15627171	35110420
ENSGALT00000036694_ENSGALG00000016704	3	3	5.7587	29563951	35110420
ENSGALT00000030778_ENSGALG00000019420	2	3	4.97623	29563951	35110420
ENSGALT00000022638_ENSGALG00000013967	1	3	6.43949	29563951	35110420
X603470383F1	19	3	5.15421	29563951	35110420
X603220471F1	2	3	5.72969	29563951	35110420
ENSGALT00000026618_ENSGALG00000016501	3	3	5.7243	29563951	35110420
X603470070F1	5	3	4.96118	29563951	35110420
X603958991F1	5	3	5.30831	29563951	35110420
X603845481F1	4	3	5.86998	29563951	35110420
ENSGALT00000041363_ENSGALG00000024450	9	3	5.36333	29563951	35110420
ENSGALT00000038592_ENSGALG00000009961	4	3	4.8993	29563951	35110420
X603954649F1	4	3	5.4487	29563951	35110420
ENSGALT00000026831_ENSGALG00000016623	1	3	5.15622	29563951	35110420
ENSGALT00000041385_ENSGALG00000024472	19	3	5.93104	29563951	35110420
X603221447F1	5	3	6.44043	29563951	35110420
X603257696F1	4	3	4.95545	29563951	35110420
X603158285F1	3	3	5.513	29563951	35110420
X603371715F1	15	3	5.07259	29563951	35110420
NM_001030872_AURKAIP1	21	3	5.27612	14139240	35110420
NM_204641_FKBP3	5	3	4.96522	14139240	35110420
ENSGALT00000023875_ENSGALG00000014789	Z	3	5.44406	10962666	35110420
ENSGALT00000040853_ENSGALG00000019019	25	3	4.90496	4521634	61592118
chr	start	end	width
4	52996490	59340250	6343761
probeset	chr	qtl.chr	lod	interval.start	interval.end
ENSGALT00000004736_ENSGALG00000002992	9	4	4.99776	52996490	57822163
X603841958F1	4	4	5.08849	52996490	57822163
X603846090F1	4	4	4.98013	52996490	57822163
ENSGALT00000014472_ENSGALG00000008899	17	4	5.22031	52996490	57822163
X603232090F1	1	4	5.00918	52996490	57822163
X603233272F1	14	4	4.9253	52996490	57822163
X603848432F1	9	4	5.07834	52996490	57822163
X603957290F1	7	4	5.04819	52996490	57822163
X603235187F1	10	4	4.98053	52996490	57822163
X603222216F1	13	4	6.21106	52996490	57822163
ENSGALT00000030981_ENSGALG00000019522	2	4	5.60625	52996490	57822163
X603258014F1	Z	4	5.00889	52996490	57822163
X603468296F1	3	4	5.1259	52996490	57822163
ENSGALT00000037856_ENSGALG00000011364	8	4	5.7899	52996490	57822163
X603372173F1	9	4	5.49981	1267185	57822163
ENSGALT00000014356_ENSGALG00000008835	8	4	5.48168	52996490	57822163
ENSGALT00000040762_ENSGALG00000024129	27	4	5.24266	52996490	57822163
X603842621F1	1	4	5.52401	52996490	57822163
X603219875F1	6	4	5.64525	52996490	57822163
ENSGALT00000011803_ENSGALG00000007288	12	4	6.76809	52996490	57822163
X603955912F1	1	4	5.41237	43210609	57822163
ENSGALT00000021906_ENSGALG00000013431	28	4	8.73733	52996490	57822163
X603956873F1	5	4	5.29096	52996490	57822163
X603953996F1	3	4	6.28355	52996490	57822163
X603847336F1	5	4	5.15125	52996490	57822163
X603219873F1	1	4	5.95817	43210609	57822163
ENSGALT00000031228_ENSGALG00000019663	2	4	5.89994	52996490	57822163
ENSGALT00000042607_ENSGALG00000025694	Z	4	6.44623	52996490	57822163
ENSGALT00000028952_ENSGALG00000018245	1	4	6.39224	52996490	57822163
ENSGALT00000041370_ENSGALG00000024457	Z	4	5.19038	8719207	57822163
ENSGALT00000037788_ENSGALG00000010196	5	4	5.25354	52996490	57822163
X603954123F1	3	4	6.83996	52996490	57822163
ENSGALT00000031830_ENSGALG00000011418	3	4	8.52353	52996490	57822163
X603953531F1	10	4	6.77805	52996490	57822163
X603232029F1	19	4	6.38083	43210609	53839212
X603257245F1	1	4	5.70039	43210609	53839212
X603230433F1	Z	4	6.77349	43210609	53839212
ENSGALT00000024261_ENSGALG00000015045	Z	4	5.10814	43210609	53839212
X603158318F1	3	4	5.45378	43210609	53839212
ENSGALT00000025019_ENSGALG00000015518	2	4	5.07615	43210609	53839212
X603841535F1	9	4	6.72665	43210609	53839212
ENSGALT00000005554_ENSGALG00000003512	13	4	7.73709	53839212	59340250
NM_001204389_ARHGAP8	1	4	11.1778	53839212	59340250
X603956673F1	2	4	7.7991	53839212	59340250
X603844337F1	3	4	7.19935	53839212	59340250
ENSGALT00000028740_ENSGALG00000018033	16	4	5.68116	53839212	59340250
ENSGALT00000026690_ENSGALG00000016539	1	4	7.41429	53839212	59340250
ENSGALT00000031002_ENSGALG00000013074	2	4	8.70543	53839212	59340250
ENSGALT00000022419_ENSGALG00000013813	3	4	7.27008	53839212	59340250
ENSGALT00000020737_ENSGALG00000012700	2	4	7.00328	53839212	59340250
X603956738F1	8	4	9.60335	53839212	59340250
NM_205397_IAPP	1	4	6.8968	53839212	59340250
X603960065F1	2	4	5.57766	53839212	59340250
X603848490F1	15	4	5.00186	52996490	59340250
ENSGALT00000039570_ENSGALG00000004364	19	4	4.88084	52996490	59340250
ENSGALT00000031380_ENSGALG00000019756	Z	4	11.4604	53839212	59340250
ENSGALT00000015007_ENSGALG00000009220	E64_random	4	6.41075	53839212	59340250
X603961981F1	Z	4	8.99757	53839212	59340250
X603222180F1	3	4	6.6528	53839212	59340250
ENSGALT00000026605_ENSGALG00000016494	3	4	8.53612	53839212	59340250
NM_001128061_LOC415713	11	4	8.16588	53839212	59340250
X603257761F1	1	4	9.98283	53839212	59340250
ENSGALT00000036993_ENSGALG00000013183	2	4	11.0945	53839212	59340250
ENSGALT00000040271_ENSGALG00000023924	26	4	5.33055	53839212	62983124
X603231720F1	12	4	5.08255	53839212	62983124
ENSGALT00000039202_ENSGALG00000004294	10	4	5.02605	53839212	62983124
ENSGALT00000040846_ENSGALG00000006669	24	4	5.83715	53839212	62983124
NM_204158_CALD1	1	4	5.11915	53839212	62983124
X603958522F1	14	4	7.54609	53839212	62983124
ENSGALT00000007438_ENSGALG00000004668	14	4	5.54749	34600626	62983124
X603962091F1	5	4	5.68627	53839212	62983124
ENSGALT00000040848_ENSGALG00000006669	24	4	6.13819	53839212	62983124
X603955512F1	3	4	5.04983	53839212	62983124
ENSGALT00000006837_ENSGALG00000004294	10	4	5.57115	53839212	62983124
NM_204180_CRYBB1	15	4	4.91007	53839212	70644714
X603471557F1	3	4	5.40325	52996490	70644714
ENSGALT00000040377_ENSGALG00000023964	E22C19W28_E50C23_random	4	5.46092	39152225	52996490
X603219385F1	12	4	5.22151	57822163	66719658
X603470037F1	12	4	5.32051	57822163	66719658
NM_205377_NCS1	17	4	5.43346	53839212	66719658
ENSGALT00000039130_ENSGALG00000023543	1	4	5.62063	57822163	68340521
ENSGALT00000034185_ENSGALG00000021220	20	4	5.12058	59340250	68340521
ENSGALT00000006862_ENSGALG00000004309	20	4	7.34025	59340250	68340521
chr	start	end	width
5	18544568	21008191	2463624
probeset	chr	qtl.chr	lod	interval.start	interval.end
X603831087F1	5	5	6.17854	16303985	21008191
X603232607F1	1	5	5.42065	16303985	21008191
X603370751F1	2	5	5.00935	14139862	21008191
ENSGALT00000012505_ENSGALG00000007715	6	5	6.32893	14139862	21008191
ENSGALT00000003442_ENSGALG00000002199	21	5	5.06951	18544568	38043869
ENSGALT00000009893_ENSGALG00000006130	20	5	5.65003	18544568	54756251
NM_001004393_STMN3	20	5	4.96697	18544568	54756251
ENSGALT00000017778_ENSGALG00000010929	4	5	6.20255	18544568	24177749
ENSGALT00000042002_ENSGALG00000025089	11	5	5.55524	18544568	27607021
ENSGALT00000001774_ENSGALG00000001171	28	5	5.54645	18544568	27607021
ENSGALT00000019746_ENSGALG00000012089	5	5	5.73386	18544568	27607021
ENSGALT00000000322_ENSGALG00000000243	27	5	5.2042	18544568	27607021
NM_001270878_TBX3	15	5	5.3498	18544568	27607021
ENSGALT00000003239_ENSGALG00000002080	13	5	4.9751	18544568	27607021
ENSGALT00000028552_ENSGALG00000017845	23	5	5.38671	18544568	27607021
ENSGALT00000022550_ENSGALG00000008915	2	5	5.02141	18544568	27607021
ENSGALT00000029000_ENSGALG00000018293	20	5	6.34609	18544568	27607021
X603373457F1	9	5	5.11695	18544568	27607021
X603257179F1	Un_random	5	6.45795	18544568	27607021
ENSGALT00000034034_ENSGALG00000021144	12	5	5.54589	18544568	34951482
ENSGALT00000039380_ENSGALG00000007902	4	5	5.05023	16303985	34951482
NM_001034813_2_CAMK4	28	5	4.91047	18544568	39187331
NM_001034813_2_CAMK4	Z	5	4.91047	18544568	39187331
ENSGALT00000028854_ENSGALG00000018147	5	5	4.87911	18544568	41050901
chr	start	end	width
25	1382096	2000000	617905
probeset	chr	qtl.chr	lod	interval.start	interval.end
NM_205175_CRYBB2	15	25	5.43026	1382096	2000000
X603836390F1	2	25	6.86663	1382096	2000000
NM_001134975_RS1	1	25	5.28967	1382096	2000000
ENSGALT00000015953_ENSGALG00000009808	1	25	5.23346	1382096	2000000
ENSGALT00000041310_ENSGALG00000009144	E64_random	25	10.5094	1382096	2000000
ENSGALT00000025026_ENSGALG00000015521	2	25	5.24937	1382096	2000000
ENSGALT00000028719_ENSGALG00000018012	12	25	5.05041	1382096	2000000
ENSGALT00000033279_ENSGALG00000020768	7	25	5.41579	1382096	2000000
ENSGALT00000020095_ENSGALG00000012297	3	25	6.23964	1382096	2000000
ENSGALT00000032194_ENSGALG00000020198	4	25	4.94184	1382096	2000000
ENSGALT00000005846_ENSGALG00000003690	27	25	5.48254	1382096	2000000
ENSGALT00000042133_ENSGALG00000025220	14	25	5.33973	1382096	2000000
ENSGALT00000000423_ENSGALG00000000317	22	25	5.00937	1382096	2000000
ENSGALT00000037156_ENSGALG00000022954	4	25	6.34108	1382096	2000000
X603159792F1	Un_random	25	5.09574	1382096	2000000
ENSGALT00000032196_ENSGALG00000010822	4	25	5.85793	1382096	2000000
ENSGALT00000035319_ENSGALG00000021777	28	25	5.29069	1382096	2000000
ENSGALT00000035411_ENSGALG00000021867	8	25	5.78574	1382096	2000000
ENSGALT00000015394_ENSGALG00000009458	9	25	7.2469	1382096	2000000
ENSGALT00000010445_ENSGALG00000006469	24	25	5.39055	1382096	2000000
ENSGALT00000001822_ENSGALG00000001203	24	25	5.8035	1382096	2000000
X603836331F1	24	25	5.0242	1382096	2000000
ENSGALT00000041254_ENSGALG00000001806	28	25	5.47791	1382096	2000000
ENSGALT00000032487_ENSGALG00000020369	5	25	6.00744	1382096	2000000
ENSGALT00000014484_ENSGALG00000008908	7	25	5.74068	1382096	2000000
ENSGALT00000023479_ENSGALG00000014556	1	25	5.86173	1382096	2000000
NM_001001314_KRT75	E22C19W28_E50C23	25	5.12251	1382096	2000000
ENSGALT00000033247_ENSGALG00000004463	9	25	5.95682	1382096	2000000
ENSGALT00000001559_ENSGALG00000001045	13	25	5.16527	1382096	2000000
ENSGALT00000042336_ENSGALG00000025423	6	25	5.61444	1382096	2000000
ENSGALT00000000691_ENSGALG00000000505	27	25	6.68746	1382096	2000000
ENSGALT00000002417_ENSGALG00000001592	28	25	6.82913	1382096	2000000
ENSGALT00000030230_ENSGALG00000019135	1	25	6.34139	1382096	2000000
ENSGALT00000007383_ENSGALG00000004632	14	25	5.1937	1382096	2000000
ENSGALT00000036697_ENSGALG00000022809	2	25	4.88234	1382096	2000000
ENSGALT00000013468_ENSGALG00000008275	10	25	5.10726	1382096	2000000
ENSGALT00000032205_ENSGALG00000020203	4	25	5.77992	1382096	2000000
ENSGALT00000026891_ENSGALG00000016662	3	25	5.49275	1382096	2000000
ENSGALT00000037235_ENSGALG00000015466	3	25	5.12581	1382096	2000000
