# Supplementary material for: Genetic Regulation of Bone Metabolism in the Chicken: Similarities and Differences to Mammalian Systems
Source: PLoS Genet. 2015 May 29;11(5):e1005250. doi: 10.1371/journal.pgen.1005250 (PMC4449198; doi:10.1371/journal.pgen.1005250)
Supplement: S5 Table — (XLS) [file pgen.1005250.s005.xls]

## Sheet: Sheet1
Variable	Sex	Mean	Standard deviation	Unit
diaphyseal medullary density	female	39.111	25.3224	mg/cm3
diaphyseal medullary density	male	65.1759	18.9424	mg/cm3
diaphyseal cortical density	female	1374.81	23.6632	mg/cm3
diaphyseal cortical density	male	1374.58	17.6988	mg/cm3
metaphyseal trabecular content	female	42.6896	12.1195	mg/mm
metaphyseal trabecular content	male	60.09	9.10481	mg/mm
diaphyseal total area	male	40.6571	5.29887	mm2
diaphyseal total area	female	28.9446	3.36841	mm2
diaphyseal endosteal circumference	female	16.0578	1.68709	mm
diaphyseal endosteal circumference	male	16.9784	1.47036	mm
diaphyseal periosteal circumference	female	19.0392	1.11331	mm
diaphyseal periosteal circumference	male	22.5563	1.46026	mm
metaphyseal total content	female	44.5441	12.8133	mg/mm
metaphyseal total content	male	65.4769	9.42801	mg/mm
metaphyseal total area	female	99.4161	14.982	mm2
metaphyseal total area	male	158.783	25.4512	mm2
metaphyseal cortical content	female	1.68786	3.06261	mg/mm
metaphyseal cortical content	male	4.56395	1.66207	mg/mm
diaphyseal medullary area	female	12.6083	3.7116	mm2
diaphyseal cortical thickness	female	0.474504	0.201275	mm
diaphyseal cortical thickness	male	0.887768	0.0783674	mm
diaphyseal medullary content	female	5.34244	1.78519	mg/mm
diaphyseal cortical area	female	8.19956	2.83095	mm2
diaphyseal cortical area	male	17.5464	1.97841	mm2
diaphyseal cortical content	female	11.2461	3.68944	mg/mm
diaphyseal cortical content	male	24.1075	2.63204	mg/mm
metaphyseal total density	female	448.406	114.833	mg/cm3
metaphyseal total density	male	415.341	33.0945	mg/cm3
metaphyseal periosteal circumference	female	35.2214	2.66177	mm
metaphyseal periosteal circumference	male	44.5076	3.55671	mm
metaphyseal cortical density	male	1085.71	7.97822	mg/cm3
metaphyseal cortical density	female	1074.4	14.7114	mg/cm3
metaphyseal cortical thickness	female	0.0457096	0.0862759	mm
metaphyseal cortical thickness	male	0.0963406	0.0364029	mm
metaphyseal cortical area	female	1.56498	2.83708	mm2
metaphyseal cortical area	male	4.1979	1.51679	mm2
diaphysal total content	female	16.9195	4.22083	mg/mm
diaphysal total content	male	28.6777	3.16225	mg/mm
diaphyseal total density	female	587.081	145.018	mg/cm3
diaphyseal total density	male	709.318	55.5746	mg/cm3
body mass at 212 days	male	1405.77	202.085	g
body mass at 212 days	female	1001.17	147.509	g
total egg mass in brooding trial	female	175.606	129.967	g
