# Supplementary material for: Genetic Regulation of Bone Metabolism in the Chicken: Similarities and Differences to Mammalian Systems
Source: PLoS Genet. 2015 May 29;11(5):e1005250. doi: 10.1371/journal.pgen.1005250 (PMC4449198; doi:10.1371/journal.pgen.1005250)
Supplement: S6 Table — (XLS) [file pgen.1005250.s006.xls]

## Sheet: Sheet1
chr	F2 QTL	F8 QTL
1	metaphyseal medullary BMD (mg/cm3)	X6_TOT_CN150T_male X6_true_trab_content_male X6_CRT_CNT_female
1	metaphyseal cortical density (mg/cm3)	X50_TRAB_DEN_150_male X50_CRT_DEN_male
1	whole bone (DXA) BMC (mg/mm)
2	metaphyseal endosteal circumference (mm)	X50_CRT_THK_C_male X50_true_trab_content_FEMALE
2	diaphyseal medullary density, females only (mg/cm3)	X6_TOT_CN150T_male X50_ENDO_C_male
2	diaphyseal medullary density (mg(cm3)	X6_TOT_DEN_150_male X6_TOT_CN150T_male X50_ENDO_C_male
2	diaphyseal medullary BMC (mg/mm)	X6_TOT_DEN_150_male X6_TOT_CN150T_male X50_ENDO_C_male
2	femoral DXA bone mineral density (mg/cm3)	X6_TOT_DEN_150_male X6_TOT_CN150T_male X50_ENDO_C_male
2	diaphyseal cortical area (mm2)	X6_TOT_DEN_150_male X50_ENDO_C_male
2	diaphyseal cortical content (mg/mm)	X6_TOT_DEN_150_male
2	diaphyseal cortical thickness (mm)	X6_TOT_DEN_150_male
3	whole body (DXA) BMD (mg/cm3)	X50_TOT_A_1000_female X50_CRT_THK_C_female X50_CRT_A_female X50_TOT_CN150T_female
3	femoral DXA bone mineral density (mg/cm3)	X6_CRT_A_male
3	Femoral DXA bone mineral content (mg)	X6_CRT_A_male X6_CRT_DEN_female
3	metaphyseal cortical area (mm2)	X6_CRT_A_male
3	metaphyseal cortical density (mg/cm3)	X6_CRT_A_male
3	metaphyseal periosteal circumference (mm)	X6_CRT_DEN_female
6	bone strength(displacement, mm)	X50_CRT_DEN_male
7	Femoral DXA bone mineral content (mg)	X6_TOT_DEN_150_male X6_CRT_THK_C_male X6_CRT_A_male X6_CRT_CNT_male X50_TOT_DEN_150_female X50_TRAB_DEN_150_male X6_CRT_DEN_male
9	metaphyseal medullary BMD (mg/cm3)
9	metaphyseal cortical thickness (mm)
13	bone strength (yield point, N)	X50_TOT_A_1000_female X50_ENDO_C_female X50_true_trab_content_FEMALE
13	metaphyseal periosteal circumference (mm)	X50_TOT_A_1000_female X50_ENDO_C_female X6_CRT_CNT_female X50_true_trab_area_FEMALE X6_TOT_CN150T_female X50_true_trab_content_FEMALE
15	metaphyseal cortical area (mm2)
18	metaphyseal cortical thickness (mm)	X50_true_trab_area_FEMALE
23	metaphyseal endosteal circumference (mm)
23	metaphyseal periosteal circumference (mm)
24	metaphyseal cortical density (mg/cm3)
27	femoral DXA bone mineral density (mg/cm3)
27	Femoral length (mm)
27	metaphyseal cortical area (mm2)
27	metaphyseal cortical content (mg/mm)
27	Femoral DXA bone mineral content (mg)
Z	bone strength (yield point, N)
Z	Femoral DXA bone mineral content (mg)
Z	femoral DXA bone mineral density (mg/cm3)
Z	metaphyseal medullary area (mm2)
Z	metaphyseal medullary BMC (mg/mm)
Z	metaphyseal medullary BMD (mg/cm3)
