# Supplementary material for: Genetic Regulation of Bone Metabolism in the Chicken: Similarities and Differences to Mammalian Systems
Source: PLoS Genet. 2015 May 29;11(5):e1005250. doi: 10.1371/journal.pgen.1005250 (PMC4449198; doi:10.1371/journal.pgen.1005250)
Supplement: S7 Table — (XLS) [file pgen.1005250.s007.xls]

## Sheet: supplementary_table7_raw.txt
Trait	Sex	R squared (%)
diaphyseal cortical area	female	31.2
diaphyseal cortical area	male	17.9
diaphyseal cortical content	male	17.1
diaphyseal cortical density	male	32.2
diaphyseal cortical density	female	41.2
diaphyseal cortical thickness	female	70.9
diaphyseal cortical thickness	male	56.7
diaphyseal endosteal circumference	female	34.6
diaphyseal endosteal circumference	male	9.9
diaphyseal periosteal circumference	female	9.9
diaphyseal periosteal circumference	male	7.8
diaphyseal total area	male	12.4
diaphyseal total area	female	19.5
diaphysal total content	female	25.3
diaphysal total content	male	4.8
diaphyseal total density	female	29.5
diaphyseal total density	male	37.5
diaphyseal medullary density	male	57.6
diaphyseal medullary density	female	41.1
diaphyseal medullary area	female	29
diaphyseal medullary content	female	46
metaphyseal cortical area	male	18.3
metaphyseal cortical content	male	38.9
metaphyseal cortical content	female	51.7
metaphyseal cortical density	male	29.7
metaphyseal cortical density	female	10
metaphyseal cortical thickness	male	30.5
metaphyseal periosteal circumference	female	17.9
metaphyseal total area	female	16.1
metaphyseal total content	female	21.2
metaphyseal total content	male	17
metaphysal total density	male	47.8
metaphyseal trabecular content	male	19.2
