# Supplementary material for: Genetic Regulation of Bone Metabolism in the Chicken: Similarities and Differences to Mammalian Systems
Source: PLoS Genet. 2015 May 29;11(5):e1005250. doi: 10.1371/journal.pgen.1005250 (PMC4449198; doi:10.1371/journal.pgen.1005250)
Supplement: S1 Data — (CSV) [file pgen.1005250.s010.csv]

id	sex	batch	X6_TRAB_A_REA1000	X6_TOT_CN150T	X6_TOT_DEN150	X6_TOT_A_1000	X6_TRAB_A_1000	X6_TRAB_CNT_150	X6_TRAB_DEN_150	X6_CRT_CNT	X6_CRT_DEN	X6_CRT_ATT	X6_CRT_A	X6_CRT_THK_C	X6_PERI_C	X6_ENDO_C	X6_true_trab_area	X6_true_trab_den	X6_true_trab_content	X50_TRAB_A_REA1000	X50_TRAB_A_1000	X50_TOT_CN150T	X50_TOT_DEN150	X50_TOT_A_1000	X50_TRAB_CNT_150	X50_TRAB_DEN_150	X50_CRT_CNT	X50_CRT_DEN	X50_CRT_ATT	X50_CRT_A	X50_CRT_THK_C	X50_PERI_C	X50_ENDO_C	X50_true_trab_area	X50_true_trab_den	X50_true_trab_content	X50_true_trab_area_FEMALE	X50_true_trab_den_FEMALE	X50_true_trab_content_FEMALE	Gg_rs15203656	rbl449	1_366532	1_406616	Gg_rs14080307	Gg_rs15186966	RBL4976	Gg_rs14788524	Gg_rs13826119	chr1:9295570
																																								1	1	1	1	1	1	1	1	1	1
																																								0	50.3844	50.3844	217.0379	234.1628	239.4785	241.6618	243.0045	250.1911	255.3029
34001	f	1	0.863727950942772	-15.8792693140364	-155.395071372692	-1.68830721170483	-0.799853805829263	0.889526433335438	-0.945798461298017	-1.48107911785786	-13.7409768229815	-0.0166514574897446	-1.37454768456634	-0.0403308542026324	-0.190336887311733	0.0625504533954237	-15.8882292643457	-110.46070053168	-15.7919724755745	9.31613574717188	4.30566308409147	-4.2507922827744	-179.728412107262	2.06855120667874	0.817708321695674	26.9387475564113	-3.13808147882613	-11.0659357359483	-0.0133599084363634	-2.25696178729947	-0.157921835872808	0.704104863999219	1.69471890300977	-5.11251474697148	18.355961645982	-1.9624964423052	-5.11251474697148	18.355961645982	-1.9624964423052	AA	AB	-	-	AB	AB	AB	AB	AB	BB
34002	f	1	1.07555260578737	-4.64593874937743	-43.8577870115733	-0.38295654420707	0.665231611604403	-0.219942006744772	22.4988023629653	-1.69869000576368	-18.7783934047443	-0.022682352954334	-1.56773783499878	-0.0454952936275662	0.0236726913226257	0.310419544569363	5.80622626544016	-62.4062592944471	-3.27565484551558	1.6664757950598	1.90650855160268	1.4781008759102	4.35099774610977	2.04950207050462	-0.0702660709690662	3.74184221365407	0.0689709250771889	-16.6316748241611	-0.0201530679760185	0.127061223701818	-0.0229518224634218	0.674736784797689	0.820346585260439	3.78532529677466	-19.8910751106899	1.45260808574814	3.78532529677466	-19.8910751106899	1.45260808574814	-	BB	-	-	AB	AB	AB	AB	AB	not AA
34003	m	1	1.37759250506246	0.378383412623164	-4.04278682676881	1.45738289533958	3.45753142868067	-0.406565850148214	-2.78075460043631	-2.62599297257247	-13.6797877101279	-0.0165359534495314	-2.3896250371428	-0.056486970391581	0.341307944278522	0.695433755820095	9.42266201874597	-16.4676552773371	2.99757593729055	9.70929251769281	4.84780167957884	-11.9378147350798	-279.702379071457	1.58966942674641	-0.807939852798155	-11.6800135974745	-4.83512497099484	-32.4263283448739	-0.0390611811285069	-3.19617197002514	-0.202018154737443	0.485833546323202	1.75591344621946	16.4758038075279	-258.384126353668	2.49503449114925	-	-	-	AA	AB	-	BB	BB	BB	BB	BB	BB	BB
34004	m	1	0.236150105576482	-6.13925640217376	-31.231885311416	-4.66470351262329	-4.26762381528234	0.386731170642204	-0.461567479437303	-0.314589012139251	-2.676171429501	-0.00327283799665151	-0.279020163370225	-0.00611142987083046	-0.588052838272682	-0.550328232688367	-11.3388250710639	-2.56706559129718	-6.08343446838019	4.65263028620693	4.19313905908203	0.192177810193046	-67.7684010296359	4.10781271773091	0.551540123787333	15.097125507251	-0.404540105430963	-15.0462781253881	-0.0181714934456258	-0.115783406657221	-0.0650594616817842	1.17933027491135	1.5880180642311	0.00807707379175859	-8.86445337476223	-0.0351404377317921	-	-	-	AA	AB	-	not AA	BB	-	-	BB	BB	BB
34005	f	1	0.578793195548211	6.9777867951608	38.1770337123603	6.24984623730652	6.70667407524598	-0.571172472387147	-16.5394720876241	-0.772497377954866	-12.9643882994988	-0.0156028081124975	-0.699984309492611	-0.0218522780877818	1.17386584676123	1.30994230539101	14.4492527518344	10.6597676490384	8.06207660742044	4.64101182256845	2.023282844221	0.299285482436997	-11.6649055202435	0.956536861102711	-0.330327150862949	-37.48981830879	-1.24060856806374	30.6872430309496	0.0369870172458025	-1.09989990478038	-0.0841788656257347	0.338701216037864	0.869189495837272	3.43841070889053	14.2247628707521	1.83786898034111	3.43841070889053	14.2247628707521	1.83786898034111	AB	AB	-	not AA	AB	AB	AB	AB	AB	not AA
34006	m	1	-0.780485576387749	2.82785718157538	60.6337676671761	-13.449281237634	-14.2578638027924	-0.71903502844598	-0.353950184266628	1.26881895364677	6.22961939986782	0.00754445874969304	1.14745572476256	0.032781882481229	-1.89930261595699	-2.1053958495893	-1.17715260236803	29.0094177865327	2.62077303323059	-2.09490885257552	-1.58343406009497	1.27041856437704	56.4469461175743	-1.31342117175334	-0.23319850592445	-3.71740264750079	0.766089194124804	18.9559803349831	0.0229558680081013	0.313822115113249	0.0377590914274016	-0.342918795710243	-0.581608247704053	1.35635171405772	2.8580918448665	0.737238803427599	-	-	-	AB	AA	-	not AA	AB	AB	AB	AB	AB	not AA
34007	f	1	0.684648904504693	-10.5298045669101	-102.472870448137	-0.838642948247745	-0.210030554724302	0.963035723204055	15.09626087937	-1.13133698333007	36.0911301812807	0.0435664787606406	-1.06689979818931	-0.0318347494544781	-0.0435272992985037	0.154167153758017	-10.4805052614035	-71.2825170897325	-10.828509005939	-2.27025042093662	-0.989315141339551	-0.485778143645078	-11.3168654550739	-0.409996856153211	0.194883690321382	17.0699173991022	1.09236814131264	33.9164604034895	0.0409895325967636	0.553867645885598	0.0296677950812035	-0.103468526539269	-0.290922807385271	-2.48007375499673	-80.8736777040612	-1.79606636546033	-2.48007375499673	-80.8736777040612	-1.79606636546033	AB	AA	-	not AA	AB	AB	AB	AB	AB	not AA
34008	f	1	-	-	-	-	-	-	-	-	-	-	-	-	-	-	-	-	-	-	-	-	-	-	-	-	-	-	-	-	-	-	-	-	-	-	-	-	-	AB	AA	-	not AA	AB	AB	AB	AB	AB	not AA
34009	f	1	0.670209130461154	5.57818177503958	-29.5754299248239	20.8472983513231	21.3680311214545	-0.317934497949318	8.72765263752318	-0.843693862240241	-3.46296661249937	-0.00419236780610031	-0.779040633554005	-0.0245448231230641	3.70054942356544	3.85559597503843	26.5978237084435	-55.0232650447104	6.4684904302977	6.1152078021907	0.829211669328069	-1.18842306972091	-26.5102186399655	-1.02237921212503	-0.257413838092087	-11.4745734884766	-2.70224046510782	-26.2781000257247	-0.031729737992714	-1.86588404426412	-0.115375922197437	-0.321966273520515	0.403904724163383	5.23365607726007	-29.7072847911359	1.75802534688085	5.23365607726007	-29.7072847911359	1.75802534688085	AB	AB	-	-	AA	AA	AA	AA	AA	-
34010	f	1	0.625439368852463	-6.33445203817871	-28.2948796936852	-8.92528558281279	-8.35326306576938	-0.137057175482162	2.37566747269017	-0.963758328608286	5.52006013856844	0.00663711625650293	-0.888378661959744	-0.0262957969360254	-1.59312317943124	-1.42849984987085	-6.19774529082103	-29.4536619092232	-5.57314370229344	-7.1563887398368	-4.62953288702968	-0.145919534938577	87.1176680230806	-3.99451622783304	-0.0918699959356611	11.7082189721961	1.22287193992682	40.3424990091341	0.0487451222655661	0.640573314032209	0.0807714855410664	-1.37573462115512	-1.88400570343537	-1.7744836747462	-58.5501502036462	-1.27536713390796	-1.7744836747462	-58.5501502036462	-1.27536713390796	AB	AB	-	not AA	AB	AB	AB	AB	AB	-
34011	m	1	0.488811814690759	0.843805424426281	21.8436102120094	-5.69457107662165	-4.98558541728145	-0.458346237503691	-3.34478624666459	-0.802934286665021	4.61490203779998	0.0055663945239334	-0.747856305471479	-0.01759435984716	-0.754932873843252	-0.646317413984254	1.35610733394446	11.19003327625	2.0612923313619	-5.93176345158789	-3.55820924184966	0.822859289523586	71.2831434268104	-2.49158985995165	-0.160301695458781	3.15745001201131	0.927759206640105	-31.0426394790475	-0.0374378712782222	1.06627970985948	0.109029569820746	-0.701669873789202	-1.38718172585927	-0.592046868650799	47.6800617060972	0.00507888368270404	-	-	-	AB	BB	-	-	AA	AA	AA	AA	AA	-
34012	m	1	-1.03048557638775	4.36785718157539	93.0337676671761	-19.2192812376341	-20.1928638027924	-0.54403502844598	8.94604981573337	1.59381895364677	-8.07038060013236	-0.00975554125030706	1.50745572476256	0.044281882481229	-2.79780261595699	-3.0773958495893	-6.07715260236802	68.4934091865327	3.88077303323059	-3.84490885257552	-2.81843406009497	0.715418564377043	64.2469461175742	-2.39342117175334	-0.35319850592445	-11.8674026475008	0.556089194124807	-7.69401966501698	-0.00929413199189858	0.493822115113249	0.0682590914274016	-0.660918795710241	-1.09060824770405	0.396351714057719	44.3507464448664	0.5422388034276	-	-	-	BB	AB	-	not AA	AB	AB	AB	-	AB	-
34013	f	1	0.13098234252636	12.3379353741767	47.4454433416357	16.6216778573421	16.5752375256335	-0.589514416452983	18.6175413737707	-0.013210364479908	-7.83566724550792	-0.00943849827562617	-0.00400542051096181	-0.00316251952585419	3.03784394604055	3.05806466185802	25.9945912029277	8.04025248913504	12.8882464247313	3.25218186739691	-1.90020415798883	0.000300419411555508	82.4806313871885	-3.593851594315	-0.261492654265283	11.5544830564785	-2.43558350286767	-15.9325927871663	-0.0192661899298135	-1.70681423148664	-0.0859814802362127	-1.24145366626099	-0.700267068846012	3.90220421730704	61.2169724526919	2.68096895279692	3.90220421730704	61.2169724526919	2.68096895279692	AA	AB	-	-	AA	AA	AA	AA	AA	-
34014	m	1	-1.34436659513039	-0.730626656827603	32.0718751049692	-13.6124597016751	-15.3467853548286	-0.197177232944594	1.29330022918869	2.40410554226513	4.29385618464344	0.00520287825565599	2.18452313519249	0.0558722019131375	-1.82168176226452	-2.17565549848877	-10.4555303225749	27.4866190653997	-2.45767016058341	-6.1194591455001	-4.20107483773463	0.394063060443665	66.8098791628613	-3.20275930737273	0.0160051559823018	13.3848092382523	1.34590570441899	1.16865282280786	0.00134893599041363	0.954307318711922	0.108622335366677	-0.860415226897129	-1.54381328553504	-1.64067366732098	-41.0977972957595	-1.05302491052033	-	-	-	AA	AA	-	not AA	AB	AB	AB	AB	AB	not AA
34015	f	1	0.695422116569911	4.63994903222705	-25.0519971816769	16.9057365577713	17.4371758494547	0.0264558047003892	26.9361496156175	-0.965853485569732	11.5684295482721	0.0139703482911147	-0.896864585146264	-0.0284524458572682	3.00176722317661	3.17863584057761	20.2062622330807	-41.6924737558869	5.19624698849451	4.86672364426959	3.01626903134355	-0.88205465451261	-72.62601542792	2.17353076165682	0.110804874148186	15.2489739440573	-1.1309748964472	3.61196764204803	0.004353080659664	-0.857062541336911	-0.0784377629575721	0.739044080720258	1.23190539960534	2.71347438505025	-75.0856360602334	0.106877240455743	2.71347438505025	-75.0856360602334	0.106877240455743	AB	AB	-	-	AA	AA	AA	AA	AA	-
34016	m	1	0.837280303391603	15.0269628107145	-9.51571675168025	40.8554137212169	41.9367859715759	0.0964688322830171	-6.40561274368429	-0.966805843980254	-6.34154062214562	-0.00766607867133781	-0.865340876903647	-0.0272074770840202	5.08423048757083	5.25416021847407	33.0049950606301	-8.72915020696128	16.1271097557193	-0.506555229978427	0.34420519619419	-0.0465405072140874	-21.6128077073714	1.21195373104699	-0.533749776700946	-29.9182156878361	0.915474215923437	-10.686491558237	-0.0129401660978674	0.82631519902926	0.0253660928316424	0.318844178412419	0.160948437681213	-0.455334307829414	-39.1041294851174	-0.508146989987281	-	-	-	AA	AB	-	BB	BB	AB	AB	AB	AB	-
34017	f	1	0.836325817852565	-3.31618515024033	-49.1869137451138	4.27642296181191	5.06743801578337	-0.0365219252484377	31.4386910992129	-1.26820650800336	0.348905962247118	0.00037151657614032	-1.17770262195574	-0.0346129900303563	0.827967213797733	1.04688823138894	8.87299375992425	-67.0072762606017	-2.42089885108211	4.80344986026601	0.257092724285788	-2.36317563495729	-55.2081522267361	-1.47197031168534	0.0256551128577381	15.0208987586092	-2.18437211268264	26.1138324143974	0.0315104800868819	-1.75386896352069	-0.104557380502197	-0.453750607942776	0.205174792251047	1.66887343682164	-73.586501166862	-0.234448308335792	1.66887343682164	-73.586501166862	-0.234448308335792	AA	AB	-	BB	BB	BB	BB	BB	BB	not AA
34018	m	1	0.492031248448885	-1.05008824148759	-52.1491406499101	24.0331623091878	24.7071332055503	0.712784770763165	-3.19089370082011	-1.17993617704225	2.41021043373732	0.00291696847871942	-1.09012646118245	-0.0274976674864183	2.92219109226967	3.09647630050361	7.05614417548359	-34.2080955552639	-1.02324583989897	0.528138312533324	-0.697873687967232	-1.47312565583356	-12.3390634669598	-1.46320244835008	-0.817438849516997	-41.343732268761	-0.58361408928485	25.3516514539724	0.0306382570562705	-0.783757781755015	-0.0281474427113709	-0.398153293678293	-0.223655130782404	-0.68322728630599	31.0563647402724	-0.126875454033734	-	-	-	AA	AB	-	-	AA	AB	AB	AB	AB	-
34019	f	1	0.773363458809212	0.938912671606624	-0.476196640848833	0.465211835757244	1.16666816121676	-0.306600062678936	11.1417889015706	-1.03297701923865	-2.15711445873517	-0.00259666279120547	-0.953716723980434	-0.0291850521894938	0.062694592043301	0.248797188102353	6.43088781434671	-17.8829469345438	2.01317533717353	3.35530575023135	0.459995553812518	-1.04291406106432	-28.1445391613221	-0.61010947407766	-0.244100567566732	-24.5524591516144	-1.36105414011887	9.68816099395484	0.0116501391995974	-1.10602444959192	-0.0781492078529433	-0.200108332903453	0.290303149943726	2.16653178835815	-42.1730838926297	0.504508113292327	2.16653178835815	-42.1730838926297	0.504508113292327	AA	AA	-	not AA	AB	AB	AB	AB	AB	-
34020	m	1	-0.172020929980966	-5.48112338446955	-11.3522897532435	-9.89763447056442	-9.86729908423087	-0.358439410391042	-7.40761494877929	-0.24500098327814	6.41586319238402	0.00770568396352682	-0.24636706586325	-0.00302251405419901	-1.61391406545566	-1.5969549873954	-7.72865709826686	-12.4080753609184	-5.11285987727272	2.74104633228602	1.38662267693903	-0.394311152902741	-24.2651172822363	0.703423787683759	-0.119502640203622	-10.446679078519	-0.955213838978851	-1.62074482663632	-0.00198652867019978	-0.669605886830329	-0.0547378748444929	0.181825144742497	0.526375306113145	0.87380105952363	23.9010648648876	0.64992615106836	-	-	-	AB	AB	-	-	BB	BB	BB	BB	BB	not AA
34021	f	1	-1.77373566223465	3.00209834974116	87.1473460367497	-9.33397249854604	-10.6523734072627	-0.789176034533482	-46.0658902198444	2.01301064003638	20.1022512764487	0.0242912896831421	1.84211432064286	0.0620564534249129	-2.07599986477968	-2.46693823439663	-1.79300036804209	49.4855607646136	2.32844021977628	1.26124817305022	0.358645530533749	0.73120931291599	8.38956840323651	0.339870421507424	-0.338973422360399	-32.5349893984325	0.0210694112890417	15.9296003489511	0.0192347951461724	-0.0174493070829374	-0.0132063270017935	0.0709418804782714	0.154589194433133	3.33519028591145	-23.6428817900569	1.05584334891701	3.33519028591145	-23.6428817900569	1.05584334891701	AB	AB	-	-	BB	BB	AB	AB	AB	not AA
34022	m	1	-1.2820952932668	-2.45519598546769	32.5301430981358	-14.4906479305388	-15.6067231142082	-0.234600532579408	-3.85589645718887	1.46481989883539	10.8819652018991	0.0131941717723002	1.30609080261805	0.0417335363008582	-2.50461459901345	-2.76529270683323	-13.7396710231376	49.1757113522897	-3.48195788113897	2.07514026536387	1.41639816296382	-1.23408896294438	-56.4419504355407	1.15238512244588	-0.382129928895342	-35.9918115071146	-0.430724157912717	0.533834868473031	0.000617803840855102	-0.3036591390795	-0.0394024023065401	0.283322914234305	0.531878454757513	-0.983058077114685	-5.74430992222116	-0.511784027714182	-	-	-	AB	AB	-	-	BB	BB	BB	BB	BB	not AA
34023	f	1	0.548975441613345	2.19369580233901	-14.507403653561	8.75808671357577	9.1984130917232	-0.173109224379963	7.94173423094166	-0.634048427264486	-13.8063194816264	-0.0167052054617816	-0.57539978978557	-0.0184251790943513	1.65260010708369	1.7668189380374	12.5121942124885	-29.4545084495305	2.85200270104643	7.97142682103947	3.48111660936046	-2.53715362841806	-122.206841993212	1.64836720148095	-0.0844227062317438	-11.019214954777	-2.60912223741727	-13.0648053340009	-0.0157430065721742	-1.85286857363428	-0.131565179635668	0.576557814489162	1.40489737237027	2.38638744122562	-65.1946223099429	0.131866702542401	2.38638744122562	-65.1946223099429	0.131866702542401	AB	AA	not BB	-	AA	AA	AA	AA	AA	-
34024	m	1	1.2747448877335	1.44264008352796	-28.6622002217492	13.5297168094014	15.1019329557389	-0.24189124747322	-8.1932396042332	-2.23309549276284	-7.20560615363618	-0.00867896644817073	-2.03464422383831	-0.0518639145276086	2.01968664595473	2.3478286385217	14.3726948015608	-37.2968317118627	3.42760412788229	-2.0710789118178	-1.52641130442735	-0.00794073951388996	26.5539935888364	-1.36352465866574	0.017333744718671	3.44683082627522	0.36879991959963	9.85648224655104	0.0119410279817272	0.149131782835232	0.0299814951049031	-0.394171881246574	-0.581628892079345	-1.22372009162528	30.2800341476993	-0.449460277221584	-	-	-	AA	AB	-	-	AA	AA	AA	AA	AA	-
34025	f	1	-	-	-	-	-	-	-	-	-	-	-	-	-	-	-	-	-	-	-	-	-	-	-	-	-	-	-	-	-	-	-	-	-	-	-	-	-	AB	AB	not BB	-	AA	AA	AA	AA	AA	-
34026	f	1	0.755569858069928	-5.04533981978322	-60.1506695235817	2.63102131520876	3.3247926963802	0.366545013072677	19.888320220038	-1.16159484880224	-6.02676281444824	-0.00726558498894572	-1.07425191181226	-0.0318386447063233	0.563782288714771	0.763783854120907	1.27721874153829	-56.2537269477834	-4.6550455363036	5.49336341095339	2.73570663322946	-3.35576400451573	-141.705318802889	1.53645508101477	0.0520590589470862	-10.6989127582071	-1.55718223854878	11.7488565429251	0.0142389736298834	-1.21530292092906	-0.0947425739647827	0.530958082922315	1.12843548221974	-3.08763276302178	-66.4754823541027	-1.87463628861556	-3.08763276302178	-66.4754823541027	-1.87463628861556	AB	BB	-	not AA	BB	BB	BB	BB	BB	not AA
34028	f	1	-	-	-	-	-	-	-	-	-	-	-	-	-	-	-	-	-	-	-	-	-	-	-	-	-	-	-	-	-	-	-	-	-	-	-	-	-	AA	BB	-	BB	BB	BB	BB	BB	BB	not AA
34029	m	1	0.979295176048764	-7.21222266908585	-39.5422033219561	-0.694983586788266	1.0206707775714	0.49670105672069	1.79404355799763	-2.47677002040296	-13.7147610240485	-0.0165337762330924	-2.24383245059991	-0.0482586871550316	-0.0766294057176076	0.225627762361637	-6.32980215439576	-21.182694709603	-5.78207064350747	2.04662598340599	0.258250098989232	-2.56858494520576	-44.5174410767106	-0.974838535905435	0.216775681037398	4.55081079788307	-2.04642372028979	-16.0974074972587	-0.0194410326000784	-1.27987415052091	-0.0614010016759482	-0.253155375485943	0.130047807952337	-1.37496248050175	-17.5343748276957	-0.813804954230773	-	-	-	AB	BB	-	not AA	BB	BB	BB	BB	BB	-
34030	m	1	-	-	-	-	-	-	-	-	-	-	-	-	-	-	-	-	-	-	-	-	-	-	-	-	-	-	-	-	-	-	-	-	-	-	-	-	-	AA	BB	-	BB	BB	BB	BB	BB	BB	BB
34031	f	1	-	-	-	-	-	-	-	-	-	-	-	-	-	-	-	-	-	-	-	-	-	-	-	-	-	-	-	-	-	-	-	-	-	-	-	-	-	AB	AB	-	not AA	AA	AA	AA	AA	AA	-
34032	m	1	-	-	-	-	-	-	-	-	-	-	-	-	-	-	-	-	-	-	-	-	-	-	-	-	-	-	-	-	-	-	-	-	-	-	-	-	-	BB	BB	-	not AA	AA	AA	AA	AA	AA	-
34033	f	1	-	-	-	-	-	-	-	-	-	-	-	-	-	-	-	-	-	-	-	-	-	-	-	-	-	-	-	-	-	-	-	-	-	-	-	-	-	AB	AB	-	BB	AB	AB	AB	AB	AA	-
34035	m	1	-0.0941806869157677	-6.07294515433227	-79.4342070234791	21.9550739482609	21.3017747201148	1.81822557252632	-2.86099599978738	0.894553336981304	10.2786011608556	0.012456658733723	0.783378463989246	0.00873207602549461	2.96631957162996	2.9114388001058	-16.510495510398	-1.8258764676207	-8.64742515091779	-1.50469397819477	-0.215513552796595	2.13350758554776	27.8019620461226	1.00483735572196	0.267573377711601	13.5476403097414	2.03468150175364	17.5322035850342	0.0211631047127766	1.22194044933485	0.0510336540217948	0.301590349373354	-0.0205711571459577	-0.466025825725188	3.76884892201242	-0.203749463563979	-	-	-	AB	AB	-	-	AB	AB	AB	AB	AB	not AA
34036	f	1	-	-	-	-	-	-	-	-	-	-	-	-	-	-	-	-	-	-	-	-	-	-	-	-	-	-	-	-	-	-	-	-	-	-	-	-	-	BB	AB	-	BB	AB	AB	AB	-	AA	-
34038	f	1	1.10244250524398	-2.53555207552024	-24.6983975654037	-1.04445242769926	-0.0131550898877521	-0.0701093525475579	-20.7502704390974	-1.68271915376647	-8.23922146300649	-0.00996459904161918	-1.55636461035748	-0.0451811569376485	-0.175114995969972	0.109680487739464	-4.99183618859504	6.58795442350712	-1.33528813246191	-3.55830808165868	-1.50502622075649	2.15707179980633	63.6939141864934	-0.216561411245646	0.0337240638075634	12.7663710056949	2.03349623974255	22.0557648545193	0.0266006981664777	1.25314611722274	0.059761161193043	-0.0745349423650385	-0.450055139661284	-0.250909203616793	-2.79147574258822	0.0380780364475642	-0.250909203616793	-2.79147574258822	0.0380780364475642	BB	AB	-	BB	AB	BB	BB	BB	AB	not AA
34039	f	1	-	-	-	-	-	-	-	-	-	-	-	-	-	-	-	-	-	-	-	-	-	-	-	-	-	-	-	-	-	-	-	-	-	-	-	-	-	BB	BB	-	-	AB	AB	AB	AB	AB	not AA
34040	f	1	0.588002731200444	-5.80756573357058	-81.1509570420911	6.81648887187157	7.31490658629104	0.72892042629907	-17.8188786809443	-0.580076032676645	-5.44331825678666	-0.00662344560836017	-0.528505445722175	-0.0183912306062345	1.22346172689397	1.33910930901987	-15.768507218748	22.4919471685291	-5.98328869622517	7.12715014146864	1.94350058991113	-4.73557312626951	-153.349438998398	-0.213943767217463	0.156426535394094	-3.17811988188385	-2.86111236667792	11.461204425305	0.0138814275770001	-2.18660557292699	-0.141282556085598	-0.050532689346288	0.835272391887367	-4.61717937136	-16.7476852296629	-2.06283025121126	-4.61717937136	-16.7476852296629	-2.06283025121126	AB	AB	-	BB	AB	AB	AB	AB	AA	not AA
34041	f	1	-	-	-	-	-	-	-	-	-	-	-	-	-	-	-	-	-	-	-	-	-	-	-	-	-	-	-	-	-	-	-	-	-	-	-	-	-	AA	AB	-	-	AA	AA	AA	AA	AA	-
34042	f	1	-	-	-	-	-	-	-	-	-	-	-	-	-	-	-	-	-	-	-	-	-	-	-	-	-	-	-	-	-	-	-	-	-	-	-	-	-	AA	AA	-	not AA	AB	AB	AB	AB	AB	not AA
34043	f	1	-4.10489061871269	23.1499278066534	357.038230014141	-15.4338108165195	-18.707618929172	-0.740209631861634	-59.407709450296	7.39853408393385	-12.4928163165839	-0.0150745531141525	6.98942414499921	0.226163302919599	-2.76187250529187	-4.18252449606054	-8.53664325993259	314.589082581242	20.3732227288787	-46.3634435049916	-13.871804254055	12.7742289259196	492.288907871018	-1.47927088756922	-0.184028625365766	15.6355023204476	15.7925929513819	-61.1423415267926	-0.0738607468866765	12.3867823624783	1.00146261055821	-0.461005221808475	-6.75374366258277	-8.71635325900925	203.765095570918	-2.84785132703794	-8.71635325900925	203.765095570918	-2.84785132703794	AA	AA	-	-	AA	AA	AA	AA	AA	-
34044	f	1	0.141442819308972	3.15766774774014	24.6065438039132	1.91650998907039	2.0126491511858	-0.247759771518672	26.3135710441047	0.0366607027840032	-13.2196137433724	-0.0159795301504192	0.0523185226775602	0.000835532848223175	0.441998740047188	0.436373012039457	7.92845320439863	0.568380560109571	3.50997815954898	1.90898878334192	0.247306729295679	-0.61469251102377	-20.3635952867192	-0.298125625731006	-0.220404969952431	-12.8799320221761	-0.705358692798375	7.35860528255144	0.00883353058674651	-0.558899514893966	-0.0391866647592058	-0.0754903615301957	0.173412075956494	3.07592471329452	-70.2120377723288	0.299183991219301	3.07592471329452	-70.2120377723288	0.299183991219301	-	-	-	-	-	-	-	-	-	-
34045	f	1	0.553892944722046	1.79104076354703	-14.6866262266045	7.4909554051491	7.92732412587252	-0.203897338474831	8.99589000019511	-0.814725324128953	12.1654614045854	0.0147293771955547	-0.75844908804583	-0.0235604041304451	1.42828777561854	1.57706277648998	11.7937197202106	-31.3515943769142	2.46734430883946	1.01966312975077	2.56929876760412	1.22663348679648	-22.1640320312273	3.1584285365469	-0.21371236358927	-22.1498941177141	0.834558015446505	2.80148453201748	0.0034180261397651	0.57743368847723	-0.00101739838138211	1.06124016432582	1.06733788258342	3.07842004515985	-52.4593769913019	0.578745654259904	3.07842004515985	-52.4593769913019	0.578745654259904	AA	AB	-	-	AA	AA	AA	AA	AB	not AA
34046	m	1	-	-	-	-	-	-	-	-	-	-	-	-	-	-	-	-	-	-	-	-	-	-	-	-	-	-	-	-	-	-	-	-	-	-	-	-	-	AB	AA	-	not AA	AB	AB	AB	AB	AB	not AA
34047	f	1	-	-	-	-	-	-	-	-	-	-	-	-	-	-	-	-	-	-	-	-	-	-	-	-	-	-	-	-	-	-	-	-	-	-	-	-	-	BB	AB	-	not AA	AB	AB	AA	AA	AA	-
34048	f	1	0.0855008489396869	8.93226446183981	43.1208605244514	4.58510987754515	4.36154835727669	-0.519403066197118	-0.619751208252574	0.280024523351974	9.86671482436681	0.0118673431495012	0.236804395441655	-0.000965240391294606	0.644343899146173	0.651326615914723	12.4932488371453	12.3411344655616	9.18751722684818	6.58581294737898	2.41391430672236	-0.385304482811862	-32.9800526068918	0.638643038974203	0.022758539282476	8.91410712923781	-2.25256958404486	18.5267310745803	0.0223708072062757	-1.82084634240555	-0.132079567959337	0.156072890423831	0.987079894382548	3.27419947616399	0.760521019548689	1.77934120883924	3.27419947616399	0.760521019548689	1.77934120883924	BB	BB	-	BB	BB	BB	BB	BB	BB	not AA
34049	m	1	-0.825362814901218	1.29616913436395	48.9381795120497	-17.8014653497913	-18.8753964189312	-0.241913479024	0.102176400645412	2.15158421001713	0.500860408174532	0.000585066855884216	1.98538079807728	0.048711440303545	-2.3843393434692	-2.68739117037061	-13.9209338631608	61.6450603721895	0.355907456943594	-1.08068497545308	-0.854390374380324	0.302722465965768	10.7548561245082	-0.47338402496102	0.166248864718098	8.03274291455257	0.624552483585826	7.47122487164505	0.0090126286069653	0.344015395574829	0.0210681931946239	-0.124405115259984	-0.257227559389504	-0.832245581227281	-18.9458803941997	-0.552938766706143	-	-	-	BB	AB	-	not AA	AB	AB	AA	AA	AA	-
34050	m	1	0.469886240041489	5.32822018656606	8.02160341027951	8.2557860622378	8.89925634709441	0.166770582495851	-1.86254264221877	-0.450285456920872	-4.50089064770817	-0.00544798029417296	-0.389833617643921	-0.0114983692940568	1.14170005183197	1.21479274759984	4.28291702198565	25.352475120492	5.88126305256183	0.634621482035159	0.332688509781098	0.304307614585241	-1.01888811590342	0.276772154436053	0.239937937534149	12.0582594954775	-0.296359211205881	-11.6169181405643	-0.0140157945471726	-0.060911623640897	-0.0104182712623628	0.0940923568307282	0.158876009074111	0.230647397249296	26.1086930804104	0.330789697340309	-	-	-	AB	AB	-	not AA	BB	AB	AB	AB	AB	not AA
34052	m	1	0.575395566484663	-3.16797465773836	-7.73348767131817	-4.73141541582286	-3.70810678195915	0.197018571674985	4.91672359435055	-1.29652821125622	3.46600126310599	0.00418426522506379	-1.19865057304966	-0.0246043551343588	-0.697058685414589	-0.541591316397287	-2.76218335582026	-7.53905917743392	-2.24903833828804	4.53059917375088	2.28055319285577	-3.58488490164955	-78.7237163197496	0.245563662165701	0.292822520771219	-0.00826042351280021	-2.95798478972907	-5.14609008565647	-0.00618438149000228	-2.08915225998453	-0.116328889602185	0.0290976357001219	0.759718557282441	-1.84495264604003	-10.8273883400988	-1.01449621287434	-	-	-	AB	BB	-	-	AB	BB	BB	BB	-	not AA
34053	m	1	0.671681865135173	-1.16604514389554	-19.7308541491285	7.89468640507845	9.44667573345367	-0.187261107899805	-5.26489259827261	-2.26083860739331	-3.4684914735275	-0.0041939128387129	-2.06961336670265	-0.0420901490013289	0.452013368782907	0.715283903438356	5.97047025493206	-15.5572199782853	0.734238976597031	3.2793375314011	3.41341757166035	-0.246740332989234	-31.4379086795273	2.56856252333154	-0.0895624177656595	-10.0045005734195	-1.32077006183371	-11.881221911828	-0.0144135616575633	-0.750797238825221	-0.0713454588733033	0.434856223156667	0.884131435001628	1.45470503001749	49.1281302652699	1.23408797543844	-	-	-	AB	BB	-	not AA	AB	AB	AA	AA	AA	-
34054	f	1	0.596160824069994	-4.9414952278243	-6.34535889120076	-9.78783965504145	-9.18473991591796	-0.348098153438174	13.6470026377198	-0.979560301732289	11.6924677346709	0.0141406818908125	-0.908801218476262	-0.0258834401025439	-1.63865744913258	-1.4756240917059	-3.01895522463153	-27.194621215369	-3.93521563549605	7.0499224776886	2.3334570407731	-2.5256014045282	-91.3725323027673	0.32815235844657	-0.0729242018573143	-5.59045956726508	-2.75201160695508	-0.803587853566186	-0.00101745448923936	-2.03826443929766	-0.135961817993625	0.125114091730543	0.97955581267735	2.41293864469011	-59.8293686295799	0.264309595099214	2.41293864469011	-59.8293686295799	0.264309595099214	AB	AB	-	-	AB	AB	AB	AB	AB	not AA
34055	f	1	-1.4717460136042	7.61573899198462	155.893075543955	-9.45435921419558	-10.5101100581282	-0.827068246423951	-3.37960093408795	1.47675354585952	12.9212729222708	0.0156412289039092	1.36502276673095	0.0466624640721673	-2.02436562321497	-2.31655682012756	1.55340414629896	98.3871753566153	7.27907463424904	-1.73488439648594	-1.38187331844232	3.14252824117157	148.633358332636	-1.09430138479866	-0.408368500310091	-49.3705364153158	0.405761309464629	5.38128152869957	0.00651957018263117	0.29096917969559	0.0216681238990234	-0.426290898396501	-0.560664143742446	5.49396512178931	53.8263991159907	3.14718997353523	5.49396512178931	53.8263991159907	3.14718997353523	AB	AA	-	not AA	AB	AB	AB	AB	AB	not AA
34056	m	1	-0.958712384409578	1.63418574853107	36.675187863883	-6.55197229055588	-7.56210709422332	-0.498826451120497	-4.17370878491582	1.40827264409304	6.82123052888912	0.00820184656645126	1.27445222363052	0.0360628360641534	-1.12831424330826	-1.35390089387468	-1.36899507322377	18.0954982768176	1.00077412143854	-4.78092235668803	-2.78011882771937	-0.385903756249955	41.9926049999956	-2.27858910072887	-0.833711736434195	-64.4450565547176	0.621282721376526	-8.85255159493317	-0.0106684178331815	0.55570969575328	0.077707282668158	-0.741175598760232	-1.22862364433873	0.0531813473108579	-34.0345718308153	-0.163977241859154	-	-	-	AA	AB	-	not AA	AB	AB	AB	AB	AB	not AA
34057	f	1	-	-	-	-	-	-	-	-	-	-	-	-	-	-	-	-	-	-	-	-	-	-	-	-	-	-	-	-	-	-	-	-	-	-	-	-	-	AB	AA	-	not AA	AB	-	AB	AB	AB	not AA
34058	m	1	0.10335826071197	1.59180471947929	33.9368766550726	-6.97760950358023	-6.75865426574483	-0.61397338504155	8.49965864807328	-0.471557193914816	8.29843361984961	0.0101052831481166	-0.458382751426716	-0.00918041177315094	-1.07502373642835	-1.01455506040874	7.22821815540344	-14.2624076857302	2.42716722511148	3.246688406888	2.07909446055708	-0.708114836710399	-49.5544035043651	1.56539763124711	-0.208715812177061	-22.1921807475517	-0.606482475636305	6.27059769471285	0.00753996628131648	-0.506189714610007	-0.0566864162428973	0.450076520222551	0.80434836444912	-0.222552472882742	25.396531641938	0.0666474279842608	-	-	-	BB	AB	not BB	-	BB	BB	BB	BB	BB	not AA
34059	m	1	-0.0946454574523108	-6.31464891057061	15.2809982976416	-19.6262601765789	-19.3296254672437	-0.480281441150968	2.2747445726528	-0.59656614980914	19.6417387203253	0.0236972075385554	-0.598759858002651	-0.00866760925539808	-3.11093376310624	-3.05654694638063	-9.8605825408401	-4.82762793506974	-5.55553767508185	-0.741606896458109	-1.58691676514168	-2.28010372721248	-16.3282451620304	-2.38665430201478	-0.711347176611647	-52.5344373689815	-0.829757991582997	20.8483266794684	0.0251526829068693	-0.827142377222466	-0.0157446426159997	-0.732673591302858	-0.634676478118663	-1.99014542971466	44.1504089275826	-0.809438080954866	-	-	-	BB	AB	-	-	BB	BB	BB	BB	BB	not AA
34060	f	1	0.483597461722022	2.42661846756757	69.2107184572051	-7.7946141097258	-7.37790956797839	-0.504075755219406	-12.6584512086458	-0.65324259766393	1.1058461300258	0.00135124375567547	-0.603674434713831	-0.0172880064323348	-1.39324235545779	-1.28273325059663	-0.928193296704532	53.6200523068787	3.38492935843568	-5.28361640361684	-2.9345764361677	2.32905218680272	137.144574718712	-2.127420102169	-0.21122073318707	-13.9541207131851	1.37697269964966	33.4777067302632	0.0404462401993266	0.798914447661531	0.068092223633039	-0.713587840078291	-1.14172228264538	-0.36936565869609	105.855381996437	1.15677271240252	-0.36936565869609	105.855381996437	1.15677271240252	BB	AB	not BB	-	AA	AA	AA	AA	AA	-
34061	f	1	-	-	-	-	-	-	-	-	-	-	-	-	-	-	-	-	-	-	-	-	-	-	-	-	-	-	-	-	-	-	-	-	-	-	-	-	-	BB	AB	not BB	-	AB	AB	AB	AB	BB	not AA
34062	f	1	-0.495594821647665	7.81756992589319	47.4458266996482	7.86272111512505	7.27841900575241	-0.462681634088174	-9.38952675825298	0.851431214019295	18.63640667761	0.0225386492169263	0.773332624702253	0.0219075950073607	1.45527136180162	1.31896405532605	13.0705591499762	22.3276278340517	7.63090397129334	-4.59286710662341	-1.31059610023105	2.37504591508326	87.5227916478668	-0.054986463338686	-0.27564928952796	-13.2065741119525	1.94632333463786	34.1842767029938	0.0413438714740308	1.25325597117726	0.0764051625915405	-0.0436326365695201	-0.522716281736183	2.438266361758	-24.7964619465611	0.710227569591182	2.438266361758	-24.7964619465611	0.710227569591182	AB	AB	not BB	-	AA	AA	AA	AA	AA	-
34063	f	1	-0.703639677582308	17.8100127089482	269.22732123087	-10.6306213193563	-11.1584398146649	-0.77854788561354	-64.9822731866418	1.26598380591954	-10.7478328571604	-0.0129949474930833	1.2042692244173	0.0402003078121293	-1.91031359141797	-2.16238314950796	-1.97002128787926	242.680055832726	18.025319767342	-11.9927749079468	-4.05451111246067	7.44909460419077	302.729214675265	-1.14806429066505	-0.119694627309957	19.5893888148867	4.3433215600654	6.52489514856979	0.00789456329868579	3.09640274721755	0.21336111649508	-0.361308011693535	-1.70314741383036	-0.0820426827712507	278.635075546312	3.42106294293681	-0.0820426827712507	278.635075546312	3.42106294293681	AB	AB	not BB	-	AA	AA	AB	AB	AB	not AA
34064	f	1	-0.00145053060415278	-0.634838712035928	-43.7542691398549	7.42121030067931	7.29012363572269	0.583110170320624	14.3747402747529	0.305270819394494	3.13088819683046	0.0037693623437882	0.290248113398949	0.00639006637405695	1.40366450786135	1.36223920695904	2.10031716321405	-29.3349654271775	-1.36351041534718	5.96839513688166	3.13200188532951	-1.68989045883467	-113.225248417303	2.16154725391724	-0.190860130712291	-22.7163098198447	-1.38165337473852	-5.04494066954615	-0.00615864387693019	-0.965511579488712	-0.0844414981153978	0.741537106007613	1.26939602148636	2.36675082564526	-83.6955418717479	-0.120837084607384	2.36675082564526	-83.6955418717479	-0.120837084607384	AB	AB	-	-	BB	BB	BB	BB	BB	not AA
34065	m	1	0.930547825026	5.79559769088291	-1.57375316559406	14.5012311404693	15.4454592762989	-0.336218221272391	-1.11368560151856	-1.40357015516199	-7.510435828421	-0.00905697375492166	-1.27463087236288	-0.0361853810867071	2.05195523202658	2.28075868201145	20.4162579006533	-33.3286874268611	7.19424441763672	-1.15072998916147	-0.0500062664616698	1.44164806387576	37.2403857325795	0.472722878453882	0.0778714296856135	9.65722989049673	0.980197574424894	16.6761184385912	0.0201150091360224	0.538640664374931	0.0258954973304783	0.0655722079067092	-0.097945548171771	0.293853196283181	26.099588286861	0.34800774900468	-	-	-	AB	AB	-	-	AB	AB	AB	AA	AA	-
34066	m	1	-	-	-	-	-	-	-	-	-	-	-	-	-	-	-	-	-	-	-	-	-	-	-	-	-	-	-	-	-	-	-	-	-	-	-	-	-	AA	AB	-	not AA	BB	BB	BB	BB	BB	-
34067	f	1	-	-	-	-	-	-	-	-	-	-	-	-	-	-	-	-	-	-	-	-	-	-	-	-	-	-	-	-	-	-	-	-	-	-	-	-	-	AA	AB	-	not AA	AB	AB	AB	AB	AB	-
34068	f	1	-	-	-	-	-	-	-	-	-	-	-	-	-	-	-	-	-	-	-	-	-	-	-	-	-	-	-	-	-	-	-	-	-	-	-	-	-	AA	AB	-	-	AA	AA	AA	AA	AA	-
34069	m	1	-0.587154597700852	-3.55242758284128	6.76736752818758	-12.177027661863	-13.0560091349946	0.121337663103425	2.74736462419221	1.03208574009925	7.22577478153216	0.00868730099131921	0.916498766329646	0.021494499309385	-1.78437784950738	-1.92034555594469	-12.4480948735228	12.2355915352066	-4.66261813223091	3.11385201192889	3.83223826475028	-0.800899665917643	-60.8600110462392	3.71152423770504	0.0386052730549137	-10.9008862853796	-0.542018623399356	-16.9315982746614	-0.0204495024239883	-0.122635498127495	-0.0531711299116442	0.823101130162958	1.16016362440627	-0.687039998639998	3.6059744097049	-0.327150266115026	-	-	-	AA	AB	-	not AA	BB	BB	BB	BB	BB	-
34070	f	1	1.56259024674401	-9.10084092753051	-111.197069907308	7.50583232973819	9.15446175703772	0.394979855824729	-1.04809983467698	-2.67846051699898	-25.8344138257268	-0.0312005323216796	-2.47875193702348	-0.0705673557867036	1.17940006956819	1.62282850128277	1.07912031986251	-86.2668414683893	-7.69658065726002	6.51833168502512	3.90941138112942	-2.81163755019679	-132.985389188476	2.65136290811231	0.224978248606463	6.66848430343046	-1.74271110235903	-4.45734624460347	-0.005413408863303	-1.29009426236941	-0.116043649814168	0.785879059837018	1.51347494295312	-1.15201635168882	-79.3721730364575	-1.35343549262374	-1.15201635168882	-79.3721730364575	-1.35343549262374	AA	AB	-	-	AA	AA	AA	AA	AA	-
34073	m	1	0.718090614947807	7.57248551702765	13.9740609696876	12.5268857193971	13.2818369607352	-0.219197727108493	3.58980731383507	-1.08973230644843	1.01671017811111	0.0012479522503671	-0.995053868585194	-0.0284065895867848	1.89538673488103	2.07230159176134	19.2153637890392	-12.9057503807307	8.62328712852666	-2.96009456733078	-2.89804055209815	-1.63464443784028	21.2501324477205	-3.32501821445942	-0.140561707166042	-3.17898043562551	-0.921948360578059	-18.6526143693005	-0.022518027436782	-0.461026008456574	0.0245089163485776	-0.98067150949521	-1.13337941685341	-1.4834102355189	19.1783104955507	-0.647508580757827	-	-	-	AA	AB	-	not AA	AB	AB	AB	AB	AB	-
34074	f	1	0.247411765200364	0.0835896744705056	-26.806267674472	6.72034984212177	6.82443919858921	-0.08643640719008	-13.977561098626	-0.332110579746599	25.1874511940944	0.0303702875118818	-0.338956139058177	-0.0118464352100139	1.26140146474132	1.33651725484668	3.73766674742179	-15.2430013638852	0.261881402967276	-0.529408925266572	2.49575018236748	1.28426427374297	-32.4322254985203	3.82935895535074	0.256409796198495	12.3134269271741	1.66871700172839	-17.7363511782037	-0.0213621443038772	1.32135594544162	0.0329366879432447	1.24531130184548	1.03965206142976	-1.03275077907189	-28.6485802541857	-0.681776134926036	-1.03275077907189	-28.6485802541857	-0.681776134926036	AA	AB	-	not AA	AB	AB	AB	AB	AB	-
34075	m	1	0.100402940748361	-8.00040955878019	-30.0321570061055	-8.78145774871051	-8.58158211335992	0.220678986082646	-4.46741035084474	-0.238980011325255	2.37908173814753	0.00287630345351969	-0.21837691620664	-0.00348200107802488	-1.08417102417624	-1.06137998659978	-16.5453777265037	4.61553426379506	-8.00950125523509	0.706710913742186	1.57190240659775	1.8024223643346	-1.39716830840079	2.39734417953967	0.250472905339181	13.8205757644762	0.898194978944162	-14.1818490887601	-0.0171362239832121	0.843997650989941	0.0118999316891756	0.687337858639203	0.613707358840252	1.44939813836203	-15.1329446985923	0.633674170128849	-	-	-	AA	AB	-	BB	BB	AA	AA	AA	AA	-
34076	f	1	-	-	-	-	-	-	-	-	-	-	-	-	-	-	-	-	-	-	-	-	-	-	-	-	-	-	-	-	-	-	-	-	-	-	-	-	-	AB	AB	-	BB	BB	AB	AB	AB	AB	-
34077	f	1	1.02691678385264	2.39765944171859	15.6183968872671	0.302561991561709	1.2779054034852	-0.546165091759288	6.94737351689467	-1.5411719609334	2.7181365113661	0.00322778345589825	-1.43225192861974	-0.0421577854265769	0.103527475950384	0.367980285562142	9.90181979375444	-13.0352613281873	4.00393104972545	-2.13999107299878	-1.41015686817057	2.58698696503023	95.8246342733861	-0.875273034253538	-0.0643281479466625	14.1293519495513	0.910798518911056	9.411388017906	0.0113540519677591	0.553169518110704	0.0277233754689607	-0.268594599134551	-0.442204877291343	2.04444484453353	42.1828039576608	1.74449757537898	2.04444484453353	42.1828039576608	1.74449757537898	AB	AB	-	BB	BB	AB	AB	AB	AB	-
34079	m	1	0.515707768155459	-2.38655405582947	4.83944225358985	-8.36444624170068	-7.47236132485123	-0.361016110756228	-2.30841826240174	-1.1107153398484	-5.02224582487178	-0.00608560955311738	-1.00293473328881	-0.0213838484419196	-1.03648122870673	-0.901817779050944	-2.21451639770411	-0.769121147808378	-1.03357215671716	-2.45355307857797	-0.725850323759415	1.84384087048531	26.1367123161658	0.778279357865145	0.0536324446740216	5.72994166684791	1.51141602335285	-31.0859268723016	-0.037555396520641	1.52836057096109	0.0747868628287242	0.257587003611063	-0.210816434179406	-0.123814530682661	46.7256952913493	0.278685268262208	-	-	-	AA	AB	-	BB	BB	AB	AB	AB	AB	-
34080	m	1	0.893083240684097	-5.69507958193053	-55.3772696955251	8.85192805228477	10.1053122921359	1.44714185848385	14.2739412590303	-1.9672805063794	-6.09637029693025	-0.00734408597808882	-1.79532752542821	-0.0425289436431187	1.32049907364269	1.58559026196383	-1.34144184027737	-43.9269521219597	-5.74124995452628	7.71379369267791	5.40561023415987	-1.85695170382443	-96.3764155636282	3.44320126816661	0.501787908265996	11.9921833763855	-3.1981281292513	-35.4168553661968	-0.0427661849435721	-1.91917591943104	-0.147719904942783	0.958088267565707	1.88663178158878	1.62723898007905	-0.620603245955699	0.849321036238982	-	-	-	AA	AB	-	BB	BB	AA	AA	AA	AA	-
34081	f	1	0.853067975809165	-0.225509624372833	-57.4788519570393	13.4746423208823	14.1814344673658	0.238221520576489	-3.16255230727035	-1.02149429277362	-8.66672973329482	-0.0104747962310844	-0.933942070648435	-0.0309126544913835	2.22716446096698	2.42050116101575	8.54897479743163	-40.819108550751	0.320760386769752	-	-	-1.61549536105808	-123.035932411383	-	-0.296608937164532	-32.3566857470855	-	-	-	-	-	-	-	-	-	-	-	-	-	AB	AA	-	-	AB	AB	AB	AB	AB	not AA
34082	f	1	1.06875869098309	2.97158893597231	45.9627987363769	-5.14810948152529	-4.06244809430578	-0.609146512022045	-2.01850780176936	-1.69168769187776	2.68235051990869	0.00321365595672585	-1.57195615586565	-0.0451655759302674	-0.84935334802307	-0.565286313712081	5.31226779963795	15.5575496557108	4.76085798899633	-2.86276340921875	-0.950113319032544	5.25701524328893	153.647727577755	0.187630840082427	-0.294977410695254	-32.1083083650675	1.85169775918822	20.626180296777	0.0249529340339987	1.13982838448138	0.0504026373769881	0.0627586197886203	-0.254988298081324	2.58432682848342	143.556829857578	3.68735772906851	2.58432682848342	143.556829857578	3.68735772906851	BB	BB	-	BB	BB	BB	AB	AB	BB	not AA
34083	f	1	-0.336471547408211	21.3042227491906	-6.11775149476185	44.9044744526106	43.5538460929181	-0.3900238344892	18.1334773630636	1.33337677449029	24.5493237688408	0.0296341718941224	1.16238187254009	0.0125853978826939	6.93931925497361	6.85980951119719	50.2778367989025	-41.1978693797764	20.1724921215875	10.9588331328087	5.1086312373252	-2.71048829149341	-124.480159085291	2.19476785579043	-0.16552125285168	-20.1411008257402	-4.12841464584643	-21.7444187380818	-0.0262719262242812	-2.94162897381495	-0.199744770361515	0.681526967423224	1.93742212951742	3.04746658048968	-0.721380829911859	1.53575020985732	3.04746658048968	-0.721380829911859	1.53575020985732	BB	AB	-	BB	BB	BB	AB	AB	AB	-
34084	m	1	0.909425311798996	12.8536543826609	-30.0864608118699	48.6327899681669	50.0996628300318	-0.0375169794496688	-6.43396380228562	-2.17145656410164	1.71956045929974	0.00209887010155464	-2.00063372044218	-0.0477067752763817	5.68622152800853	5.98684377137784	43.638222214128	-46.4145746827172	14.4976008632585	2.83696160051973	4.59864299844586	0.441026222367108	-59.9829830584277	5.33697912826085	-0.741126563752093	-42.2202074520745	0.448219337844471	-27.6179219637004	-0.0332861144944243	0.763469040915142	-0.0273630786173657	1.2700985279034	1.44441729782469	-0.114208991384699	101.150450674745	0.734187858638675	-	-	-	AB	BB	-	-	AB	AB	AB	AB	AB	not AA
34085	m	1	0.928164978233654	-1.24844188197422	-52.3083718816918	16.8148991793715	17.8662609907125	0.541963395079874	1.73808882224463	-1.62455318856196	20.100608168596	0.0243094644415938	-1.53751173706649	-0.0406626399418419	2.50108726843882	2.75613931119917	9.90637771390998	-52.2824049939388	-0.672614867607095	1.00581149959135	-0.787816038122934	-2.02486662779864	-20.6730343989751	-1.91897954922155	0.307065581525677	12.6661519929701	-1.2414380416442	24.29280593559	0.0292776400521633	-1.1819727562074	-0.0453265561893752	-0.526169278987016	-0.240382565497773	-2.40155109888058	9.68698108265959	-1.18079840197528	-	-	-	AB	AB	-	not AA	AB	AB	AB	AB	AB	not AA
34087	f	1	0.84323296959175	-2.93519954678886	-19.9204068109523	-2.5460950622643	-1.74138760093282	-0.225202251233775	37.6291361542227	-1.37514049904469	13.2397084942812	0.0159560384542434	-1.28284347412791	-0.0376422044191958	-0.37221087610271	-0.136986515889402	4.28092378198742	-41.8298477959836	-1.8399228288163	1.05555359944114	0.744756033553382	0.28193040851283	-9.82155233535195	0.74391921707453	-0.26802962244948	-28.6953274212112	0.244000038356728	22.5318034601639	0.0272062878352801	-0.0151482146306522	-0.0216351483470942	0.251698963019111	0.38886196428862	1.94468087663374	-47.9427700421732	0.273777267999932	1.94468087663374	-47.9427700421732	0.273777267999932	AA	AB	-	not AA	BB	BB	BB	BB	BB	BB
34090	f	1	0.786951288417764	-2.12114269909292	-30.4173681367494	2.29051771039352	3.01702757303696	0.121808947875609	14.57640923104	-1.16198164701051	0.821397691958649	0.000961319386674984	-1.0752800822467	-0.0318444875840913	0.511746670734686	0.713208904665231	3.09880474595091	-30.3021844348598	-1.44985033185044	0.71378415878843	-0.576760704917022	-1.17574279582171	-23.2379988246126	-1.02136701323325	-0.209677888114357	-21.0521579941712	-0.501507808340904	12.8224507520784	0.0154881351795631	-0.461558771151054	-0.0288581275337621	-0.305152002885307	-0.125527083372746	0.218528724940639	-53.2257077291649	-0.494991173348418	0.218528724940639	-53.2257077291649	-0.494991173348418	AB	AB	-	not AA	AB	AB	AB	BB	AB	not AA
34091	f	1	-0.6436051730172	9.28621056813665	92.9415562068532	2.54233439947551	1.94068235488689	-0.575573845978643	-20.5032374724966	0.900174119842427	4.75542832343203	0.00578858843769324	0.83624107079034	0.024513605654615	0.481905603366328	0.327845469595129	8.81196366431722	66.9906485260534	9.20653838576611	-3.63899967615957	-2.41611494920711	1.63136484333884	107.566581577266	-1.95915826964477	-0.280044367477652	-3.34212112883576	0.686015232813444	12.7859578827421	0.0154286465104897	0.451674457955791	0.0422796134923573	-0.711365415444293	-0.977469619911762	2.50204119763586	10.1597679594866	1.2215741942094	2.50204119763586	10.1597679594866	1.2215741942094	AA	AB	-	-	AA	AA	AA	AB	AA	-
34092	m	1	-	-	-	-	-	-	-	-	-	-	-	-	-	-	-	-	-	-	-	-	-	-	-	-	-	-	-	-	-	-	-	-	-	-	-	-	-	BB	BB	-	BB	AB	AB	AB	AB	AA	-
34094	f	1	0.0952226182222067	0.87844109545459	18.7253226962527	-3.47148177791384	-3.42912425179834	-0.253094463124244	9.41542543997917	-0.201397593221557	18.8087301401035	0.0227559776750103	-0.219935028039826	-0.00803619377194149	-0.557076634538001	-0.506605101620329	0.947328296328465	3.80088899601813	1.15571158565646	-3.89057897009502	-1.66076281542269	1.48324933676841	50.1222375940476	-0.435252589231553	0.107575299600829	18.0191255619055	1.84869193653232	12.3834846399122	0.0149410628717389	1.20327027214788	0.0627393025537227	-0.130033815855664	-0.521891373886958	-1.2165442874884	-9.73771883612553	-0.504876107381848	-1.2165442874884	-9.73771883612553	-0.504876107381848	BB	AB	-	BB	BB	BB	BB	BB	AB	-
34095	f	1	-	-	-	-	-	-	-	-	-	-	-	-	-	-	-	-	-	-	-	-	-	-	-	-	-	-	-	-	-	-	-	-	-	-	-	-	-	AB	AA	-	not AA	AB	AB	AB	AB	AB	not AA
34096	f	1	0.206820799200296	4.51974508251159	47.9384216931471	0.189210812371969	0.323971810887388	-0.73179324067923	-47.3862435163079	-0.314145126816553	18.8182206449751	0.0227140206321238	-0.304406832394179	-0.00930163981379329	0.11284120258867	0.172925200673478	9.40884071359161	13.6241881037004	5.38705150215972	-1.33596799200178	-0.962000225176159	1.27410167375545	60.0349880013575	-0.767338322081063	-0.333606942997105	-34.895026263768	0.273546370134695	1.66609321828747	0.00199428381524577	0.184317463810218	0.011655931972087	-0.230344706962743	-0.301968269027853	3.32667781321622	-11.4631650787084	1.30427798135919	3.32667781321622	-11.4631650787084	1.30427798135919	AB	AB	-	not AA	AB	AB	AB	AB	AB	not AA
34097	m	1	-	-	-	-	-	-	-	-	-	-	-	-	-	-	-	-	-	-	-	-	-	-	-	-	-	-	-	-	-	-	-	-	-	-	-	-	-	AA	AB	-	not AA	AB	AB	AB	AB	AB	not AA
34098	m	1	-	-	-	-	-	-	-	-	-	-	-	-	-	-	-	-	-	-	-	-	-	-	-	-	-	-	-	-	-	-	-	-	-	-	-	-	-	AA	AA	-	not AA	AB	AB	AB	AB	AB	not AA
34099	f	1	-	-	-	-	-	-	-	-	-	-	-	-	-	-	-	-	-	-	-	-	-	-	-	-	-	-	-	-	-	-	-	-	-	-	-	-	-	AB	AB	-	not AA	AB	AB	AB	AB	AB	not AA
34103	m	1	0.514763478554958	-2.3300917662225	11.9171915654059	-9.80702982560502	-8.99821103676673	-0.165350966926129	2.33133077286919	-1.03305071329123	-3.82213165601507	-0.00463858840036402	-0.937758690958636	-0.0204279271163729	-1.43326322065582	-1.30421193161884	-4.50830171722153	9.98891633483529	-1.27887137115116	-3.92960239508727	-2.79135517593355	0.0470037129965208	51.8232018771625	-2.48826499235627	0.00549056689160099	12.9581139334241	0.385177499333096	0.0678373227738143	7.744485396351e-05	0.278895095897524	0.058272626970415	-0.722921323619529	-1.08800467924044	-0.620755307465704	-19.9693939805235	-0.419032732525948	-	-	-	AB	AB	-	not AA	BB	BB	BB	BB	BB	not AA
34105	f	1	-	-	-	-	-	-	-	-	-	-	-	-	-	-	-	-	-	-	-	-	-	-	-	-	-	-	-	-	-	-	-	-	-	-	-	-	-	AB	AB	-	-	AB	AB	BB	BB	BB	not AA
34106	m	1	0.648127796590734	-1.84297818247328	-14.3171554560021	-0.111607550615675	0.751548975723852	0.12888283398569	-0.16105193196015	-1.1046427475052	-6.16634082664648	-0.00742129165401954	-0.991282802825843	-0.0250346147643134	0.0699870016599273	0.226220451480252	-1.44662924852539	-3.75379448733471	-1.00466386954022	2.72285846613028	2.27707170488946	-0.749755532819463	-60.7114509756273	2.20050111815951	0.230751937179818	-1.20641422132768	-0.159193201111129	0.270095783144788	0.000254806307690621	-0.121499382331987	-0.0409088199203988	0.651329605758885	0.909869008824412	-1.74748066719974	-5.74258166089486	-0.911653491366556	-	-	-	AA	BB	-	BB	BB	BB	BB	BB	BB	BB
34107	m	1	-0.276585966823639	-7.3913908297721	-13.7249479834619	-13.8828494085994	-13.9990862432618	-0.0493525434002751	-1.97663022061954	0.0585771445000376	15.1488571127132	0.0183764172915369	0.00727384721231158	0.0046275504605562	-2.09287333626001	-2.12217677083037	-14.3347714009435	-0.594081445636303	-7.51725927198884	-0.4288820429204	-0.675737153961512	-0.593281479179167	-0.346778639386773	-0.868823369824477	0.275754654341728	16.9916685738951	-0.207349736435908	6.50466292338086	0.00784921689802549	-0.22689977542313	-0.0023130206463619	-0.245171806896305	-0.229778997034156	-1.26365812040401	-19.8274769427304	-0.737069937928832	-	-	-	AB	AB	-	-	AB	AB	AB	AB	AB	-
34108	f	1	-	-	-	-	-	-	-	-	-	-	-	-	-	-	-	-	-	-	-	-	-	-	-	-	-	-	-	-	-	-	-	-	-	-	-	-	-	AA	AB	-	-	AB	AB	AB	AB	AB	-
34109	m	1	0.916001379004797	-7.97240160417011	-55.5170196086573	-1.7407304325721	-0.586471875237659	0.444408926265468	-2.85813049625642	-1.6449472479122	-9.09396741047049	-0.0109958623791052	-1.48910442640764	-0.0370993291607162	-0.296953905388316	-0.0630036715640542	-10.7308529208056	-17.7363341648809	-7.12663047611284	4.87081815236265	2.98269003113159	-1.33237780989025	-76.022067336245	2.10073538725512	-0.0687144535961061	-15.0931393499403	-1.39556074329869	-12.3371187351692	-0.0149128284235162	-0.873889911155579	-0.0863885166058788	0.600325813894958	1.14252436151983	0.109358800515124	1.65047035102022	0.0914392047031225	-	-	-	AA	BB	-	not AA	AB	AB	AB	AB	AB	not AA
34110	m	1	0.638146387412195	-7.72071003222375	-17.4877636688469	-13.2533541856221	-12.2435950167818	0.200423114532782	1.86351844514224	-1.30959796803358	-9.68286632902523	-0.0116809136062128	-1.17939726994617	-0.0250986273530776	-1.90146286495063	-1.74232011866029	-14.2426257673077	6.5331041593632	-6.78613936857365	1.96433498286082	0.0221278333832617	-1.91481108030905	-31.9422426873012	-1.15923921553101	0.203908759352747	7.90486888582123	-1.58281562137766	4.13145085936743	0.00499122317992689	-1.2017360692697	-0.058117688054887	-0.309919836614066	0.055993221663319	-1.28951588304016	10.2967119108824	-0.59122594667092	-	-	-	AB	AB	-	not AA	AB	AB	AB	AB	AB	not AA
34111	f	1	-0.156368033712873	2.99281632675606	-67.5750465668114	24.053341609106	23.7112126015734	1.20889828441549	2.42058450549948	0.490947716258961	4.35910731061844	0.00523477968645208	0.45329741165921	0.00902529141015078	4.36997683932651	4.31149536850647	7.15879165549194	-22.0603784997938	1.41114797685979	5.47015882817038	5.69381972708585	-0.22367757404921	-116.068058379287	5.58148591885128	-0.371570473354765	-45.4356306569076	-0.645333627602302	-81.5112305355645	-0.0984196765888696	-0.115813841600226	-0.0549892793696838	1.86935475617095	2.21295551127321	1.85471822171102	-2.7197603903889	0.787283963675113	1.85471822171102	-2.7197603903889	0.787283963675113	AB	AB	-	not AA	BB	BB	BB	BB	AB	not AA
34112	m	1	0.487388006026315	2.53843375987855	-24.8160964854791	14.5665958804095	14.9941153462461	-0.0435089361662031	-6.4510287485629	-0.506485546760227	4.05199281604358	0.0048198880246074	-0.475365898819234	-0.0167828319151738	2.18225647699477	2.28838002736639	11.4636237253517	-28.2522805910134	3.04380642665797	-5.19694916634315	-2.38781573385284	1.59779628730626	64.0363297569566	-0.943186902657732	-0.0826648967003737	4.79587222388659	1.81472165193724	-8.85123418333097	-0.0107117667231055	1.42643158628966	0.106779394741922	-0.278422587574169	-0.949952895008628	-0.396808818227417	-1.96477234321851	-0.194668500502722	-	-	-	AA	AB	-	not AA	AB	AB	AB	AB	AA	-
34114	m	1	0.457629686705311	-11.9920802868775	-67.2340032524619	-4.8911103746738	-4.21775655632747	-0.0684852890540125	-15.1316138462318	-1.2109034136292	9.23716128511925	0.0111448026460946	-1.13585397138345	-0.0261149955691096	-0.550591788942412	-0.387647384460668	-17.6943310188184	-21.4047349839399	-11.1953750607767	0.892245551153793	-0.42708606343339	-2.16292583005842	-37.3639624948038	-1.19981124063463	-0.121626208452284	-12.5074473831775	-1.24736981152771	-7.90361819243667	-0.00953834738403355	-0.816645343900534	-0.0334358910064253	-0.290165338422542	-0.0788381281028223	-1.97326662415289	23.9585310898851	-0.88411041945946	-	-	-	AB	AB	-	not AA	AB	AB	AB	BB	AB	not AA
34115	f	1	0.595109381287311	-2.78007219334665	-53.9117699858591	6.5661891834805	7.06738107082795	0.649790368138366	19.392290549704	-0.841465916066154	36.5071836834161	0.0440754468858473	-0.805575855000786	-0.0248366970804007	1.24912749470813	1.40397550393946	1.4983567400674	-37.5963949187579	-2.89677727112132	-	-	-	-	-	-	-	-	-	-	-	-	-	-	-	-	-	-	-	-	AB	BB	-	-	AA	AA	AA	AA	AA	-
34116	f	1	0.731095579461264	6.69644866297796	7.48253602374748	12.5390068959478	13.1387322030072	-0.592399247715593	-47.5093237359541	-0.998142041635311	1.26587921117917	0.00149203251353676	-0.923364593550002	-0.028862016217395	2.20163981679441	2.38398405629822	16.6035627591888	-2.23301129608892	7.94573528150904	-3.17495359770649	-0.919162719356465	2.33932083026037	71.7139611102179	0.135166704022668	0.030111270701312	28.2881062979365	1.36551548228272	-10.7067666204615	-0.012914380171398	1.03967367818297	0.0522952117592996	0.0725177396918268	-0.254414780150204	1.8320131888279	0.0139268456483448	0.918944172453016	1.8320131888279	0.0139268456483448	0.918944172453016	AB	AA	-	-	AA	AA	AA	AA	AA	-
34117	f	1	-	-	-	-	-	-	-	-	-	-	-	-	-	-	-	-	-	-	-	-	-	-	-	-	-	-	-	-	-	-	-	-	-	-	-	-	-	BB	BB	-	-	AA	AA	AA	AA	AA	-
34118	m	1	-	-	-	-	-	-	-	-	-	-	-	-	-	-	-	-	-	-	-	-	-	-	-	-	-	-	-	-	-	-	-	-	-	-	-	-	-	BB	AB	-	-	AA	AA	AA	AA	AA	-
34120	f	1	0.560999594808927	-6.47146569622904	-10.9474391703725	-13.729344283242	-13.2902013895906	-0.293027396635535	6.30705923084335	-0.681115207518462	-17.9840366552117	-0.0217217303102379	-0.625519497324441	-0.0190058706046114	-2.6785464565673	-2.55707102859044	-8.32441632097401	-22.1333225642012	-5.69114426605669	0.679069483290519	-0.761006076362055	-0.788564461014412	-12.6756851618109	-1.13689858380486	-0.16916752434913	-17.9362719153827	-0.486736666493646	-1.10206142008011	-0.00137414832391161	-0.339178376117515	-0.0187722317375741	-0.390732368136365	-0.273178171886715	-0.805753842489403	15.1259535092791	-0.0962754215667812	-0.805753842489403	15.1259535092791	-0.0962754215667812	AB	AB	-	-	AA	AA	AA	AA	AA	-
34121	f	1	-12.3381484607561	29.4356033325208	394.996291802215	-15.4355914574491	-26.5486224775896	-0.695466186036708	-56.0589528567792	17.4602462991636	1.49154798787444	0.00182913407862272	16.2231846963065	0.511363638458572	-2.66917525812262	-5.88141156643373	-16.3606622224252	331.117078491093	18.0298819667305	-43.8648671483939	-14.7927766283001	10.5919091998188	492.161127686371	-4.32325868867744	-0.281292675388036	-20.7920821852471	13.4383256081489	-54.9917907489895	-0.0663428737143994	10.5361076355913	0.910980405221885	-1.40919095117327	-7.13467547011889	-8.69148061132868	260.675606632889	-2.50086784726721	-8.69148061132868	260.675606632889	-2.50086784726721	AA	BB	-	-	AA	AA	AA	AA	AA	-
34122	m	1	1.09936569704055	6.31971197957911	-25.5013666300653	24.4196918424172	25.6882881372529	0.118642727177287	0.0494867989142357	-1.79653928212617	-7.088176581102	-0.00857856563276061	-1.63762853827485	-0.0457060168086566	3.56379631692743	3.84792871153504	23.7058195478905	-41.3222850870509	7.6175770254981	2.57327901358021	1.0561169119546	-0.294137055706233	-13.3567201890347	0.249501497770901	0.0165469166921105	2.19233249530789	-0.794931443742919	18.9651397252019	0.0229145330302111	-0.78428438938509	-0.0545699634966926	0.0675767432733719	0.409898049584683	1.09763344078109	-16.8412366293511	0.463818445862515	-	-	-	AA	AB	not BB	-	AA	AA	AA	AA	AA	-
34124	f	1	-0.181268284539024	6.28607029514229	-80.6887065057762	36.8494507769486	36.3968626521999	0.276173418327808	-40.9940534066813	0.813719770084874	-4.86104298529731	-0.00588303500549574	0.76983263310599	0.0168171653674874	6.59839876818381	6.49261583960543	9.58325862386807	14.7868053742536	5.51641567827882	3.19881013535267	5.47483565046896	0.66367043031028	-104.017184890271	6.28837759429547	0.0350443139189141	-20.7957064658317	0.969832955907942	-16.9969890344964	-0.020538667694907	0.80651975165738	-0.00482781212533121	2.10839370445891	2.14160389801936	-2.19527244201966	53.0635256475571	-0.321839362406092	-2.19527244201966	53.0635256475571	-0.321839362406092	AA	BB	-	-	AA	AA	AA	AA	AA	-
34125	m	1	1.01010548760497	2.51330003722728	-4.10242560058829	6.996488411392	8.27072176673064	-0.228965502670819	1.03946361551698	-1.64969648287114	-11.2565102237919	-0.0135697453113876	-1.48854544228145	-0.0374577996577962	1.08302684159259	1.32026913564891	13.1455665740134	-25.2449235833723	4.16910672929991	-3.75691335394636	-1.29899564930311	2.07331112416804	48.6954990783813	0.26318951858815	0.0199637505723015	5.99004605009362	2.08615370320871	-2.66353030832238	-0.00321889393899294	1.54778464199326	0.0912418218409871	0.0943289366064275	-0.476280046582279	-0.508038408191234	24.2793077529725	-0.0931665450013185	-	-	-	AA	BB	-	-	AA	AA	AA	AA	AA	-
34126	f	1	0.506082091700215	-1.19381065743706	-33.818216597329	3.8627870251847	4.23588757626009	0.0577607174593334	7.5529034615899	-0.640438310653995	-23.9058175414238	-0.028856312967574	-0.592470199064181	-0.0188706455685175	0.741265874897859	0.861685132956979	4.66405817130388	-34.9143733368176	-0.851485873849718	-1.76916682542078	-1.75918823460571	-0.942351576228955	-8.56849512379523	-1.67195991887081	0.080122133008396	15.0444072475544	0.199583080642577	14.6316487139016	0.0176148189641492	0.0855193617709706	0.0141799870081399	-0.593914717973027	-0.683118682099864	-1.88278644642364	-55.459155809362	-1.22815437328428	-1.88278644642364	-55.459155809362	-1.22815437328428	AB	BB	-	-	AA	AA	AA	AA	AA	-
34127	f	1	-	-	-	-	-	-	-	-	-	-	-	-	-	-	-	-	-	-	-	-	-	-	-	-	-	-	-	-	-	-	-	-	-	-	-	-	-	AB	BB	-	BB	AB	AB	AB	AB	AB	BB
34128	m	1	0.386336013791099	9.7734251003215	34.2120325601359	8.58783013731255	8.93593625966047	-0.482866023886884	9.58413629158665	-0.584141217423079	5.80857354671115	0.00708094248141564	-0.550164834573473	-0.0162515557584734	1.32494849562174	1.42476606590618	23.1362097411127	-12.6858368243175	10.6168105412853	3.81739545351226	2.92870034402006	0.671622335297128	-27.2763181463748	2.39540938082557	0.303108345516633	12.0599565787402	-0.405764308096314	17.1172726368383	0.0206426752767372	-0.51815027603431	-0.0636481430266668	0.698835851181828	1.09776019262018	1.60272491538754	-11.0093070569902	0.749135009224561	-	-	-	AB	BB	-	not AA	BB	BB	BB	BB	BB	BB
34130	f	1	-0.418704922191046	5.73795659975041	28.5052161458179	6.80122523163293	6.26003230426034	-0.54784897989096	-44.5385995603158	0.717402066016515	7.37557861934787	0.00895640312964117	0.66470584934356	0.0172217316972783	1.32798367450903	1.21772499849616	6.48249669594108	34.982774452006	5.70627068434708	5.93234901665812	2.67786912740977	-0.52098316102065	-51.7842919117497	1.45395005491104	0.0683408452486695	15.5679546800883	-1.7041513506968	-2.4282836183257	-0.00295236238347287	-1.23065913530182	-0.0943818537519952	0.512595636267746	1.10438199334209	3.02703186136654	-14.9972116784595	1.10569752029061	3.02703186136654	-14.9972116784595	1.10569752029061	BB	AB	-	not AA	AB	AB	AB	AB	AB	BB
34131	f	1	0.763841187874374	-17.4757560252357	-81.1579786905797	-22.7359781730986	-21.9063591284551	0.176641602072823	12.4273364289772	-1.34101079501329	17.3105696336965	0.0208790732993897	-1.25890685760539	-0.0340303508941736	-4.00004101655791	-3.78753015216466	-23.1892577080842	-68.8395197169055	-16.7544836187967	7.58900028206996	3.7817045227238	-3.48177187192561	-144.645082384229	1.97256950501648	-0.0506877533377276	-11.9776292021304	-2.23698249367556	29.0098904307589	0.0350419013220594	-1.84047387763013	-0.137645143877298	0.622076269951958	1.48557119170553	0.162294224549183	-106.695038261063	-1.23952122264899	0.162294224549183	-106.695038261063	-1.23952122264899	AA	BB	-	not AA	AB	AB	AB	AB	AB	BB
34132	f	1	-	-	-	-	-	-	-	-	-	-	-	-	-	-	-	-	-	-	-	-	-	-	-	-	-	-	-	-	-	-	-	-	-	-	-	-	-	AA	BB	-	BB	BB	BB	BB	BB	BB	BB
34133	f	1	0.737377260635253	-4.52760818471798	-44.0705026504554	-0.252605876710037	0.420317029037461	0.0955895531750227	27.1934031872287	-0.93630089366949	9.83419001350181	0.0118367515811052	-0.880927985431217	-0.0271597330524995	-0.00931773004298046	0.159788635743589	2.20068179522532	-53.0497288572128	-3.89933721545683	9.01681584294622	4.23735401911394	-4.22800596540509	-165.869592400522	1.94045293433045	0.33675953636619	15.1449368708966	-2.97897667101965	22.5025860876237	0.0271537724843191	-2.33391576529663	-0.164981809054032	0.607868705596242	1.64347426751116	-0.501834659479	-118.59921146736	-1.62728738619863	-0.501834659479	-118.59921146736	-1.62728738619863	AB	AB	-	not AA	BB	BB	BB	BB	BB	BB
34134	m	1	0.470365759105446	1.12005414072074	-52.5909405804159	26.2370355213023	26.5337058716514	1.00759842498846	-2.11655110504953	-0.479069570268491	4.66213274290503	0.0055955473579062	-0.447147981965991	-0.0173539759004963	3.62672870904486	3.73520115368131	5.65161531106097	-22.4693861296008	0.41844974283178	4.57375788028112	2.42179014961014	-2.24746654068622	-72.735584885053	0.986824846920723	0.184159260993321	-3.60199044982158	-1.95456018052277	2.59544075879461	0.0031409422723153	-1.46052897513464	-0.098182332041848	0.316336743385108	0.932458933162435	-1.50653142995713	38.6591022578533	-0.547180919262422	-	-	-	AB	BB	-	not AA	BB	BB	BB	BB	BB	-
34136	f	1	0.0173945129178145	-6.38200925512374	-14.1633851624637	-11.1486280172941	-11.0951218861867	-0.212923427007529	-6.8170789556987	-0.289205736708045	32.235820603798	0.0389535195464935	-0.317442062244697	-0.0080030841312567	-1.89170813265083	-1.84134705470486	-9.16832572867644	-18.327419110549	-6.15372790624478	8.09370345883983	1.34155210074071	-3.59687084583106	-99.175908949521	-1.3325940551594	0.199084666282342	25.9541818990353	-3.69512983464563	-6.06688254528992	-0.00735418590977901	-2.6962799099275	-0.162772560555394	-0.408909996279135	0.61306316447046	1.23520728072455	-55.9720068107728	-0.134531760562335	1.23520728072455	-55.9720068107728	-0.134531760562335	AA	BB	-	not AA	BB	BB	BB	BB	BB	not AA
34137	f	1	-	-	-	-	-	-	-	-	-	-	-	-	-	-	-	-	-	-	-	-	-	-	-	-	-	-	-	-	-	-	-	-	-	-	-	-	-	AB	BB	-	not AA	BB	-	BB	BB	BB	-
34140	m	1	0.86522824909151	3.19161199001584	-12.5980137557147	12.6143042992348	13.9681891505918	0.36815604675116	4.69559020042901	-1.78693122650078	-11.2852692154849	-0.0136291372051965	-1.61062036896674	-0.0375282418354802	1.69249011408038	1.9282738148676	11.7867853132206	-14.1943455977156	4.3492411530129	-1.34268947682392	-1.72995196358846	-0.574384974243234	11.8534090853155	-1.81177333461953	-0.19558887878515	-6.40980838785303	-0.150383007330265	-1.04828577166031	-0.00121213334012905	-0.0970220775451609	0.0155509236082094	-0.462157382943315	-0.56089935826773	-0.296635703476234	-19.2999688860936	-0.283344115135061	-	-	-	AB	AB	not BB	not AA	BB	BB	BB	BB	BB	BB
34141	f	1	0.983397963374326	-11.4448894692049	-104.761961664865	-1.56683244541096	-0.58420966923148	0.961373976955961	18.9708246157158	-1.58378670531576	10.0961467218572	0.0121868731395713	-1.47174487760739	-0.0428717543470081	-0.179586213172398	0.0885258072054449	-10.4421272334568	-74.0225223412162	-11.3406060444024	10.7590809820186	6.05339171706607	-4.73064382191625	-205.407172259321	3.53379654694262	0.215549692265573	-0.583969095336924	-3.61836046737083	-26.8507762718728	-0.0323657775885987	-2.54075273885368	-0.183230710855666	1.13133426334579	2.28248094386232	-0.784384331234732	-91.9084848794554	-1.35998063543507	-0.784384331234732	-91.9084848794554	-1.35998063543507	AB	AB	not BB	not AA	BB	BB	BB	BB	BB	BB
34143	m	1	-0.642942786465946	-5.24525499227987	-7.31841819754231	-10.7236266587063	-11.5914861183561	-0.457014534282082	-11.550457268913	0.762656802360334	9.20676540639997	0.0110993847549818	0.667032728540243	0.0175606739811513	-1.36187111310254	-1.47085293983941	-12.1030467139821	4.2985709326631	-5.76018425587947	-1.00427343074484	-0.706468345731451	-0.185873937339004	-3.74330716728489	-0.296162264666649	0.193368357223894	7.14638702637697	0.508943259121851	-0.472752472908492	-0.000577168564702938	0.369155442281746	0.0223725104455011	-0.0356625131121613	-0.177542116385687	-1.71591171774436	-17.8624390464438	-0.973277526334908	-	-	-	AB	AB	not BB	BB	BB	BB	BB	BB	BB	BB
34146	m	1	0.537852776562855	4.5651375161169	-18.5313018065998	18.6829300052493	19.3655155336046	0.674998077511086	3.71323067899692	-0.840366059969784	-2.91114474342625	-0.00352066078022503	-0.758227576827338	-0.0218831466342811	2.52050981173097	2.65686577385282	11.0087107557938	-10.0074427235644	4.64691895082203	-5.9100362480798	-3.62141252150775	1.8014076000665	65.2165369651096	-1.68169524492099	0.216255657622875	21.5279499026094	2.45416114527388	-6.71735727776486	-0.00815134491719789	1.88551441284698	0.131057691379716	-0.422158646897958	-1.24534757403592	-1.46268921423795	-35.5887451487886	-0.958979883111835	-	-	-	AA	BB	-	BB	BB	-	BB	BB	BB	BB
34147	f	1	-	-	-	-	-	-	-	-	-	-	-	-	-	-	-	-	-	-	-	-	-	-	-	-	-	-	-	-	-	-	-	-	-	-	-	-	-	AA	AB	not BB	BB	BB	BB	BB	BB	BB	-
34148	m	1	-	-	-	-	-	-	-	-	-	-	-	-	-	-	-	-	-	-	-	-	-	-	-	-	-	-	-	-	-	-	-	-	-	-	-	-	-	AB	AA	-	-	AA	AB	AB	AB	AB	not AA
34150	m	1	0.812101769440679	-11.9731535928226	-48.3083039580193	-14.5521622616067	-13.3152494347682	-0.070273558780238	-7.2354504599035	-1.88470543876546	-2.46320512331617	-0.00297782092094897	-1.72392254885739	-0.0389449971400433	-2.1553831850853	-1.90922275032299	-17.0082341222301	-19.4240822327119	-10.5285981708934	4.70479134270753	1.53999312499813	-2.64867776633404	-68.6283425792839	-0.258862414673747	-0.387667613862284	-30.8522105713362	-2.40712181273798	5.46419867643314	0.00659382268655982	-1.8081680206192	-0.108316404532115	-0.0604211749189827	0.619695110849939	-0.16063136502315	24.3993879386171	0.0957479460595545	-	-	-	BB	AA	-	-	AB	AB	AB	AB	AB	not AA
34151	m	1	-0.193515259637207	1.99657030231776	-13.3528331426228	9.97385705726128	9.40478431961517	-0.0155437795101514	-10.8193006915942	0.701217018349863	-6.87363047231926	-0.0083460331361309	0.679919428463934	0.0107363435314122	1.41734956273732	1.35094150478184	-1.25676240914586	14.8973074492661	1.42500654901777	3.59920758735653	4.13914937197048	1.22117795538041	-41.5726518397659	4.38248671130133	-0.0816370770999273	-12.6497785640685	0.245256329771409	-12.8418867533805	-0.0154659897453725	0.349956228464029	-0.0393190881025726	1.17684031219822	1.42275389533145	1.45644318866417	43.3470763172274	1.14755536678965	-	-	-	AA	AB	-	not AA	AB	AB	AB	AB	AB	not AA
34152	m	1	0.606763602684722	2.11059255606078	14.4880436647048	-2.44734246783483	-1.34737556796971	-0.517439571303777	2.24925496494168	-1.57811128957587	6.42848699199877	0.00775963758096969	-1.46679757834093	-0.0307238453000521	-0.445398436420956	-0.252167047326305	10.5982898091194	-12.0144647502644	3.81787406351622	2.17135533831455	2.55499129937754	0.260344743036555	-29.9345275148741	2.56638170594338	0.205715255494022	-0.430531956834822	0.125920025773394	5.57843938995908	0.00668026333817204	0.0164059243984204	-0.034452110119896	0.592598676603944	0.809117087915072	-0.399085048942144	14.6880615938852	-0.0910314627758221	-	-	-	AA	AB	not BB	-	AB	AB	AB	AB	AB	not AA
34153	m	1	0.849644559362487	-1.05126576667789	-27.7104898227377	7.7184923173211	8.856128249668	0.131746935383661	-1.13195754454988	-1.5958675900519	-5.98605911678379	-0.00722289491566006	-1.44934554507971	-0.035666205640121	1.21304831776915	1.4363201594269	5.92087176615576	-26.9114544865815	0.0804445399965306	2.64542676453822	1.91195883936165	0.220029731949913	-24.9685958641429	1.57839649241295	0.19889924928606	10.3115791025416	-1.01426774774093	-38.1645341314585	-0.0460892138862444	-0.262834693450702	-0.0392029855140159	0.481335107679099	0.728761242168305	1.49710520317477	33.4075302473068	1.07523161629705	-	-	-	AA	AB	not BB	-	AB	AB	AB	AB	AB	not AA
34154	m	1	0.64744762078475	-6.78262383703966	-47.8511906672837	6.71469400615918	7.86049003902501	0.240331357206841	-4.93447934976275	-1.89140282873569	6.85972985644532	0.00824732375892268	-1.76337108098656	-0.0377835903828988	0.691681688075861	0.928795087209189	-3.19397360841075	-30.9703491866797	-5.77616973558166	3.51673342059638	2.52471035263842	-2.5420404346204	-68.7399331124364	1.32929072783221	0.299661622855423	-2.61666772349584	-1.70212756647537	0.665704127766876	0.000787585752259276	-1.24581498341011	-0.0845137203787516	0.277099197055858	0.808066353231386	-2.6986512503932	31.8789576608773	-1.22429908772656	-	-	-	AA	AB	not BB	-	AB	AB	AB	AB	AB	not AA
34155	m	1	0.899629810835083	-8.73139596459423	-16.063151153163	-14.0164230169036	-12.0069210875305	-0.335573893431661	-1.16368965415931	-2.76596398991384	-10.2622200668669	-0.0123569713725718	-2.52489285876574	-0.0484109137527889	-2.12672700470755	-1.82160250016813	-6.97273949247745	-18.4183285690396	-6.17362962610935	-1.10679671544439	-1.8107395881223	-1.66958480001838	-1.6216918868405	-2.18016454233498	0.00859848015013683	-0.996093273436485	-0.811627285087408	-9.19301612525135	-0.011135528899825	-0.42913451539964	-0.00166062809673623	-0.685645338199067	-0.676216360947313	-1.77159636562933	-4.45628553570615	-0.946109149709335	-	-	-	AA	AB	not BB	-	AB	AB	AB	AB	AB	not AA
34156	m	1	0.394600003455861	2.70663283386488	3.37939593773931	4.21702792022157	4.82489156608008	-0.659994040118183	-10.0969643535594	-0.808505348926106	1.28391141293226	0.00155431076027081	-0.748390267682076	-0.0181605345189264	0.575560389751904	0.689189969910472	9.23605917440378	-7.57303582120653	4.02385845501047	-0.863638008914157	0.495497368632069	1.10283356094494	-5.3335604521439	1.75109664242004	-0.210064779627762	-16.2398232997453	1.7267973241189	2.24851471919977	0.00263979486249264	1.22448876945024	0.0399859294636004	0.462093769485917	0.212524014932678	-1.24817514954644	24.949626262246	-0.478793856097414	-	-	-	AB	BB	-	not AA	AB	AB	AB	AB	AB	not AA
34157	m	1	0.177685459169697	0.654724163871093	28.9541721090037	-9.866350279693	-9.49818853384444	-0.333864447412738	3.64209728507539	-0.385769075214343	6.28758477798291	0.00756593678951462	-0.375197372744421	-0.00630703333540248	-1.27144138877407	-1.23126909488229	-0.722320575165325	15.677787556154	1.37019844212297	2.66667510134539	3.69808232204802	2.00190752747281	-29.6063376298255	4.52596775829378	0.442844258066506	14.6264019382692	1.11176292767269	-2.71955296376861	-0.00327909676732464	0.842644595286343	-0.01556249540989	1.2590863344586	1.3575345104139	1.22562772832585	-27.5775167947833	0.417172214627446	-	-	-	AA	AB	-	-	AA	AA	AA	AA	AA	-
34158	m	1	0.86522824909151	-2.03338800998417	-24.6480137557147	5.1043042992348	6.55318915059178	0.38815604675116	3.49559020042901	-1.93193122650078	-2.38526921548503	-0.00292913720519656	-1.76562036896674	-0.0395282418354802	0.726490114080376	0.976773814867594	3.04678531322057	-20.0940832977156	-0.825758846987096	1.50731052317607	0.845048036411541	0.555615025756765	1.95340908531537	0.433226665380477	0.16941112121485	13.890191612147	-0.450383007330265	4.40171422833974	0.0052878666598709	-0.397022077545162	-0.0309490763917906	0.133842617056685	0.328600641732269	2.15336429652377	-31.6302908860936	0.816655884864939	-	-	-	AB	AB	-	-	AA	AA	AA	AA	AA	-
34161	f	1	0.752329268309079	-0.319065364321483	28.9145097524846	-6.9317814663049	-6.20664976726145	-0.587224521284948	-15.3734053293726	-1.09778747661107	-1.54076791969363	-0.0018951298307822	-1.01200543731844	-0.0289816602461077	-1.15191086672384	-0.968738906700742	1.9391922551439	2.64477100873107	1.07222301076031	6.06882738344474	1.89393234061114	-0.666948611042485	-27.639415536536	0.179420290416692	-0.277879861159031	-26.8172522357631	-2.19260274540783	22.2299386878146	0.0267988884080623	-1.73834179244687	-0.116515530802469	0.0884936516821466	0.819592571642908	5.30928182486235	-33.3310516355446	1.82010281679147	5.30928182486235	-33.3310516355446	1.82010281679147	AB	AB	-	not AA	AB	AB	AB	AB	AB	not AA
34162	m	1	0.805540450762307	-3.74196740807527	0.97491616919333	-9.86872652664302	-8.6210653923003	-0.284878635680052	-1.52955165632327	-1.64611835509296	-12.4235163034625	-0.0149990119833775	-1.48490452920589	-0.033307735143041	-1.32993242921176	-1.11995264778606	-4.13554772866327	-0.448857968090112	-2.05529266541622	0.873158270847226	0.918644519796352	0.834340797891618	-2.63616227876927	1.14594236107992	0.065221045117652	2.87839370250768	0.614017805751656	18.2118774416948	0.0219668516292323	0.215490753400459	-0.0063333239608818	0.360831984967626	0.400565650270418	0.53450241188113	-26.5687934546455	0.0998373660014887	-	-	-	AB	AB	-	not AA	AB	AB	AB	AB	AB	not AA
34163	f	1	-	-	-	-	-	-	-	-	-	-	-	-	-	-	-	-	-	-	-	-	-	-	-	-	-	-	-	-	-	-	-	-	-	-	-	-	-	AA	AB	-	-	AA	AA	AA	AA	AA	-
34164	m	1	0.129774695112713	-3.04538871493115	-3.65474731265153	-6.92873412772376	-6.69987969787163	0.367528899213302	7.39003509516687	-0.270554133750579	13.7482623665646	0.0166597514189869	-0.296146814921976	-0.00611429376147109	-0.828100748504719	-0.790463831556897	-6.81610386532045	1.20827044030424	-3.21488395323754	2.88576238165195	1.23735173881828	0.889640899522782	13.3158621541398	0.195214156579237	0.110997004496569	17.940560852584	-0.974624689606677	16.9149514020999	0.0204157042194096	-0.934491502014651	-0.0581650624554334	0.0930890110684359	0.458130732040662	3.76785869229182	-11.1375785502528	1.8382244291665	-	-	-	AA	AB	-	not AA	AB	AA	AA	AA	AA	-
34166	f	1	1.03956640761342	-2.97745960570206	-107.25209302118	22.8542257433256	23.818880479425	0.987247609109187	17.2004166486235	-1.51701388019453	-8.9870889325074	-0.0107989385820234	-1.39994909644957	-0.0414699744905719	3.92216036923634	4.18541099221059	13.4510202463186	-91.7154040171161	-2.90316739814601	6.82798588777468	2.5788670169041	-2.91199102843054	-115.17405549309	0.805064478912744	0.285594032963856	32.1892382361651	-2.53895160582358	-15.4172497304921	-0.0185994346912969	-1.79583009200289	-0.12378442366451	0.293213823297392	1.07201770282788	1.83695884893751	-108.74406848542	-0.694187413742823	1.83695884893751	-108.74406848542	-0.694187413742823	AA	AB	-	not AA	AB	AA	AA	AA	AA	-
34167	m	1	-0.350649051486848	-8.34041821833724	-16.3540279604906	-13.9302234918075	-14.4197611999456	0.0563218983619649	-7.7322453106952	0.903364318011893	2.03566246881496	0.00248735791032766	0.831824148039122	0.0205492750786755	-1.87197900554926	-2.00099394805999	-24.4277917107427	32.2132569304909	-8.94649714060778	3.8710555335976	6.38341848447064	0.35624841232547	-88.3098162117322	7.45594046302298	0.0062461475561874	-16.9153398806702	0.637709018910609	-37.4633422685908	-0.0451817819833695	1.04441578866597	-0.0365276060794129	1.8275962973952	2.05842044646906	-0.471068128023015	-15.0351888123641	-0.347522320143867	-	-	-	AB	AB	-	not AA	AB	AB	AB	AB	AB	not AA
34168	m	1	0.724358322776862	2.44714688062093	0.647302704722045	4.76473417530487	5.74176346865367	0.134982312769626	0.183620744109517	-1.13908748205714	-1.70125705614336	-0.00202060386121631	-1.03790219511786	-0.0258283708649906	0.784908655689078	0.945717381737525	3.9090139185739	10.08783887172	3.38303994244515	3.8971672735889	4.02476769821262	1.08355567830962	-43.6832682003835	4.12272098039693	0.533896532124149	13.5134963073188	0.508888787583845	21.3008987283055	0.0257663755234207	0.0825656996404417	-0.0512987847880527	1.15233652033429	1.47640924802687	0.0832826563790373	-10.7135678708576	-0.0193519371406759	-	-	-	AA	AB	-	-	AA	AA	AA	AA	AA	-
34169	m	1	0.406778351212133	1.25072275397712	2.54070499513011	1.59757286638986	2.10067376922875	0.0698812575115446	0.680987074551106	-0.338014889713933	6.25464794208185	0.00754371403788145	-0.326250264654895	-0.0094791371873843	0.309376886055738	0.369755612268728	1.49190106775263	7.44719023219367	1.7069482296221	2.52357881829715	1.2326897268615	-0.110040724995154	-15.9814314921766	0.594942740691307	0.151016024629945	11.6771404191433	-0.936720436880132	-5.74307861624821	-0.00697342164824753	-0.617294253652642	-0.0484944675371757	0.191079122482111	0.495594691030692	1.30961651986196	-5.48690362310171	0.65530930323056	-	-	-	AA	AB	-	-	AA	AA	AA	AA	AA	-
34170	f	1	-	-9.73429053961065	-74.1548441768736	-6.09785458599505	-5.06964858445561	-0.20713900322659	-6.83965752721153	-1.64669154835431	-26.8022226878465	-0.0323463588950406	-1.52825895442087	-0.0447151054257653	-1.01547661578025	-0.736109883243012	-3.22113475735856	-78.0889454945525	-8.39999673519031	3.93596859791215	0.777589798692839	-1.70950870234222	-53.4634888083202	-0.434250442547235	-0.0821251778182747	-4.02472406719816	-1.74951363099681	-13.7202449047866	-0.0165237359826967	-1.22311688348456	-0.0810214623570275	-0.110444438529589	0.397069840821618	1.42265760896882	-43.5189387228683	0.0977749902012235	1.42265760896882	-43.5189387228683	0.0977749902012235	AA	BB	-	not AA	BB	BB	BB	BB	AB	not AA
34171	m	1	0.859625968541025	-2.34853391692741	-30.1898816098929	5.5902389523275	6.77127224217366	0.485206654836569	-2.10652792165227	-1.57091236952352	2.03046638559496	0.00248672703653317	-1.44623107795938	-0.0351021930513567	0.9174981843797	1.13886072956744	-3.92313171506192	3.30759966672051	-1.55307996097003	7.40395024780768	3.61190271086785	-3.5699147205605	-108.787804152469	1.12813682610347	0.38074242711313	6.45029599539268	-3.7706453274744	-21.6758892076812	-0.0261756307584809	-2.51259800651299	-0.158994117379528	0.360084550052051	1.3601370293294	-0.240859580984808	-22.5225348244703	-0.260195928398588	-	-	-	AA	AB	-	not AA	AB	AB	AB	AB	AB	not AA
34172	f	1	0.764978892069857	-16.1741844117421	-137.355980155963	-11.4251177145411	-10.7356746913216	1.05618817958353	25.6296378023562	-1.1886293958722	-16.2459933635674	-0.0195718518687038	-1.09470260514827	-0.0327938493101027	-2.05827797343788	-1.85230820005229	-19.1916072922919	-113.873608980198	-16.4798754371112	8.03680434421819	3.55795622568582	-3.27092660450325	-149.838105303012	1.74475780358297	0.952042319751487	45.8426340508508	-2.58735287014247	-14.1986990605837	-0.0171045982509939	-1.82734140256046	-0.13102332993594	0.608302074114088	1.43181515176213	-3.54820417073367	-28.2363041786255	-1.65358217233034	-3.54820417073367	-28.2363041786255	-1.65358217233034	AA	AB	-	-	AB	AB	AB	AB	AB	not AA
34173	f	1	-	-	-	-	-	-	-	-	-	-	-	-	-	-	-	-	-	-	-	-	-	-	-	-	-	-	-	-	-	-	-	-	-	-	-	-	-	AA	BB	-	not AA	AB	AB	AB	AB	AB	not AA
34174	f	1	0.164466658439562	16.8292864259117	244.161566917785	-13.726883424517	-13.4667695712015	-0.69002752480313	-57.8849454391957	0.680214065979555	-20.8669386365918	-0.0251811238900755	0.688515682103651	0.0232381515520914	-2.36126155962096	-2.50470947888837	-5.58344672205749	228.016102008836	17.816564900435	-17.9006654194076	-5.14214890647901	10.13566096721	295.075071017894	0.968172803468557	-0.141020754309823	-0.550685954910795	7.82088181066618	-84.1814912315599	-0.101680443585259	6.62683631473951	0.404054109091137	0.32567487500943	-2.21063068391827	-1.71805048733181	309.922728876634	2.98993591233838	-1.71805048733181	309.922728876634	2.98993591233838	AA	AB	-	BB	BB	BB	BB	BB	BB	BB
34175	m	1	0.763618532212446	-1.25144117702723	-17.501638324755	2.89793760633007	3.92432983917593	-0.0874094573822677	-7.50635607249322	-1.22093028131217	-14.2329234134535	-0.0171794241825895	-1.07698529111125	-0.026576588015851	0.54767813102392	0.713876957623661	-0.410733107548989	0.144078268041332	0.00151023864334141	2.57735964111547	1.66988025947033	-0.203892501564662	-29.3854874677995	1.21403295957969	-0.114520301756042	-8.23421724746688	-0.972196359367786	-24.6204312381702	-0.0297501975073752	-0.409503331737909	-0.0431105701257324	0.383584327001229	0.653587344193833	1.33395450535136	21.7674601468188	0.887633053723158	-	-	-	AA	BB	-	not AA	BB	BB	BB	BB	BB	BB
34176	f	1	0.321260573243843	6.91175874056193	26.4409811698344	9.00826951280113	9.21091013470858	-0.0208230195258572	26.832364725539	-0.336788247906377	1.02231743875532	0.00127286719886453	-0.312265997029481	-0.0110915661452073	1.65326447972473	1.72499637939307	12.6405117437446	11.8280053586784	7.15505206592298	-5.12142621512908	-2.61552703584378	2.60174659983129	125.778341186249	-1.61495596610924	-0.191309414583636	10.6494646238108	1.58315497655516	16.3606536475019	0.0197635544047231	1.01406915395994	0.0726996492507276	-0.504346959981497	-0.962295800576503	2.55294798095943	1.0154180083662	1.22018626901801	2.55294798095943	1.0154180083662	1.22018626901801	BB	AB	-	-	AA	AA	AA	AA	AA	-
34177	f	1	-	-	-	-	-	-	-	-	-	-	-	-	-	-	-	-	-	-	-	-	-	-	-	-	-	-	-	-	-	-	-	-	-	-	-	-	-	AB	AB	-	not AA	AB	AB	AB	AB	AB	not AA
34178	m	1	0.393841622069986	-1.60422337403282	-4.94893687889286	-2.55802201374683	-2.012398070892	-0.708926090817169	-17.0115115472645	-0.520392927652754	1.96877055800089	0.00235511239109097	-0.484358896555143	-0.0113447390810225	-0.264720268302708	-0.19560988406285	-3.02269133293678	8.39518012841694	-0.311195749757907	2.97507784188188	0.665553801395972	-2.56455907143974	-48.5549880078861	-0.89785104470667	-0.291638435680883	-17.6488199616799	-2.3406654025662	-12.5841703234985	-0.0152131950405398	-1.5523435749904	-0.0776169877395911	-0.208908981474187	0.280577898260731	0.269531915266307	-13.9216903918549	0.042763590070784	-	-	-	AB	AA	-	not AA	AB	AB	AB	AB	AB	not AA
34179	m	1	-	-	-	-	-	-	-	-	-	-	-	-	-	-	-	-	-	-	-	-	-	-	-	-	-	-	-	-	-	-	-	-	-	-	-	-	-	AB	AB	-	not AA	AB	AB	AB	AB	AB	not AA
34180	f	1	0.374188427722085	-8.08953694047351	-58.383970910414	-5.72847507997601	-5.37744218027656	0.371281078269744	13.700231209036	-0.641208050593976	12.525076679145	0.0151075106354338	-0.603223741377829	-0.0173328018285554	-0.933682093305139	-0.825141196423423	-8.49436726287434	-47.068833760707	-8.09024074075676	2.87294266311838	3.66817397137594	0.194214786790245	-66.2226387811662	3.8792771752628	0.28879600600853	26.6043324777569	0.257143331243351	-4.42473766622819	-0.00531018791979614	0.19095292929293	-0.0311270203958033	1.27256816872994	1.46739804781222	2.1862057490158	-95.0195996790405	-0.374281403882708	2.1862057490158	-95.0195996790405	-0.374281403882708	AB	AA	-	not AA	AB	AB	AB	AB	AB	not AA
34181	f	1	0.776916783852639	4.82765944171859	44.0183968872672	-0.837438008438291	-0.0970945965147957	-0.581165091759288	-51.1026264831053	-1.1261719609334	8.31813651136624	0.0100777834558983	-1.04725192861974	-0.0311577854265769	-0.107472524049614	0.0894802855621476	0.691819793754432	56.0008580718128	6.20893104972545	3.36000892700122	1.15984313182943	0.726986965030229	11.3746342733862	0.309726965746465	0.0556718520533375	12.8293519495513	-1.07420148108894	8.31138801790609	0.0101040519677591	-0.876830481889296	-0.0702766245310393	0.106405400865449	0.54779512270866	1.81444484453353	46.2691168576608	1.69449757537898	1.81444484453353	46.2691168576608	1.69449757537898	AB	AA	-	not AA	AB	AB	AB	AB	AB	not AA
34182	f	1	-	-	-	-	-	-	-	-	-	-	-	-	-	-	-	-	-	-	-	-	-	-	-	-	-	-	-	-	-	-	-	-	-	-	-	-	-	AB	AA	-	not AA	AB	AB	AB	AB	AB	not AA
34183	m	1	0.524930795948122	-0.139678413976709	-9.7682823501975	2.60225045933733	3.30049303068234	0.263511557997695	6.00246416679073	-1.01764769804667	-1.42086117742431	-0.00172518597010365	-0.930788895041553	-0.0230040404152515	0.497187979849213	0.640922937116278	3.40272961373764	-14.061493644883	0.367849137547908	-5.25631374451246	-1.78085001948932	3.85150378559021	76.7960764720975	0.794072004428958	-0.151098033552029	3.10966189776436	3.23257571693429	-18.0299669912226	-0.0217448032959098	2.60676491345816	0.142392813760021	0.266333695023909	-0.627386763690261	1.1409277499705	18.8675560654713	0.759815169734771	-	-	-	AB	AB	-	-	AB	AB	AB	AB	AA	-
34184	m	1	0.931105549669863	1.36864219836892	10.7580004490612	-1.95116790972292	-0.398860498870875	-0.675009804859644	-6.77657428844678	-2.00222677101346	-17.5062008997849	-0.0210956323207208	-1.7980648859726	-0.0396057587496358	-0.142540766289978	0.108541577795173	7.84136233718386	-4.39518362592221	3.78997944663359	-3.75643448724545	-1.86332241164756	2.40498163918806	55.3666343823631	-0.214487132262024	-0.00742390512648792	12.3957231049641	1.73652496642886	-27.8332292747298	-0.0336424846968886	1.66654005624371	0.0966294532958315	-0.0174110632818348	-0.624219163004526	1.03779672107055	13.812785240177	0.665834089873745	-	-	-	AB	AB	-	-	AA	AA	AA	AA	AA	-
34185	m	1	-1.03087214134439	0.042363978668352	64.2932705936473	-23.8542638717306	-25.0080332898777	-0.707161468203134	2.17291016407609	1.70782696435248	-1.6160315026395	-0.00199717866335276	1.58419775348301	0.044817426143847	-3.24008060622264	-3.52050710637347	-10.2658334853549	42.9822129701154	-0.513791152206531	-6.32666266716881	-4.662255057455	1.63191498220055	97.1596843283543	-3.49717553269066	-0.211635718518972	3.09926283354284	2.14117806210902	25.9503968167375	0.031381215549795	1.17725603191846	0.121478811534446	-0.919910394129376	-1.68357010759784	-0.73664553793796	8.08980212630956	-0.317652856491493	-	-	-	AB	AB	-	not AA	BB	BB	BB	BB	AB	not AA
34186	f	1	0.0621642745265058	8.81062455809455	102.406064606398	-3.94104408315826	-3.89382769896279	-0.608800749474684	-7.26509379086569	-0.24414127034	10.9527938527302	0.0131740354838901	-0.238104033838958	-0.00725211031829538	-0.610035529654146	-0.564751229795589	5.13724327058811	69.9353044539637	9.47790622634637	2.16530000086733	-0.169703342901543	2.3506256193866	96.7962043874329	-1.0354570394514	-0.0864591758740838	16.4213894383627	-0.935242239680279	29.7625184198511	0.035970953831941	-0.89273726822384	-0.0569199682938973	-0.310141648644534	0.0469735920692068	3.72334703273082	91.5632802017375	3.32886072022647	3.72334703273082	91.5632802017375	3.32886072022647	AB	AB	-	-	AB	AB	AB	AB	AB	not AA
34187	f	1	1.42137381017875	-12.0547279706368	-146.571926148054	11.2805985514068	12.7094048120823	0.206292149211533	15.2054996158141	-2.36671992506178	4.82386389544246	0.00585339798802761	-2.19162517006852	-0.0627910628367481	1.87956035047859	2.27391577383328	11.4594833000057	-152.927196426545	-10.7024590772992	8.0014383197675	2.82551440278858	-2.1342329893199	-81.4883290907217	0.539062332228422	0.195294510382959	29.5330878652688	-3.00074603829446	11.8364798142065	0.0142653641631387	-2.29944293637045	-0.15402365875376	0.171624445971317	1.1385564881193	3.45775695248029	-63.2968346986774	0.648161488674106	3.45775695248029	-63.2968346986774	0.648161488674106	AB	AB	-	not AA	AB	AB	AB	AB	AB	not AA
34188	f	1	-	-	-	-	-	-	-	-	-	-	-	-	-	-	-	-	-	-	-	-	-	-	-	-	-	-	-	-	-	-	-	-	-	-	-	-	-	AB	AB	-	-	AA	AA	AA	AA	AA	-
34189	f	1	0.388115968135337	6.09094755523066	-22.7638643599793	15.4488179104772	15.3984012636648	0.0160355950364597	4.00425620933092	-0.0500077098320477	-0.191771800099246	-0.000192914819197192	-0.0378646187612151	-0.0120907272977753	2.36125759764783	2.43452870346008	14.070464337513	-20.9685841166948	6.02920016055262	-0.949985323634763	-0.650457971456509	2.67344728457931	69.3838907246312	-0.0499254688798009	-0.111969539639311	0.455503359574141	1.10498661847246	21.2870305920098	0.0256832373354155	0.569882336742622	0.0114941359099147	-0.0525612833934718	-0.123375319416825	2.80762960016086	4.56526596329351	1.63014496844484	2.80762960016086	4.56526596329351	1.63014496844484	BB	AB	-	not AA	AB	AB	AA	AA	AA	-
34190	m	1	-0.341132412844853	-4.98939012482512	-5.51821442652509	-10.6948109816409	-11.0160173947984	-0.328725395862416	-11.3210751153574	0.382200051749832	-0.434674469336273	-0.000512471332646476	0.357800293167549	0.0117136023865471	-1.45628247367491	-1.52893912440588	-13.6268822224025	21.2547075163439	-5.0131341657384	2.99266609860372	4.11695914363175	2.22769264705481	-35.1592317082113	5.10918913897676	0.314168771060009	8.89129933345804	0.926891945840503	-27.8585742503795	-0.0336286206615131	1.03056964904636	-0.0130970345827191	1.44508179909194	1.52819091265745	1.64684748382794	14.2428068214289	0.99136151776961	-	-	-	AA	BB	-	-	AA	AB	AB	BB	AB	not AA
34191	f	1	-0.01211050573446	3.85892097762818	37.7619502757972	0.444159833265914	0.381411908917343	-0.523194742438321	-26.1420135712194	0.0248556444787577	44.1551352865263	0.053296023602477	-0.0241462726831345	-0.00119173391469371	0.183165856140108	0.192189914579668	4.68752122499091	26.2713669537531	4.25922244699705	-7.74571439342795	-3.22254084872124	2.04540646288168	106.567231278573	-1.52296206555513	0.0298226104274995	22.2882568766581	2.3427886481717	1.33537825860033	0.00157961781858471	1.67690651740341	0.11844075191889	-0.483504095299099	-1.22857989680844	-1.32198834288086	11.3114536773807	-0.350805470867355	-1.32198834288086	11.3114536773807	-0.350805470867355	AB	BB	-	not AA	BB	BB	BB	BB	AB	not AA
34192	f	1	-0.420581333886607	-8.38217075369179	-37.6534206792752	-11.1110590141119	-11.3687363675004	-0.117841599263101	-22.501753955797	0.183727483037979	26.0581034302127	0.0314369946980371	0.132438230216431	0.00641622435848323	-1.93835469630182	-1.97823702133271	-15.0599362621389	-13.0098113252197	-8.5718748733479	-2.44865387890913	-2.3805705849818	-1.02828167842742	10.1552478818799	-2.34785984044521	-0.0706601518350442	6.53712493842959	0.212255736277997	19.8458613686307	0.0239646723384838	0.0174102875892637	0.0165203873427002	-0.757200178904666	-0.859012379786523	-0.226934002990464	-96.1633951915508	-1.19767388467152	-0.226934002990464	-96.1633951915508	-1.19767388467152	AB	BB	-	-	AA	AA	AA	AB	AA	-
34193	f	1	-	-	-	-	-	-	-	-	-	-	-	-	-	-	-	-	-	-	-	-	-	-	-	-	-	-	-	-	-	-	-	-	-	-	-	-	-	AA	AB	-	not AA	BB	BB	BB	BB	BB	-
34194	m	1	-0.388563657837879	-3.48766904947266	32.5603221611243	-18.2609453706071	-18.3832590342686	-0.396504206743765	4.02285423190333	0.143630879865978	-6.56097349014133	-0.0079251290510952	0.154536486667922	0.011050735354039	-2.74741317619267	-2.81522545499902	-9.2969672234823	16.9436116504013	-3.20602987082897	0.0508897771562377	0.890330200231054	1.32365186383332	2.09627130660448	1.63348822974689	-0.218457159050756	-15.2547916975262	1.09230335924425	2.48828901484798	0.00302291714470886	0.758816200251622	0.0190363375922522	0.486828862256154	0.367370058372533	0.756899620587488	1.86379334340223	0.42444311570593	-	-	-	AB	AB	-	-	AB	AB	AB	AB	AA	-
34195	f	1	-	-	-	-	-	-	-	-	-	-	-	-	-	-	-	-	-	-	-	-	-	-	-	-	-	-	-	-	-	-	-	-	-	-	-	-	-	AB	BB	-	not AA	AB	AB	AB	AB	AB	not AA
34197	m	1	-0.732496606750859	-2.01581938629106	32.4869846941819	-20.32554589886	-21.404941938492	-0.125047801151884	-0.760768218455575	2.03373150967916	-2.1398466506912	-0.00258154209765723	1.89228551765246	0.0445243718508083	-2.8101679117558	-3.09032662321244	-19.9119631647577	56.5749857534142	-3.06559623268198	3.39116297078797	4.48987873811984	-0.117207077089169	-57.8823082474581	4.52506972676063	0.494132089374213	3.5171815979509	-0.237994827274977	-10.7502306435652	-0.0130031636310319	0.00347495577676857	-0.0556403247822163	1.025350869937	1.37693899174811	-1.11475689791447	19.6442326762089	-0.438016453639656	-	-	-	AB	BB	-	not AA	AB	AB	AA	AA	AA	-
34198	f	1	-4.15562932621278	18.8513720667047	356.231591723665	-17.3402346037067	-20.2757031637993	-0.795655673723071	-65.9185624723983	6.0872409000964	-8.81685450298271	-0.0106448867138502	5.73636077832921	0.198094297164875	-3.31094783298268	-4.55526456377704	-9.33642580222033	306.682998440724	16.4846853528692	-33.0966423384106	-9.5089922634846	11.1027756759352	460.685424745865	-1.36889248435897	-0.365299549360265	-41.57506416823	10.4736296618898	-80.9767860311786	-0.0977402117377731	8.53298426043902	0.655986665594263	-0.451575232818762	-4.57489407565478	-3.72081751864912	349.997809240265	1.40471631831858	-3.72081751864912	349.997809240265	1.40471631831858	AA	BB	-	not AA	AB	AB	AB	AB	AB	not AA
34200	m	2	-	-	-	-	-	-	-	-	-	-	-	-	-	-	-	-	-	-	-	-	-	-	-	-	-	-	-	-	-	-	-	-	-	-	-	-	-	AB	BB	-	-	AA	AB	AB	AB	AB	not AA
34201	f	2	0.0915560562438705	5.94118103654138	70.5936364860249	-3.06116097232397	-3.0338561714405	-0.645644602781282	-35.2132940656201	0.2867290256286	-6.06806728668517	-0.0072989993612564	0.28795934963852	0.0066360361566824	-0.44670538919895	-0.490707593520335	2.72242476065969	56.9323594748857	6.61746701632676	-1.61814668176149	-2.50665183207196	0.0643278998250439	60.7197344363102	-2.81910732739334	-0.298801044985836	-32.3963087807182	-0.144259707647993	31.3844314492562	0.0379353403451618	-0.327411605224359	-0.00290997276369357	-0.904518955577381	-0.887735635347699	-0.0242663151846266	28.3703935206276	0.477159210875398	-0.0242663151846266	28.3703935206276	0.477159210875398	AB	AB	-	not AA	AB	AB	AB	AB	AB	not AA
34202	m	2	0.0261686963979409	3.92301174807569	4.29750647573928	7.33854985237023	7.15723219221141	0.288271451189292	1.96300289766512	0.275455767332362	1.40730306812017	0.00171754005115521	0.252865369509444	0.00182455754040521	1.16399729511672	1.15163119717106	3.16017841015353	14.6083963554008	3.43509003258622	-3.25589319706254	-3.70180481242417	-1.30287773729656	54.3508072586902	-4.51692761595965	-0.0503030540397365	11.5584086143999	-0.778162525697505	23.0650769508346	0.0279149234266106	-0.841020093594945	0.0192316701837271	-1.30341916746161	-1.42485772292999	-0.883958142048666	-17.415630102985	-0.539712893036158	-	-	-	AB	AB	-	BB	BB	-	BB	BB	AA	-
34203	m	2	1.30753673259801	7.64157896187483	1.81903781176227	16.7276228003583	18.5029634062008	0.12381330821053	7.64553426825624	-2.19612731098729	-22.1802112029868	-0.0268070875929389	-1.97028163578183	-0.0497949326252881	2.48915754411035	2.80255546624205	21.4306515750932	-15.3485927174297	9.50700243439047	2.78486296750112	0.757633294097593	-1.06264809261046	-23.4600039364344	-0.391109572181978	0.212589680683066	14.5361370810779	-1.82425771019504	-18.7603935735498	-0.0226204317452149	-1.115461909212	-0.0633915503339843	-0.0744181265577844	0.323040807702638	0.816909455049214	13.4057642309991	0.543751857062362	-	-	-	AA	AB	-	not AA	AB	AB	AB	AB	AB	not AA
34204	m	2	0.883874961418849	0.613174974133057	7.43311623868757	-0.339853314528533	0.760507273800821	-0.615064981454755	-15.8052090605527	-1.1452517483192	-7.52159399429473	-0.00907043310419056	-1.03692604998943	-0.026664043557119	-0.280394812436567	-0.112727794608368	3.25992340691412	7.68987245757292	2.44640291731453	4.91877783859502	1.77830835737373	-1.33500008696104	-38.0326836968625	0.115969656350726	-0.0681808443720299	-3.57986447855291	-2.41692828548626	-12.7943332534832	-0.0154304631547229	-1.61128043997917	-0.107868213291359	-0.0476779779689747	0.62817971421526	1.92119826822999	15.7228212629353	1.1545319007728	-	-	-	AA	AB	-	not AA	AB	AB	AB	AB	AB	not AA
34205	m	2	-0.222593403152226	-5.35929808987191	5.16329530167608	-14.6601507545969	-14.6960286462596	-0.576968655619111	-12.0264583714605	-0.0564407672886094	3.73546731366465	0.00446026607241415	-0.0584803659395585	0.00365315549606191	-2.22919338961578	-2.25116054277415	-11.3323727934306	13.5519375556846	-4.82266907237547	5.89452735038738	2.87724039464097	-1.83725926018333	-72.7944619547172	1.20207276365174	0.100491925472556	-2.0428446689645	-2.2239007683293	6.81012089289162	0.0082746501491309	-1.68880510064805	-0.120429473392567	0.357327970052877	1.11517131783028	0.561155965932162	-10.7018698714413	0.230759044192913	-	-	-	AA	AB	-	not AA	AB	AB	AB	AB	AB	-
34206	m	2	1.35886758715515	-5.16939012482512	-32.1182144265251	-1.85481098164089	0.0539826052015837	-0.593725395862416	-14.4710751153574	-2.55779994825017	-12.9346744693363	-0.0156124713326466	-2.32719970683245	-0.0547863976134529	-0.14578247367491	0.200060875594121	1.13311777759751	-29.6036157836561	-2.46813416573841	7.69266609860371	5.43195914363175	-1.88730735294518	-112.359231708211	3.90918913897676	0.384168771060009	5.14129933345804	-2.6931080541595	-36.9085742503794	-0.0445286206615133	-1.54943035095364	-0.140097034582719	1.12208179909194	2.00269091265745	1.04184748382794	-26.3124746785712	0.35136151776961	-	-	-	AA	AB	-	not AA	AB	-	AB	AB	AB	not AA
34207	f	2	-	-	-	-	-	-	-	-	-	-	-	-	-	-	-	-	-	-	-	-	-	-	-	-	-	-	-	-	-	-	-	-	-	-	-	-	-	AB	AB	-	not AA	AB	AB	AB	AB	AB	not AA
34208	m	2	-	-	-	-	-	-	-	-	-	-	-	-	-	-	-	-	-	-	-	-	-	-	-	-	-	-	-	-	-	-	-	-	-	-	-	-	-	AA	AB	-	not AA	AB	AB	AB	AB	AB	not AA
34209	f	2	0.47313698493941	10.5568860940041	123.949617994928	-1.40944624145406	-1.06032119353065	-0.760830400153716	-19.9044808789798	-0.528113664927841	-9.06020737210963	-0.0109577243695313	-0.484998377902353	-0.0147860588064122	-0.185397149464423	-0.093541600778064	9.97294470182459	82.4417286359041	11.708197623618	0.309576680438158	2.53791267654779	4.80904511723805	90.0888013926193	3.42685392924701	-0.267308417499922	-21.9697056345304	1.01674788958037	-30.0634913394546	-0.0362534803172334	0.915999731068862	0.0182974081560322	1.15594885519092	1.04059857255211	5.41691384531643	100.271787721457	4.08355767398013	5.41691384531643	100.271787721457	4.08355767398013	AA	AB	-	not AA	AB	AB	AB	AB	AB	-
34210	f	2	-0.182405988734493	5.67949868164873	-10.4407050403932	15.823590318391	15.4461782150664	-0.468373159182895	-38.2963547800603	0.581338370943781	17.7455200119665	0.0214678901625979	0.520628380648865	0.0105806637834166	2.88663572506378	2.81989388749307	13.2256082080758	-3.37357626245412	5.71680749659328	3.35100607320444	0.783583947506943	-0.422174837112082	-16.3241619714886	-0.128810704271027	-0.1376857591703	-8.51596971881288	-1.23979666762515	3.06160045684578	0.00370783187814624	-0.926612723412293	-0.0644496260666887	-0.0158320997032158	0.386359937962756	1.9552259532632	3.1901754651193	0.942221587275256	1.9552259532632	3.1901754651193	0.942221587275256	AB	AB	-	-	AA	AA	AB	AB	AB	not AA
34213	m	2	0.058588724833221	4.05158762143188	2.44090876614735	8.92138854345525	8.75614249278649	0.0831703959312105	-1.0396307718933	0.311528359675566	1.91320806634556	0.00228185795025307	0.284517299972411	0.00317379121801149	1.25296552548337	1.23266942770226	6.34306555933224	3.88230931587448	3.78399831976316	-3.52948165235429	-2.3388827837753	-0.281474140601334	48.4526439668969	-2.32470585566529	-0.0281835615339406	6.97205272622433	0.26622824983852	19.1210996062808	0.0230751262549422	-0.000880046888025843	0.0400359874346042	-0.776676565313783	-1.02867227992617	-0.842624278565745	-35.1314821552291	-0.600051652664922	-	-	-	AA	AB	-	not AA	AB	AA	AB	AB	AB	not AA
34214	f	2	-	-	-	-	-	-	-	-	-	-	-	-	-	-	-	-	-	-	-	-	-	-	-	-	-	-	-	-	-	-	-	-	-	-	-	-	-	AB	AB	-	-	AA	AA	AB	AB	AB	not AA
34215	f	2	-2.97853992840847	10.6132666773344	89.8136612919049	5.19548784848628	2.33221023596168	0.123727248298776	-27.2969110988227	4.33375585974545	17.182016846924	0.020737237814969	3.96080444586408	0.116492181769466	1.01610833743934	0.282737321591007	-8.67055431950313	176.277885406773	7.31558746876103	-12.3641236007645	-5.14349518907755	3.41144260855026	214.480088164281	-3.01117261522087	-0.0280798400362781	25.2793130059626	3.21348814357565	32.3891366496377	0.0390755721926485	2.13373634047515	0.178022583739433	-1.06926906340557	-2.18549902708421	-2.52703334650193	130.849958384258	0.2269396168556	-2.52703334650193	130.849958384258	0.2269396168556	BB	BB	-	-	BB	BB	BB	BB	BB	not AA
34216	f	2	0.20315423722196	7.46248502359838	52.3067354829194	6.10953161796184	6.13923989124523	-0.254343380336268	8.53503697809286	-0.00601850796639568	4.0414232181866	0.00490904359585689	-0.00151245471583279	-0.0016294098851694	1.16121244792772	1.17132270877348	10.8639371779228	35.4512422825679	7.73880693283002	-8.51353570366824	-3.87288924182543	1.84018023681208	128.88248484362	-2.42119306024285	-0.149983287583769	38.6395393936083	2.19059472595439	25.0670400276316	0.0302385612886687	1.44363558643798	0.118506656654671	-0.854829846684461	-1.59981253048859	0.943955785519993	-52.5808985219554	-0.203686700383567	0.943955785519993	-52.5808985219554	-0.203686700383567	AA	AA	-	-	BB	BB	BB	BB	BB	BB
34217	f	2	0.463927449287163	-7.34276137726448	-88.122391250621	-0.281088876019098	0.00144629542428362	-0.665923298839933	-60.2750742856596	-0.535535010206062	20.8687225851781	0.0252629131263311	-0.501477241672789	-0.0162471062879595	-0.0609930295971683	0.0407913955930627	-8.47929532759297	-34.0333617835866	-6.37143707273643	2.52343836153797	-0.492305069142331	-2.07609627405545	-62.0266651292261	-1.35266544243282	0.110937896243035	14.9685959385634	-1.26774831180545	-11.33745273381	-0.0136978906484311	-0.867294600784527	-0.051598901384105	-0.477317239424934	-0.151984323497987	-1.05249607443303	-53.3464238781275	-0.915743094467498	-1.05249607443303	-53.3464238781275	-0.915743094467498	AB	AA	-	-	AA	AA	AA	AA	AA	-
34218	m	2	0.545945606540406	3.11579394508129	-27.3551949701228	16.7395094724471	17.1339601022793	0.109788084624193	-6.6318416275636	-0.435081586327052	-1.24439090333429	-0.00151699652252524	-0.389761025046666	-0.0159072913944233	2.44639569444333	2.54511803885757	10.6421366355413	-21.4923009049748	3.44279602098747	-3.05361139782895	-1.61747835434982	0.0277888325785194	29.3703077987767	-1.18004361167329	-0.528184920114896	-39.876988671387	0.860306517500908	15.5288160361629	0.018727920959775	0.456820149657544	0.0487380877975858	-0.404425858986189	-0.71384827699689	-1.08453555196361	38.5071930356886	-0.334843429383784	-	-	-	BB	AB	-	-	AA	AA	AA	AA	AA	-
34219	m	2	-0.153388966181028	6.58030940173132	10.2761789107336	11.9982925814475	11.5119697017797	0.12601873258772	4.80985368062957	0.756582095041507	-1.79662253650899	-0.00211968839237895	0.711779939428022	0.0115969761114943	1.74592568555071	1.67162074353361	12.0258697367935	-4.80982728808802	5.92522772092303	-2.94970983227765	-1.05781542958274	0.940459202411158	32.8956939128883	-0.132394256093924	-0.302395374926425	-19.524407545197	1.28588134551868	2.30472569774799	0.00274882650162596	0.909835928786725	0.0603853456732184	-0.0856758961613256	-0.466023224519484	-0.122066537574251	-10.6747266690965	-0.10353859903016	-	-	-	AB	AB	-	BB	BB	-	BB	BB	AB	not AA
34220	m	2	1.13766686834824	5.59245601362156	-43.7752196781515	33.0453963553134	34.5869554586612	0.944595272040171	-0.832473092027008	-1.87081385468596	-18.3458897196384	-0.0221744412582919	-1.6770829056241	-0.0442430207466382	4.52950847783648	4.80677147525825	16.698675943617	-19.969754790544	6.3666739411564	-	-	-	-	-	-	-	-	-	-	-	-	-	-	-	-	-	-	-	-	AB	AB	-	-	AA	AA	AA	AA	AA	-
34221	f	2	-2.10750573790834	27.5512447132625	332.672954898572	-7.20751884945156	-9.02947183556012	-0.725648293095212	-24.1317168678795	4.83356631711787	-17.6343296921176	-0.0213142951454543	4.60909315920208	0.14078878982608	-1.21928620379352	-2.1062265836059	1.57114123969969	290.002724763498	26.3315397951742	-44.3776452339779	-13.5674319758762	12.8004771585284	530.874964539495	-2.40070237971522	-0.279300546443979	44.5941060901112	13.6750367488646	-104.052641044222	-0.125673177015817	11.4110536833301	0.946388906688959	-0.773371047991174	-6.72128844878339	-6.22478338300612	347.610487627173	-0.338655086643539	-6.22478338300612	347.610487627173	-0.338655086643539	AA	AB	-	-	AA	AA	AA	AA	AA	-
34222	f	2	0.80181703467879	-9.50059452666764	23.6820568262319	-25.7135471762809	-24.8027446471413	-0.508440225671605	-15.2379885709245	-1.46394401475931	3.13828680728189	0.00379559814784624	-1.35878715006652	-0.0359496593839135	-4.51289445290692	-4.28664018553682	-17.8576471746217	5.94232169776529	-7.99133665169357	2.28135761981892	0.0888272084463144	0.82963896067074	28.47376078437	-0.617164709697729	-0.100942935220341	4.68942775847535	-0.829368064599187	4.69714651683817	0.00567304307379668	-0.689164075146903	-0.0554380917753919	-0.212133547422512	0.136146735962513	3.69943550826421	-9.30874838028535	1.75862090146019	3.69943550826421	-9.30874838028535	1.75862090146019	AA	AB	-	not AA	AB	AB	AB	AB	AB	not AA
34224	f	2	0.400339619678614	0.697293993435063	94.4187802452796	-16.0463947506554	-15.5839131163959	-0.684332309394479	1.99030538487098	-0.671530382434199	-4.60978956551595	-0.00554506905154912	-0.609913883406525	-0.015587670893362	-2.86954510828854	-2.77062032096982	-5.07721225919716	55.8630063167293	1.89158859628754	-2.4350400470191	-1.79554881041279	1.58173246070193	86.9667945340644	-1.51640790327722	-0.0284847832093399	31.0182947811202	0.362705356416579	-3.12174249193372	-0.00378588662839659	0.258239720774604	0.0231100182967138	-0.473273569443079	-0.615654090181514	1.86050698898448	22.5044453584077	1.22875619217325	1.86050698898448	22.5044453584077	1.22875619217325	AB	AB	-	not AA	BB	-	BB	BB	BB	BB
34225	f	2	0.198862204678441	1.86518251353777	42.9055036643273	-4.22424232502988	-4.16508158565051	-0.250224393117353	11.8185993406665	-0.0341167501090832	-11.1578659383138	-0.0134357362509445	-0.0210406167465294	-0.00172568240281053	-0.885195763670171	-0.875100456402813	0.918222656227389	28.5700084356935	2.17951384426865	0.948562286142871	0.930075170728098	0.303825960733127	-20.8401717162411	1.09934890314328	0.00897336880166143	23.5471618037651	0.199778777432344	-1.04063150070552	-0.00129481633058974	0.165643516696109	-0.00634187163118039	0.371586408536349	0.410545083674461	2.60157846970476	-73.9525385028993	0.0938914828863036	2.60157846970476	-73.9525385028993	0.0938914828863036	AB	AB	-	BB	BB	-	BB	BB	BB	not AA
34227	m	2	-	-	-	-	-	-	-	-	-	-	-	-	-	-	-	-	-	-	-	-	-	-	-	-	-	-	-	-	-	-	-	-	-	-	-	-	-	AB	AB	-	-	AA	AA	AB	AB	AB	not AA
34228	m	2	-	-	-	-	-	-	-	-	-	-	-	-	-	-	-	-	-	-	-	-	-	-	-	-	-	-	-	-	-	-	-	-	-	-	-	-	-	AB	AA	-	-	AA	AB	AB	AB	AB	not AA
34229	m	2	0.174837841840808	0.478980834775631	-2.56524128597334	1.20598363436936	1.33121299321065	-0.294189844737762	-5.32038771872124	-0.177871595404756	12.2117663344698	0.0147729237908628	-0.200216559439932	-0.00668397747143004	0.295937312901969	0.337625787818986	3.16771220764922	-8.86707947837283	0.865226632715094	-0.363696328165134	-0.546130661958336	-0.968218476961842	-16.399964969533	-0.637226327118393	-0.871882144416679	-58.0967536379802	-0.159312181733042	-2.53674237233581	-0.00307688765709121	-0.0920516518533055	0.00243715443246205	-0.150919093111332	-0.164507827884804	-0.173896170827389	13.3844146065853	0.0176774462565938	-	-	-	AA	AB	-	not AA	AB	AB	AB	AB	AB	not AA
34231	f	2	-	-	-	-	-	-	-	-	-	-	-	-	-	-	-	-	-	-	-	-	-	-	-	-	-	-	-	-	-	-	-	-	-	-	-	-	-	BB	AB	-	BB	AB	AB	AB	AB	AB	-
34233	f	-	-	-	-	-	-	-	-	-	-	-	-	-	-	-	-	-	-	-	-	-	-	-	-	-	-	-	-	-	-	-	-	-	-	-	-	-	-	AB	AB	-	BB	AB	AB	AB	AB	AB	not AA
34235	f	2	-	-	-	-	-	-	-	-	-	-	-	-	-	-	-	-	-	-	-	-	-	-	-	-	-	-	-	-	-	-	-	-	-	-	-	-	-	AA	AA	-	-	AA	AA	AA	AA	AA	-
34236	m	2	-0.212147223437145	5.79513751611689	-14.4813018065998	19.8179300052493	18.9155155336046	0.634998077511086	-2.68676932100307	1.47463394003022	-4.76114474342639	-0.00572066078022501	1.39177242317266	0.0216168533657189	2.66050981173097	2.52436577385282	4.27371075579382	12.9768374764357	4.19691895082203	-5.0100362480798	-5.53641252150775	-1.38359239993349	69.4165369651095	-6.08169524492099	-0.123744342377125	9.62794990260944	-0.65083885472612	6.28264272223514	0.00764865508280193	-0.564485587153023	0.055557691379716	-1.64265864689796	-1.99384757403592	-1.43268921423795	11.0920933512114	-0.663979883111835	-	-	-	AB	AB	-	not AA	AB	AB	AB	AB	AB	not AA
34238	f	2	0.287150786765445	0.905365237679532	33.4553119853211	-4.68726395392134	-4.46667232570994	-0.348640784299757	10.0471334066783	-0.241437539358685	-7.71890289987275	-0.00932430999722076	-0.217209639353137	-0.00676073966941796	-0.868909471550704	-0.827550153136832	1.51773868270319	14.9434572132351	1.49568507098761	1.37108677315304	0.175271141849212	-0.0110467871027258	-3.58625184658014	-0.127583662344878	-0.116448313567	-0.0223096120194242	-0.406174641320418	2.30093375421427	0.00280015296748819	-0.296891584635841	-0.0250351930450569	-0.0335741063093857	0.123769690119547	1.91854739747928	-25.8061568532728	0.506762174489173	1.91854739747928	-25.8061568532728	0.506762174489173	AA	AA	-	not AA	AB	AB	AB	AB	AB	not AA
34239	m	2	-	-	-	-	-	-	-	-	-	-	-	-	-	-	-	-	-	-	-	-	-	-	-	-	-	-	-	-	-	-	-	-	-	-	-	-	-	AA	AA	-	-	AA	AA	AA	AA	AA	-
34241	f	2	0.431920548374145	-2.28700094910218	-31.5252382458177	1.10031998021454	1.38962186151393	-0.179518106766913	8.54911857151133	-0.52137307299064	13.2480703490595	0.0159962059401759	-0.487871610947398	-0.0155097658564566	0.240263131445978	0.338045671772447	4.69330768196774	-45.9994724222522	-1.79268079642125	1.99268331518054	0.219015698206957	-1.11355032188506	-42.5141385096263	-0.305446646636874	0.0680078442765741	15.7948979273079	-0.611287046355063	20.0803347193553	0.0242252927092082	-0.533348942932176	-0.0381826007835604	-0.0948057586747812	0.146180117718296	0.486687149485545	-69.9177078407624	-0.579845344722018	0.486687149485545	-69.9177078407624	-0.579845344722018	AB	AB	-	-	AB	AB	AB	AB	AB	-
34242	f	2	0.592806997374249	-6.6637340611638	-10.4172722972463	-12.2279714751608	-11.6396770569333	-0.243982856533188	-16.487857801966	-0.895821252385709	-15.5230838272617	-0.018719393740187	-0.817195570943395	-0.0228269589507875	-2.14964647532505	-2.00606624696776	-11.050953267287	2.21922302636942	-5.48043594520992	0.70252191528335	-1.85935869047758	-1.88580642190378	-12.689958759443	-2.79790073048917	-0.344467046930027	-39.642422286279	-1.30353109896452	-2.09833187538146	-0.00255934946947588	-0.957791220485079	-0.0425114668268239	-0.917321745462438	-0.649139386595289	0.270044261053378	-36.3189599039782	-0.258926519149852	0.270044261053378	-36.3189599039782	-0.258926519149852	AB	AB	-	not AA	BB	BB	BB	BB	BB	BB
34243	f	2	0.368332718765596	10.4680544215974	126.515933250083	-4.29498589442173	-3.95073755030628	-0.542927117321458	-28.0355017579581	-0.177368445218777	-10.1304418016344	-0.0122117762377044	-0.146308252681133	-0.00385033046185916	-0.668288947245406	-0.642366044790437	2.22539075036355	113.908009478064	11.3853448726027	-5.06579509337655	-1.8342280430635	3.79927841287232	136.129321153664	-0.429189107481281	-0.281414835175801	-29.6054032301353	1.82416662186697	-12.8039550387683	-0.0154627032707574	1.39218537862696	0.0820263188972584	-0.109262088692929	-0.624489648965232	0.0196902129030588	163.821830995773	2.22965394191873	0.0196902129030588	163.821830995773	2.22965394191873	AA	AB	-	BB	AB	AB	AB	AB	AB	not AA
34244	m	2	-1.29911754018769	-7.75857560462549	-4.24470099680094	-18.000208289646	-19.392132588803	0.206506828575257	7.1285811863245	1.38723587532713	13.6921051287606	0.0165198311055988	1.20930871947129	0.0361623923155357	-2.55214236696335	-2.77897158051831	-17.8116794374283	-3.45575388629772	-9.54731456496515	-6.65415268801186	-3.4939959535732	1.67564820906314	72.6861349224497	-1.64760312797567	0.134694228798353	18.5603258191772	2.39499400962727	-5.01949018940139	-0.0060794871637242	1.7993802994962	0.13813587090969	-0.432417754806416	-1.29970971707142	-1.7627806888444	-9.01149932114943	-0.939296446473881	-	-	-	AA	AB	-	BB	AB	AB	AB	AB	BB	BB
34245	m	2	0.154116642097857	-5.072339072623	-1.28479052829521	-12.1225595696118	-11.7063646287727	-0.420041334342564	-10.7857941582216	-0.314669615188168	-1.73642552521916	-0.00214551848270348	-0.282414122553648	-0.00349620721105478	-1.76474307837374	-1.74325520643542	-10.783031337256	14.8798163646465	-4.18777857012016	-1.74202744390804	-1.87596197220682	-1.33072220432571	4.56702405137705	-2.16565468162617	-0.45214215612394	-28.433184085617	-0.584019748951208	-9.1967172625888	-0.0110570438156512	-0.319357370169362	0.0129165009602942	-0.617920728817342	-0.698205518878934	-0.975259537695487	18.6606446960389	-0.374910018183937	-	-	-	AB	BB	-	not AA	AB	AA	AA	AA	AA	-
34246	m	2	1.60345121481929	-5.19185452927304	-35.5161644091515	-0.901342678612264	1.28062577172685	-0.0962719823060917	-1.62748946641476	-3.14133329655673	-4.48419389204441	-0.00549282661284966	-2.87895508702834	-0.0695004747169724	-0.0552730694811139	0.383242088888545	1.97323556149185	-36.2190884522403	-2.69021027005572	4.00407099054067	0.649375103026095	-3.03839257415835	-59.7583620627346	-1.32830403720554	-0.0179317013124117	-0.0357652118071016	-3.87459457696898	-84.122626924174	-0.101627949357502	-1.93237314929854	-0.100730756915338	-0.368170691642205	0.264469428643658	0.837271447915152	54.080186700824	0.858785151462439	-	-	-	AA	BB	-	not AA	AB	AA	AA	AA	AA	-
34247	m	2	0.730440122391291	-4.51087325828111	-2.67337343179521	-10.9949510187233	-9.78687009837125	-0.656240452823171	-6.21826959663995	-1.69889045238202	3.44603073338994	0.00420705954913307	-1.56460585044729	-0.0336100262555535	-1.39507075739735	-1.18396112688086	-1.40237076406829	-16.732447942809	-2.53245225330197	-1.71033605279674	-2.76798533641464	-0.80768873064458	36.2912482682515	-3.4671364878414	-0.683213450314959	-30.8068580212259	-0.909049861588908	-1.60913893631493	-0.00196339023873953	-0.651475722885473	0.00948219542019914	-0.913661026106699	-0.97354421548193	1.37532770668118	9.3714790449621	0.80452925952012	-	-	-	AA	BB	-	-	AB	AB	AB	AB	AB	-
34248	f	2	0.987264023700358	-15.5211214735192	-126.307595332567	-8.85493491531568	-7.91817764833624	0.963474384437633	33.7202682969535	-1.57636921651409	-2.96735644318556	-0.0035937792080577	-1.46156881239218	-0.0429602363609587	-1.50811360079684	-1.24063075869662	-14.4232897610358	-112.265177971989	-15.4518260722346	4.99395130804963	0.966312580481576	-2.86702637625391	-92.1029221235509	-0.558565364007212	0.0701556113995949	9.91131362943857	-2.12007565617003	-3.67324007908093	-0.00444803727409638	-1.54540367496623	-0.0987585010495447	-0.15260270035657	0.469621978815356	0.68835636900014	-92.2413579603164	-0.84026260585473	0.68835636900014	-92.2413579603164	-0.84026260585473	AB	BB	-	-	AB	AB	AB	AB	AB	-
34250	f	2	-0.0828319609519853	1.99596416727378	60.1624294733128	-6.99828609450544	-7.13711124093406	-0.597153764482309	-33.163348736249	0.200657617602761	14.9327276904237	0.0179924579681676	0.181276283833384	0.00589590925182485	-1.43179987415856	-1.46668584358529	-1.71126884119858	51.4231138598989	2.43629438019966	-2.90202561095335	-1.79053077652401	0.545088332471307	43.9074316044205	-1.31063065183474	-0.104123183650847	6.13693541611934	0.682672195053604	7.28146512130058	0.00879219457339006	0.47574427073328	0.0371740554535816	-0.484852808184762	-0.717141412921156	0.160589337682838	-14.1276474966856	-0.0254821998745284	0.160589337682838	-14.1276474966856	-0.0254821998745284	AB	AB	-	BB	BB	BB	BB	BB	AB	not AA
34251	m	2	-1.72725139410221	-0.700906286422129	10.0436781356818	-5.25163251759989	-7.53709584276218	0.174416808636198	-2.86832552881272	3.01691346313148	4.90108874588797	0.00587910916139068	2.75573288273762	0.0691232829546386	-0.746403327367377	-1.18067947550641	-12.1685045021957	32.685255337477	-3.40469097192441	-4.4327836084717	-2.69040007872859	0.509048150988192	54.9778352465016	-1.99647272540384	-0.055034890846743	8.689087447705	0.782075435546323	-8.17124673820434	-0.00982168864382548	0.66508444544769	0.0750397214780056	-0.581921769721165	-1.05410404951156	-0.406127134793368	-17.8759414379452	-0.298374768282457	-	-	-	AB	BB	-	not AA	AB	AB	AB	AB	AB	not AA
34252	f	2	0.459435918395949	3.82342817590245	21.7536968087165	4.15291884530402	4.48582471727545	-0.246354579445652	-12.0622360987244	-0.394177360000575	-5.79026597949086	-0.00699623733657457	-0.359075846597048	-0.0119271267202739	0.834254901090328	0.909627288218843	5.84105621395934	22.2523202214441	4.43373443586416	-1.67176626301552	-0.316372503355031	0.637853441146617	13.7989313328805	0.274093170064937	0.0216649780811084	12.2463699665683	0.946102572652016	15.776392735717	0.0191067139443856	0.585046142958385	0.0267296358413387	0.122521119219957	-0.0439234828272266	0.535107937213091	-50.9736791349637	-0.344918259035218	0.535107937213091	-50.9736791349637	-0.344918259035218	AB	AB	-	-	AA	AA	AA	AA	AA	-
34253	f	2	-0.195907556930259	3.90254870031949	28.436053895466	2.81817374083425	2.51862422712562	-0.0243470706501975	-7.38338582416652	0.400818783522872	6.0251608127541	0.00729374781165895	0.369621354847732	0.0100233437842282	0.509131633333149	0.445803718687907	1.47265365696282	43.4878446711807	3.60287971167751	-3.27303425588462	-1.50866938562965	0.786329495515464	40.9377149468051	-0.792788112564725	-0.160482789041912	-12.2200457355623	1.03489118246699	11.5799675341533	0.0140300439276903	0.712100874992443	0.047805536107323	-0.300681939098255	-0.598865343924286	-0.706561282301504	11.7006695845903	-0.0895009979025054	-0.706561282301504	11.7006695845903	-0.0895009979025054	AB	AB	-	not AA	AB	AB	AB	AB	AB	not AA
34254	f	2	0.039765905961098	15.2240483310704	148.37058710089	3.52644407901073	3.47518058067812	-0.81320212306618	-66.8788591757382	0.148530227457293	-9.42738952433889	-0.011334567965919	0.153121346443994	0.00361377342410138	0.685504226950953	0.661651934408532	13.8599541830709	109.369651630979	15.992368004692	-3.9647114978607	-1.83910113632966	2.33270498028844	110.127691484943	-1.04615217019888	-0.381176392488787	-45.2309133816831	1.09138156119691	1.56123327164371	0.00186258309662816	0.783837094512326	0.0550385108241948	-0.354208280126687	-0.701685523679826	0.996977521476149	89.354630290472	1.61256593409477	0.996977521476149	89.354630290472	1.61256593409477	AB	AB	-	not AA	AB	AB	AB	AB	AB	not AA
34255	f	2	-3.587409753256	1.33415907246949	53.7529300926916	-10.9191676702618	-14.6355382429623	0.614979855824729	-7.19809983467698	5.54153948300102	2.01558617427334	0.0024494676783204	5.14124806297652	0.144432644213296	-1.86309993043181	-2.77117149871724	-29.2308796801375	147.864230331611	-3.35158065726002	-3.18166831497487	-1.75558861887058	0.213362449803209	12.3646108115239	-0.713637091887696	0.324978248606463	17.6684843034305	1.28728889764097	-18.4073462446035	-0.0222134088633029	1.03490573763059	0.0504563501858325	-0.237620940162984	-0.55452505704688	-5.82701635168882	127.778570963542	-1.41343549262374	-5.82701635168882	127.778570963542	-1.41343549262374	BB	BB	-	BB	BB	BB	BB	BB	BB	not AA
34256	m	2	0.848127796590737	-3.21797818247328	-13.4171554560021	-3.77160755061567	-2.57345102427617	-0.161117166014309	4.98894806803985	-1.8396427475052	7.8836591733537	0.00947870834598038	-1.70628280282584	-0.0405346147643134	-0.48601299834007	-0.229779548519744	3.42837075147461	-34.5207397873347	-1.74966386954021	0.822858466130284	0.557071704889456	-0.204755532819465	-17.5114509756273	0.525501118159516	0.0457519371798175	-1.00641422132768	0.0708067988888711	7.67009578314488	0.00925480630769074	-0.0464993823319877	-0.0129088199203987	0.175829605758885	0.256369008824411	-0.57248066719974	-17.4414626608948	-0.381653491366556	-	-	-	AB	AB	-	BB	AB	AB	AB	AB	BB	not AA
34257	f	2	-	-	-	-	-	-	-	-	-	-	-	-	-	-	-	-	-	-	-	-	-	-	-	-	-	-	-	-	-	-	-	-	-	-	-	-	-	AB	AB	-	BB	BB	BB	BB	BB	BB	not AA
34258	m	2	-0.455957721187996	-0.046411673621133	28.3976423230841	-9.11057302958619	-9.47578865875012	0.00879754346906905	8.76592433336883	0.530151266925361	-9.27032351570384	-0.0112070306739304	0.525043745927648	0.0167598431440024	-1.40294361193153	-1.50709292587325	-4.69404526212672	20.7409326778546	-0.426876573986406	-3.85793351083017	-2.28618648618204	-0.52550001436735	20.0901908980726	-1.69669334686405	-0.69476944481566	-48.1283165142127	0.195469932114929	-37.4921375674793	-0.0452527113045962	0.586589377581465	0.065251973498247	-0.509922959325535	-0.921702370234567	-0.607118674333803	37.30486360893	-0.071620196966479	-	-	-	AA	BB	-	not AA	AB	AB	AB	AB	BB	BB
34259	f	2	1.12032236739605	-17.4333049361592	-135.788337242712	-10.1553726100713	-9.0734742011718	0.984180670788072	30.6007875277984	-1.78362553939564	8.53857984418782	0.0103381629830627	-1.65839980659305	-0.0477443198146048	-1.71565470568069	-1.41598463052136	-16.5332047352954	-117.476108129934	-17.2340207129245	6.98807233708729	3.61025310796043	-2.5944026588721	-121.126888916936	2.02163908621263	0.509190086874508	38.5590497529814	-2.17114147995744	0.197726140980155	0.000222071765701554	-1.61439613459452	-0.122599230201925	0.667005132432298	1.43775701285919	0.723465048780926	-101.442591698179	-0.963999433463052	0.723465048780926	-101.442591698179	-0.963999433463052	AA	AB	-	not AA	AB	AB	AB	AB	BB	BB
34260	m	2	-0.351206776130697	-0.428462725823249	17.7142184248542	-7.13282444161525	-7.51044142477578	-0.429886518050782	-3.86935662376698	0.472020933863361	1.73142754017886	0.00212601647612663	0.430258161648846	0.0124696527416043	-0.995983007232703	-1.07477684384371	-1.88289614727324	4.20057272955211	-0.422232169604653	-3.82323996831842	-1.48826537034346	1.98791483701317	51.0139351384842	-0.00184952626112023	-0.0934585176317111	0.796166904862386	2.00138162690664	-1.00399455527005	-0.00122428815045842	1.46151639679719	0.0897384379552337	0.0210795685837505	-0.540305938698183	-0.0250116528103788	1.02045233432002	0.0146513389870683	-	-	-	AA	BB	-	-	AA	AA	AA	AA	AB	not AA
34261	m	2	-1.31261199397368	4.19343375987855	22.1339035145209	2.30159588040952	0.369115346246105	0.181491063833797	4.3989712514371	2.42351445323977	2.95199281604344	0.00356988802460743	2.22463410118077	0.0527171680848262	0.367256476994763	0.0368800273663916	0.0886237253517254	17.3937450089866	1.89380642665797	-3.79694916634315	-0.692815733852836	3.17779628730626	58.8363297569567	1.31181309734226	-0.162664896700374	-1.15412777611341	2.53972165193724	-14.2512341833308	-0.0172117667231054	2.02643158628966	0.104779394741922	0.38357741242583	-0.271952895008628	1.47819118177258	-0.289399243218512	0.785331499497278	-	-	-	AA	AB	-	not AA	AB	AB	AB	AB	AB	not AA
34262	m	2	1.02254794915576	2.04628201316619	-21.3029010662952	13.7509184982395	15.3612947450959	-0.0933068256500397	-0.645761409446078	-2.21863073144664	-9.80981718040711	-0.011858747773588	-2.01866975974517	-0.0464812992703864	1.86332001626145	2.154803566304	17.0728494269943	-36.2221163119608	3.92598985230409	3.45022774424035	3.35634020884942	0.5399890939158	-37.217343659457	3.12736957675353	-0.701903881711965	-39.8314159997622	-0.409059899134807	-9.91327949422348	-0.011932172379769	-0.168848507124176	-0.0513292397598326	0.834092208130181	1.15517621898374	2.62052345480674	31.2428804612697	1.68100901875481	-	-	-	AA	AB	-	not AA	AB	AB	AB	AB	AB	not AA
34263	m	2	0.75640653478289	-1.86464025101355	-36.6471307479734	6.76750556651803	7.58855361934196	0.379075646569713	0.0895795325032567	-1.14391047914629	2.68515798965789	0.00323615308174736	-1.05396092224841	-0.0301988854120984	0.636374218266784	0.82606701507958	0.491831443398942	-18.4268397017656	-1.33354178970915	4.79404848368648	4.59156715698542	2.10607022479665	-34.4655972586989	4.93974941450191	0.267879581171346	13.101478276165	-0.104272031549443	-46.0701801407009	-0.0556017590929733	0.427439485101507	-0.0523171048474112	1.34806796994114	1.67711043425253	2.71032083667038	63.1274729413544	1.97675840931785	-	-	-	AA	AB	-	not AA	AB	AB	AB	AB	AB	-
34264	m	2	0.23585649472715	7.7215911461668	17.3245765508312	9.56658067824804	9.72648673510349	-0.263693866379495	-1.8118552455826	-0.0853571040754607	2.84555015609799	0.00343741482933633	-0.0828504702514029	-0.00589594915203397	1.35341983840885	1.39035765982471	13.4475114520374	5.89307362577525	8.14462385101534	-2.2717409447337	-1.38040129580899	1.10339649056859	27.9403786227748	-0.439643311659097	-0.0761129779425387	-1.47979347596077	1.13743666122057	-6.84508626252038	-0.00826406154275083	0.921467075459434	0.0546159177528184	-0.0889085353725479	-0.43382273146814	-0.51009625740603	35.4019119655669	-0.0078943741727078	-	-	-	AB	AB	-	not AA	AB	AB	AB	AB	AB	not AA
34266	f	2	0.666343070135123	7.66441377935392	51.6202037428779	5.2054008212278	5.77699910055925	-0.665034905430989	-21.8217910437145	-0.80611135104191	-5.69946344745675	-0.00686171545847142	-0.734216698769221	-0.0224563411091135	1.00407681118988	1.14675254094049	15.1339862360225	17.9581945860621	8.95471045812995	-3.96966252384039	-0.248709194087439	4.69795948461674	125.635531224265	1.38998269882481	-0.102019757226109	18.280143786748	2.38447472369138	8.64436378148362	0.0104025216927839	1.65376689184843	0.0796518679964416	0.486970690181843	-0.0137363107896524	3.67591537702519	45.6441702897251	2.41830731730051	3.67591537702519	45.6441702897251	2.41830731730051	AB	AA	-	not AA	AA	AA	AA	AA	AA	not AA
34267	m	2	-	-	-	-	-	-	-	-	-	-	-	-	-	-	-	-	-	-	-	-	-	-	-	-	-	-	-	-	-	-	-	-	-	-	-	-	-	AB	AB	-	not AA	AA	AA	AA	AA	AA	not AA
34268	m	2	-	-	-	-	-	-	-	-	-	-	-	-	-	-	-	-	-	-	-	-	-	-	-	-	-	-	-	-	-	-	-	-	-	-	-	-	-	AB	AA	-	BB	AB	AB	AB	AB	AB	BB
34269	m	2	0.284432686062703	-4.61378051838093	13.9148698533428	-17.2272523647208	-16.598812501369	-0.213856565042008	7.73190225251909	-1.11390836417067	1.93264093434146	0.00234090833001048	-1.03536006359916	-0.0200844212200477	-2.28739081075313	-2.16244489882465	-7.16497215655537	-1.41396714148812	-3.7028620536886	-2.43692665948896	-3.08000778781216	-1.79666651164874	11.943564952921	-3.49124035436518	-0.838476179184131	-46.5913712640855	-0.430600893482292	8.24631903319602	0.00996204301236595	-0.428381048110389	0.0233657426739944	-0.921661249157519	-1.06809390061749	-1.40985820698265	23.7067387162512	-0.577641758358134	-	-	-	AB	AB	-	not AA	AA	AA	AA	AA	AA	not AA
34270	f	2	-1.09946088197369	6.25880193020752	95.09146036735	-4.01417641497022	-4.96261301514284	-0.324782041569846	5.16102956050936	1.62401372521763	-1.00009015734726	-0.00118069843544482	1.52315655948704	0.0479960770213113	-0.742701250573934	-1.04337937877188	0.216721677555113	77.4786658648243	5.55712399912559	-9.97773743265449	-3.90851696364656	2.56142846942091	145.618541512097	-1.95262455238885	-0.215255208661982	-7.301856836728	2.97303852343706	34.5567405102022	0.0417261311595285	1.94790690728982	0.147932952785419	-0.687195672867159	-1.61885731668922	-0.669474338476876	-0.0142120657001736	-0.204490459989163	-0.669474338476876	-0.0142120657001736	-0.204490459989163	AB	AB	-	-	BB	BB	BB	BB	AB	not AA
34271	f	2	-0.562223742669367	11.5654076888269	101.724857593685	5.25183079466027	4.64291723154365	-0.605309911175711	0.734851538505406	0.98478732163416	7.10358882983892	0.00856549281331399	0.910212900355906	0.0260077627768471	0.995869985386239	0.834270520139456	13.3935496687299	65.650163038977	11.5017335902193	-10.9185789283245	-4.2785822873536	2.63138605203287	157.733901555543	-2.2219803638928	-0.216781314539095	10.6546336352002	3.01668966302132	22.6595520918954	0.0273778080601694	2.0604186077338	0.160664059923378	-0.799475501251913	-1.80943218550425	0.238202685598283	-28.7427239155756	-0.168780690523453	0.238202685598283	-28.7427239155756	-0.168780690523453	AA	AB	-	-	BB	BB	BB	BB	AB	-
34274	f	2	-0.773309690017164	14.1656328641161	98.9442115230436	10.5179039143504	9.6609160487378	-0.345395429234068	-7.14889626365566	1.3786913933774	3.36504359799159	0.00406672187757233	1.28646641745834	0.0347412079565047	1.96143573444265	1.74064149668173	13.9488766812323	83.6615496422606	13.5789533361699	-6.43572014279197	0.842760254564705	7.0239461433326	157.557974827328	3.85169036907113	-0.312535997879852	-31.4378945333647	4.28360054861029	5.10973568449664	0.00620043245092827	3.08019369877149	0.149669991477936	1.30196258895982	0.361590545317043	3.49982690149181	107.143687671748	3.12854713606679	3.49982690149181	107.143687671748	3.12854713606679	AB	AB	-	not AA	BB	-	BB	BB	BB	-
34275	m	2	-0.214701229916702	-0.251453361319206	28.6928229361761	-8.98102027155971	-9.07419348972672	-0.374902282792243	-0.99896655865438	0.228299511776007	-9.20868477253834	-0.0111239266048647	0.245583543358321	0.0100244285108948	-1.49058416327458	-1.55192523595901	-3.23759298449316	18.8010103248364	0.0588888220184692	-1.61603644664971	-2.14208515062309	-0.63993708474371	50.3141299729912	-2.97243330094319	0.0441823568695626	24.3817133095718	-1.2188907307834	-6.93573854919955	-0.00840656770983973	-0.801432316409343	-0.00311803821253499	-0.950925264184004	-0.929049116635387	0.790960217806605	11.207743112251	0.514279284958227	-	-	-	AB	AB	-	BB	BB	BB	BB	BB	BB	not AA
34276	f	2	0.219470422961074	11.2296260350909	112.4679317847	2.89087456413583	2.97994688682721	-0.693380539810755	-11.8332003845791	-0.189987046077684	-19.0370047988985	-0.0229627014057981	-0.167104000224007	-0.00611382887778832	0.542474095874627	0.581355907321929	12.8430411661558	75.7242136147715	12.0349530542883	-4.01799103122831	-1.71297634010148	3.39012368029468	149.286298234882	-0.837000808914781	-0.343684762086587	-31.4851399771541	1.36879624540006	26.2874554698894	0.0317407971561896	0.865317853696628	0.0586481328386159	-0.3025362845308	-0.671245688908631	2.69919181762021	85.4843332782106	2.36559299223738	2.69919181762021	85.4843332782106	2.36559299223738	AB	AB	-	not AA	BB	BB	BB	BB	BB	not AA
34278	f	2	-	-	-	-	-	-	-	-	-	-	-	-	-	-	-	-	-	-	-	-	-	-	-	-	-	-	-	-	-	-	-	-	-	-	-	-	-	BB	AA	-	-	AA	AA	AA	AA	AA	-
34279	f	2	1.18862820176564	-9.70252328242317	-96.8314114337266	0.895583620453177	2.07949614354463	0.417251299423116	18.3688394508828	-1.9938511716838	-27.4708265270749	-0.0331836427978253	-1.84608290601313	-0.0531227281599695	0.237741183830918	0.571929982296167	-1.08269623272136	-89.3822777057289	-8.8222401769935	7.63748443999105	4.22964716070832	-2.53814028713392	-126.729285596275	2.54165953123462	0.0860935344219989	-0.90117663466427	-2.18324806233618	16.4198227629861	0.0198590826696813	-1.70929538055735	-0.132083303117163	0.826065915711186	1.65407051626357	0.902475916759004	-70.7764900919658	-0.473373116223885	0.902475916759004	-70.7764900919658	-0.473373116223885	AA	AB	-	not AA	AA	AA	AA	AA	AA	not AA
34280	m	2	0.763618532212446	5.00855882297277	-31.3016383247549	25.1129376063301	25.9793298391759	-0.207409457382267	-14.2063560724932	-1.07093028131217	-7.28292341345348	-0.00882942418258938	-0.961985291111254	-0.028076588015851	3.53667813102392	3.71337695762366	17.194266892451	-23.6710916319587	6.18651023864334	6.42735964111547	4.36988025947033	-1.70389250156466	-91.5354874677995	2.97403295957969	0.0604796982439578	-12.2842172474669	-1.69719635936779	13.2795687618298	0.0160998024926247	-1.39450333173791	-0.119110570125732	0.86008432700123	1.60858734419383	-0.38104549464864	11.8467329468188	-0.102366946276842	-	-	-	AB	AA	-	-	AA	AA	AA	AA	AA	-
34281	m	2	0.279495832790787	2.38558903132584	50.8543758800209	-11.1975346026276	-10.6077198102867	-0.475575308993072	3.92147943863098	-0.496225825824845	-14.0038550977534	-0.0168459192981138	-0.409429808117114	-0.0066541049300067	-1.58185274934643	-1.53985527944876	0.0638439164142924	31.5880545398348	3.54724853226403	-1.28638536930605	-0.323490188588776	1.32547411186664	23.5777378292481	0.436319161937194	-0.24635532809738	-11.0786857546497	1.14471161439134	4.19462525876038	0.00511945113586515	0.774058802050957	0.0384679595618899	0.15583064666271	-0.0847324605429609	1.01838692989814	-19.3550280269107	0.396811258731964	-	-	-	AA	AB	-	not AA	AB	AB	AB	AB	AB	not AA
34282	m	2	-1.2647012299167	1.97354663868079	42.5928229361761	-7.70602027155972	-9.01919348972672	-0.0949022827922425	10.8010334413456	1.72329951177601	2.49131522746171	0.00297607339513531	1.58058354335832	0.0450244285108948	-1.29458416327459	-1.575425235959	-2.39259298449316	19.8981886248364	0.623888822018474	-3.66603644664971	-1.11708515062309	2.32506291525629	63.5141299729913	0.237566699056811	0.159182356869563	21.9317133095718	2.04110926921661	11.2642614508005	0.0135934322901603	1.34856768359066	0.082381961787465	0.0370747358159952	-0.479549116635388	0.165960217806605	-6.39873718774899	0.0692792849582276	-	-	-	AA	BB	-	not AA	AB	AB	AB	AB	BB	BB
34283	f	2	0.615291627352442	5.70083681383157	30.9537926482196	6.44442965974975	6.92912008730516	-0.37714638385445	-1.97650313173028	-0.783016965375775	-3.28474749871134	-0.00397695046343641	-0.720991335293744	-0.0224095980869702	1.2418617550306	1.38185213658585	12.5962982007214	11.0253255826732	6.60314882250468	-3.1830285065206	-0.918970488915589	3.36278981506454	120.34697139805	-0.0124405471909866	-0.343124180734561	-30.8938943255394	1.4740792820284	27.6556101082571	0.0334092292953468	0.90381369362436	0.050576296548277	0.0198513766428218	-0.299535786049769	4.88162347332583	6.89656699022306	2.22614639516335	4.88162347332583	6.89656699022306	2.22614639516335	AA	BB	-	not AA	AB	AB	AB	AB	BB	BB
34284	m	2	0.58130620641188	7.3114538987806	37.5045796510382	5.32628107443773	5.94774891327101	-0.257286170573406	3.25086159218657	-0.536682576435346	-8.44529497348986	-0.0102077753857421	-0.463662243489808	-0.0135011765246109	0.740235890081194	0.824558535984773	12.0450084079939	16.9763058235155	8.2692986224051	-7.7394458399575	-2.03006269922557	4.60904069626045	103.261813288322	1.3016705655806	-0.345554914261265	-14.9337734475686	4.29766030110999	-20.5411965187105	-0.0247320009609452	3.39547300881557	0.19849841453367	0.356574958866814	-0.891499431499824	0.596146131470437	50.8060104409619	0.686450302836482	-	-	-	AA	AB	-	-	AA	AA	AA	AA	AB	not AA
34285	f	2	0.863215717309186	-0.990798476383104	-14.627524298944	-0.18007292168021	0.609051314291303	0.0133107289487764	14.2896182971501	-1.15223565600614	-0.161922096014991	-0.000160729511145025	-1.06632939731443	-0.0327988533404386	-0.0163204734948619	0.188649174559052	1.86993130588918	-16.4323342426474	-0.130532138028363	4.22866598354754	1.01055795192661	-0.569204711061201	-19.4152357863526	-0.248033793435608	-0.0153547523656322	15.44542755065	-1.52984679801729	18.0012720930776	0.0217642462293781	-1.27278406999977	-0.0903443968457327	-0.0790223351055129	0.486773067329325	3.69263893643018	-52.0062344987604	0.946021642363633	3.69263893643018	-52.0062344987604	0.946021642363633	AA	AB	-	not AA	BB	BB	BB	BB	BB	not AA
34286	f	2	0.936013082569982	5.40879362418597	51.153313450704	-0.293124412478886	0.562643237156583	-0.468187361810461	6.99483203329934	-1.15381893849978	-19.6123399026089	-0.0237233848291271	-1.05141389181026	-0.0314972412534888	0.0338274853292577	0.231227894750802	8.00508826691092	27.6466716765274	6.82607688930206	2.4732827110048	1.09401943888719	-0.391892054525087	-27.2432289277978	0.570228039088621	-0.0641783866562142	0.407427134999405	-0.725804264853505	-5.39047675444328	-0.00645334745945866	-0.530024059705514	-0.0486570069864144	0.209200089528487	0.516525730062947	2.30904579276214	-49.1910669357106	0.38082312417052	2.30904579276214	-49.1910669357106	0.38082312417052	AA	AB	-	not AA	BB	AB	AB	AB	AB	not AA
34288	m	2	-	-	-	-	-	-	-	-	-	-	-	-	-	-	-	-	-	-	-	-	-	-	-	-	-	-	-	-	-	-	-	-	-	-	-	-	-	AA	AB	-	-	AB	AB	AB	AB	AB	-
34289	m	2	0.919220812762922	5.98870472991602	-17.2597704705768	21.9320029532374	23.3062467475941	0.440539934532324	6.04576204958806	-1.89694913828943	-12.0486590145334	-0.0145952884243192	-1.71137458211861	-0.0415026367999745	2.8896700607246	3.14879004292381	20.9391839207335	-27.6435789963948	7.09383135262627	1.98071991648386	2.73802558501402	1.8266372447526	-12.594274230015	3.27912279885669	0.399148392345678	18.4056783692874	0.0380659607763488	-38.4428278021494	-0.0464367000890236	0.576072597229922	-0.0140655291379953	0.869342394005866	0.957050956596704	2.19317838285993	25.8468844851955	1.39448486698668	-	-	-	AA	AB	-	not AA	BB	BB	BB	BB	BB	not AA
34290	f	2	1.06017462589604	-8.6830160841489	-102.939664900807	5.18434263249129	6.17890895190273	0.779091462415785	-3.45138307662211	-1.66288417616313	5.58377220690795	0.00677409626312311	-1.54101247992705	-0.0453581209655497	0.991330228781145	1.27386735593534	-8.58416124375294	-49.287095538038	-8.38272818812641	0.66143257040349	-2.26918449392548	-3.52069330886898	-60.7475855419667	-3.35628523314532	0.307935902075608	19.1069364552459	-1.36993413785587	16.2608372401029	0.0196861787954822	-1.11615575500237	-0.0477944191947141	-1.09240886976976	-0.791273069755214	-5.34042780314705	-35.4694453043102	-2.49248590439175	-5.34042780314705	-35.4694453043102	-2.49248590439175	BB	AB	-	BB	AA	AA	AA	AA	AA	not AA
34291	m	2	-	-	-	-	-	-	-	-	-	-	-	-	-	-	-	-	-	-	-	-	-	-	-	-	-	-	-	-	-	-	-	-	-	-	-	-	-	AB	AB	-	BB	AB	AB	AB	AB	AB	not AA
34292	m	2	1.03718734928429	-5.27437794053314	-25.8126756874561	-3.05085310375112	-1.30249406589577	-0.0162325704524409	2.02153537080375	-2.55202974133834	-13.8089131102516	-0.0166679689103712	-2.31976854130203	-0.0508874141401987	-0.320520179376408	-0.00113693082321067	1.11997765454168	-32.1436151404511	-3.30051274911353	-6.5639378136311	-5.76107544627483	-0.946262769766135	65.791150850998	-5.32934460050036	-0.0945338875655961	8.62536877641937	0.27358631725611	-12.8432669393501	-0.0155222504590489	0.377498633717796	0.101910433504083	-1.42940860972282	-2.06917262651333	-2.25015822862731	-12.8622259440034	-1.22028471346546	-	-	-	AB	BB	-	BB	AB	AB	AB	AB	AB	not AA
34294	f	2	0.237150786765448	-6.63463476232047	-83.6946880146789	1.78273604607866	1.90832767429006	0.401359215700243	5.79713340667833	-0.296437539358685	15.7810971001273	0.0190256900027793	-0.287209639353137	-0.00976073966941796	0.384590528449291	0.443949846863172	-2.64226131729683	-73.7928620867649	-6.90431492901239	2.37108677315304	1.83027114184921	-0.661046787102724	-62.9862518465802	1.68241633765512	0.203551686433	25.4276903879806	-0.276174641320417	-8.94906624578573	-0.0107998470325119	-0.156891584635841	-0.031035193045057	0.585925893690617	0.778769690119549	1.20854739747928	-90.0004442532728	-0.593237825510827	1.20854739747928	-90.0004442532728	-0.593237825510827	AA	AA	-	-	AA	AA	AB	AB	AB	not AA
34295	m	2	-	-	-	-	-	-	-	-	-	-	-	-	-	-	-	-	-	-	-	-	-	-	-	-	-	-	-	-	-	-	-	-	-	-	-	-	-	AB	AB	-	BB	AB	AB	AB	AB	AB	not AA
34297	f	2	-0.491076315234341	-5.70310098644372	49.6712438824639	-21.9588468646719	-22.1952701626044	-0.342570283832309	-16.6268193402763	0.444666101851177	2.28878874748475	0.00279449064205364	0.414142440654869	0.0176048741419202	-3.87272868509276	-3.98377399061724	-19.5357832158063	52.8514459104782	-5.61982522658973	-4.05923602664134	-3.45647763551986	-0.825558987140156	34.3621076537864	-3.16749183004948	0.0736019040197986	12.4030499608068	0.599337253460664	19.6936005647404	0.0237808686101199	0.259223860258352	0.0373070748684161	-1.0141060798847	-1.24886931850762	-3.17973837938505	-26.4723327797044	-1.5464001743665	-3.17973837938505	-26.4723327797044	-1.5464001743665	AA	AB	-	not AA	BB	BB	BB	BB	BB	BB
34298	m	2	0.793748667962672	-0.0905641252804967	-12.6458958146687	3.9807111612852	5.16832189163631	0.00837250644737347	8.76563656722352	-1.73561682501084	-2.39860193010518	-0.00289677784794254	-1.58878656095352	-0.0370246761372011	0.676029064750052	0.909592966639861	11.6672912609748	-38.8576860050729	1.21618174540928	0.117695258229212	1.62527315892695	0.940718666008208	-29.2010294495167	2.98585062374598	-0.912422546545533	-53.6552354974245	1.41244669876647	-24.2409457046116	-0.0291952794017213	1.36383985969814	0.0329273529328501	0.838838230390571	0.633456834066191	0.524707994468412	16.8896325492591	0.415625866592606	-	-	-	AA	AB	-	not AA	BB	BB	BB	BB	BB	BB
34299	m	2	-1.0521658142586	-6.00713063413264	39.3893064062451	-29.3653233597443	-30.4693404738897	-0.666542203036005	0.788660301894527	1.2795891605586	3.30538075895255	0.00393896117196833	1.16488689029299	0.0366808659544832	-4.01754032165848	-4.24759365600664	-17.0252927254239	19.8704497297377	-6.54660555014453	2.49848723518967	2.95853134999845	0.116463147556094	-49.2526713232166	3.27804508876954	0.603098835449945	15.5666667954605	0.0527835655404127	-17.3287123539875	-0.0208877617894344	0.275751099784683	-0.0302334404857958	0.889590795474993	1.07902821312517	-0.915653998397525	-24.9099986205658	-0.62440742780747	-	-	-	AA	AB	-	not AA	BB	BB	BB	BB	BB	BB
34300	f	2	-0.144230643582382	13.7611681169892	179.572010598489	-3.20176034910609	-3.33390720236671	-0.71890471910269	26.2090443956764	0.583949258849582	-18.0170634062795	-0.0218012143728413	0.573818531081298	0.0182451032083499	-0.600873853570618	-0.715975203681163	7.71615267829056	135.796428900311	14.3504898665344	-10.049333974682	-5.26226152000431	2.89393200420325	227.596428175143	-4.03476156809685	-0.319711366505556	-7.91906437605535	2.00315092847171	32.2773395450611	0.0389509914178086	1.27436426558615	0.129580360523922	-1.45646402050176	-2.27026774428797	0.572385909516861	78.4249430217895	1.25711705922203	0.572385909516861	78.4249430217895	1.25711705922203	AB	AB	-	not AA	AB	AB	AB	AB	AB	not AA
34301	f	2	-0.197471233343228	7.22744257245098	153.137189874555	-11.1945631306198	-11.2903496660084	-0.657674253460315	15.8973188462658	0.317756631040759	-5.98106851152512	-0.00723075921467772	0.306065005575125	0.0121020876685656	-2.11856700900923	-2.19449796450281	-1.02687380810384	113.906257256826	7.78775841359836	-4.37387000219065	-1.90403581262262	2.6427473976765	120.262331441497	-1.00179635869493	-0.0246502866116739	30.3625961463887	1.34773042161265	13.7084216899504	0.0166109061959875	0.901325394068343	0.0623074036862359	-0.327928451741931	-0.719110654864797	1.13430049740099	59.4220142403476	1.31185616462906	1.13430049740099	59.4220142403476	1.31185616462906	AA	AB	-	not AA	AB	AB	AB	AB	AA	-
34302	f	2	-0.00855718069101954	6.71266774774014	106.306543803913	-5.65849001092962	-5.6373508488142	-0.787759771518672	-65.4864289558953	-0.0233392972159969	12.1803862566276	0.0147204698495807	-0.0326814773224397	-0.000164467151776819	-0.986001259952809	-0.984626987960542	1.08345320439863	90.7468140601095	7.50997815954898	-7.14101121665807	-4.03269327070432	2.52530748897623	174.136404713281	-3.11312562573101	-0.125404969952431	37.2700679778238	1.21964130720163	-10.0913947174486	-0.0121164694132535	0.936100485106034	0.0908133352407942	-1.06399036153019	-1.63308792404351	0.795924713294514	80.8325552276712	1.4491839912193	0.795924713294514	80.8325552276712	1.4491839912193	AB	BB	-	-	AB	AB	AB	AB	AB	-
34303	m	2	-	-	-	-	-	-	-	-	-	-	-	-	-	-	-	-	-	-	-	-	-	-	-	-	-	-	-	-	-	-	-	-	-	-	-	-	-	AB	BB	-	-	AB	AB	AB	AB	AB	-
34304	m	2	0.287573914240938	-0.388884737626111	55.6278213860726	-19.5108704696546	-18.8423245788105	-0.848106130695287	6.39467502246103	-0.75103775204405	-12.3132622077444	-0.0148763314973256	-0.646510570022476	-0.0104229578028167	-2.76374218911075	-2.69852567403904	-0.686341462471438	12.7492193759662	1.22905143632359	-6.13218399903781	-4.5622544489148	-0.0227591875896445	77.5284126402179	-4.08559023956304	-0.0160966749710741	20.4587032953757	0.208497449271897	-25.0876834211045	-0.0302975980007424	0.464064716912586	0.0956907133970394	-1.13941701130369	-1.74271076661955	-0.647160976631628	7.46951617455351	-0.270393053546367	-	-	-	AB	BB	-	-	AB	AA	AA	AA	AA	-
34305	f	2	0.47472763687449	-6.92248913729732	3.54998725799172	-17.5292696284739	-16.9906580469024	0.0521768523065477	3.39036005549989	-0.885458974408359	2.53941545737531	0.00306347361902694	-0.823230817601389	-0.0228475439885045	-3.02845062332894	-2.88314207090487	-18.2785186573389	23.2516479317161	-6.39723876758536	0.748838882172769	-2.94666986596074	-2.07902797194433	8.1790973659541	-4.21988457883583	0.0568373554556716	13.5850505842827	-1.64922654628502	7.13122383602203	0.00860725914337513	-1.30991615518304	-0.0589740099205613	-1.3654397168357	-0.995248312608057	-1.92934866388298	8.09391847572088	-0.548602397076827	-1.92934866388298	8.09391847572088	-0.548602397076827	BB	BB	-	-	AB	AB	AB	AB	AB	-
34306	f	2	0.411738302309013	-2.7579099562804	-14.5408008798964	-3.02292049605472	-2.68211715496328	0.242418645225902	17.3679122529456	-0.62482202368102	0.390001531187116	0.000448603289459736	-0.572456130654439	-0.0169368648498871	-0.464471128876488	-0.357830960873945	-3.49463377868628	-7.10945032368328	-2.63260689004725	-2.98773168329047	-2.1388180669325	-0.397111211030009	21.7777979633419	-1.82227698701511	-0.0828966003546309	-5.47570542670511	0.447226622998471	-7.16761691569419	-0.00869468347281487	0.354619725921732	0.033703713226373	-0.587662357126082	-0.799527758814702	-1.72128958284954	-7.71442236006741	-0.72884306692331	-1.72128958284954	-7.71442236006741	-0.72884306692331	AB	BB	-	-	AB	AB	AB	AB	AB	-
34307	f	2	-	-	-	-	-	-	-	-	-	-	-	-	-	-	-	-	-	-	-	-	-	-	-	-	-	-	-	-	-	-	-	-	-	-	-	-	-	AA	-	-	-	AA	AB	AB	AB	AB	not AA
34308	m	2	-0.0791694703580218	-5.24824210304091	27.1438540984635	-25.3166303538579	-25.1148939409901	-1.32389456133425	-15.6022916774897	-0.357950083478047	-5.70100481656489	-0.00689500144692611	-0.300009659974095	-0.000454290619603603	-3.47451795621894	-3.47181309983225	-11.9582976584969	17.7288650378483	-3.67343773300417	0.160670798544464	1.71319336195523	1.63114477207403	-5.40537767690009	2.82831650465747	-0.30692018468343	-18.4699127710987	1.36987931281387	-10.4706823356396	-0.0126486359217772	1.18355385142267	0.0215959645959465	0.618100684061319	0.484564254135139	0.412588174032339	48.2273763522832	0.623507698128466	-	-	-	BB	BB	-	not AA	AB	AB	AB	AB	AB	not AA
34309	f	2	-6.387409753256	30.4941590724695	282.552930092692	-4.2941676702618	-11.5605382429623	-0.59502014417527	-48.998099834677	12.491539483001	2.6655861742732	0.00319946767832043	11.5862480629765	0.318932644213296	-0.74959993043181	-2.75167149871724	-7.28587968013749	269.999809931611	23.11341934274	-26.6816683149749	-10.3955886188706	5.68836244980321	250.564610811524	-3.24863709188769	-0.140021751393537	-8.93151569656955	8.58228889764097	-77.5573462446036	-0.0936634088633029	7.18490573763059	0.527456350185832	-1.04362094016298	-4.35752505704688	-8.38201635168882	160.675342963542	-2.72343549262374	-8.38201635168882	160.675342963542	-2.72343549262374	AB	BB	-	not AA	AB	AB	AB	AB	AB	not AA
34310	f	2	-0.29013810938655	-4.92303730972261	-73.6994377049896	7.02479525820048	6.53911417327594	0.337426025853762	-34.7452421425356	0.861503393340445	5.52252634205225	0.00667919485785575	0.795276250218433	0.0177576278113178	1.28069050031267	1.16870701929719	-22.1420667367663	75.363999099091	-5.80075244774224	-2.26873457885772	1.15274222067593	0.355590271563226	-43.1826622430284	2.79591311762865	-0.0218975974383446	-16.9065351683639	2.26863370997327	0.206528071262338	0.000272351249141662	1.62268914881281	0.0581059543210684	0.908541827701504	0.544077868056684	-6.16025544720655	94.7945341268413	-1.92721447188543	-6.16025544720655	94.7945341268413	-1.92721447188543	AB	BB	-	BB	AB	AB	AB	-	AB	-
34311	f	2	1.30767274363529	-7.93818588873853	-23.867847334265	-12.9520363618351	-11.6244492771116	-0.604232030080402	-31.6022556039304	-2.09278362013451	-8.65619471193877	-0.0104351149790158	-1.93570263876322	-0.0549321307506098	-2.21478759896666	-1.86991533716981	-3.17740518785959	-48.7917569410056	-5.87692226505305	4.37009537631383	-0.998770777114242	-2.60042466541134	-31.2281991504605	-3.05369842695365	-0.280732094036011	-29.4508365336324	-2.63639135522281	20.7263638893781	0.0250255584247576	-2.09039652448093	-0.115091431068454	-0.977303289999642	-0.255465567260032	1.75095104437694	-46.2154904550986	0.264685555658755	1.75095104437694	-46.2154904550986	0.264685555658755	BB	BB	-	BB	BB	BB	BB	BB	BB	not AA
34312	f	2	-	-	-	-	-	-	-	-	-	-	-	-	-	-	-	-	-	-	-	-	-	-	-	-	-	-	-	-	-	-	-	-	-	-	-	-	-	AA	BB	-	BB	BB	AB	BB	BB	BB	BB
34313	m	2	0.495837903905688	-4.73567700408273	-10.5548152363239	-8.14667268674556	-7.24836927239086	-0.450234146926587	-7.28642562268499	-1.21540188354708	0.0120756584766041	4.70367815296609e-05	-1.11473600313108	-0.0233319365632697	-1.0126302949806	-0.865601770034745	-4.29649202918033	-10.4326675209226	-3.29390064995123	-5.11321746146423	-3.23045742430279	1.92845203805817	67.3211703344487	-1.61490297796857	-0.379269800115469	-11.6910765831097	2.00105908148711	-12.4064413387431	-0.014950478414987	1.64170376239714	0.115324785887307	-0.401159092999599	-1.12794694430705	0.0119389584343903	37.6786648937897	0.296678081131657	-	-	-	AB	AA	-	not AA	AA	AA	AA	AA	AA	not AA
34314	f	2	0.812789745091688	9.62566700924195	54.525610214762	7.66805066542334	8.3807618582908	-0.615469876350637	-21.8273756590386	-1.06791640934715	-6.32471441755801	-0.00763616170557514	-0.985681494129915	-0.0304836078720304	1.4042439272828	1.5950694434807	17.0280542566148	24.6721114797057	11.018954745578	1.87563429938975	1.42644322789565	0.908058458522191	1.71635778955634	1.27514625900068	-0.306792176846179	-34.3016673144177	-0.162377935338543	4.02113675753237	0.00484860892462212	-0.1704270758542	-0.0327207153254624	0.438956956412939	0.644771716445411	2.35800232084982	12.9838308394346	1.34331785521385	2.35800232084982	12.9838308394346	1.34331785521385	-	AB	-	not AA	AA	AA	AA	AA	AA	not AA
34316	f	2	-0.1767497781257	14.0453993828054	141.336710677039	-1.08211720284841	-1.33182651615695	-0.713715231416326	-40.3313459887046	0.591954657916756	-2.50866091542249	-0.00297719358036834	0.565642449058606	0.014014444502047	-0.105601278710563	-0.196122206337855	9.24191625808566	99.7726605506801	14.4906864803957	-3.56755878466525	-0.831045884819846	4.58806552808686	138.722131115649	0.455872227584675	-0.325704492533327	-36.7860823930724	2.00284687473075	21.41233482725	0.025848329441182	1.27248764073847	0.0625741001515445	0.176920261143731	-0.218049138752081	4.09172281683729	57.3109240144139	2.88653289363623	4.09172281683729	57.3109240144139	2.88653289363623	AB	AB	-	BB	AB	AB	AB	AB	AB	BB
34317	f	2	0.59311973265684	-0.518712835590107	-58.057499493064	13.40157589913	13.8401177216935	0.157682580028835	-0.293998736052428	-0.745208821889287	0.738162037594003	0.000875507665080412	-0.688484301088873	-0.022442707727655	2.43599325314343	2.57509408967039	10.8869522257264	-54.5068487107597	-0.192411685594091	4.93268906454456	2.13871459492102	-1.09709000233598	-60.5048820583813	1.01990091873687	-0.0796335474160744	-2.92895066266919	-1.55709894679365	-2.94402270654097	-0.00359552192313522	-1.13163612430026	-0.0859118403426064	0.368727557066297	0.907509675592811	2.91487190511288	-52.5758951351297	0.520802048343835	2.91487190511288	-52.5758951351297	0.520802048343835	AB	AB	-	not AA	AB	AB	AB	AB	AB	not AA
34318	m	2	-0.129061767723299	0.093228846123118	9.9434743646646	-4.25044819466522	-4.39756456631994	0.111127670216532	1.70229231763169	0.30737021374198	-0.907471378375831	-0.00110903475098104	0.289965318110318	0.00747035454924278	-0.46699196679501	-0.511093290939944	-4.5896689937753	18.9666367537962	-0.176741062065467	-0.579723137820256	-3.2738275680918	-3.56951843340563	0.293759787428009	-5.25182412904725	-0.405835304682857	-20.7558248593761	-2.57087325117233	8.81457503926653	0.0106297634529848	-1.97632976131692	-0.0434907334937744	-1.47466608192527	-1.2018370785547	-1.53388633636566	25.5856307941821	-0.638013812386975	-	-	-	AB	AA	-	-	AB	AB	AB	AB	AB	not AA
34319	f	2	-	-	-	-	-	-	-	-	-	-	-	-	-	-	-	-	-	-	-	-	-	-	-	-	-	-	-	-	-	-	-	-	-	-	-	-	-	BB	AA	-	not AA	AB	AB	AB	AB	AB	not AA
34320	f	2	-14.8598081218214	30.0725828454453	364.317452587184	-6.96667950809281	-20.3665299633214	-0.659421517766766	-44.5618652195495	18.6792109807983	14.8354027972043	0.0179408642285113	17.1374734432595	0.540798527955693	-1.17656017382671	-4.57426833451312	-13.4531687676547	314.966441408626	15.9728811210857	-39.6616798137029	-13.2299864122987	6.23544181070505	412.196097909034	-5.66933222263517	-0.34473896800824	-39.6838185166153	9.99891269851815	-27.1586313928109	-0.032821779598616	7.56148010036675	0.706414829303924	-1.94718757164514	-6.38818417279592	-9.08838586294349	108.230066552277	-3.42473027875545	-9.08838586294349	108.230066552277	-3.42473027875545	AB	AB	-	not AA	AB	AB	AB	AB	AB	not AA
34321	f	2	-0.481467782886717	-0.540437641630171	-37.7113866278466	7.23223244126342	6.64556255094681	1.10162315050317	14.7852224176803	1.06817566243305	3.77925760653423	0.00455259437839988	0.991762190212429	0.0277334174528141	1.38005491046921	1.2088748974075	-4.62067531288418	2.58416692615871	-2.28411972455923	-0.808492479011929	-1.36719619629727	-1.2110255784087	-20.6189318683034	-1.4904057565929	-0.133185260628443	-10.7255548479835	-0.0955002111125444	13.7245279633675	0.0164993145171678	-0.133147434857833	-0.00215074661403641	-0.507684192117009	-0.496192875472938	-0.860291114558299	-65.177345528335	-0.993592710243682	-0.860291114558299	-65.177345528335	-0.993592710243682	AB	AA	-	-	AB	AB	AB	AB	AB	not AA
34322	f	2	0.688628201765635	2.18747671757683	-8.98141143372662	6.53058362045317	7.12949614354465	-0.252748700576883	-27.2811605491172	-0.9338511716838	-2.67082652707495	-0.00318364279782549	-0.856082906013132	-0.0266227281599695	1.19024118383092	1.35692998229616	4.03730376727864	10.6456696942711	3.09775982300649	-0.662515560008942	0.88964716070832	2.56685971286608	44.5207144037253	1.70165953123462	-0.148906465578001	-13.5011766346643	1.14675193766382	-6.08017723701388	-0.00734091733031859	0.845704619442653	0.0229166968828373	0.565065915711183	0.423570516263572	1.057475916759	70.1550177080343	1.59162688377612	1.057475916759	70.1550177080343	1.59162688377612	BB	AB	-	-	AA	AA	AA	AA	AA	-
34323	f	2	-	-	-	-	-	-	-	-	-	-	-	-	-	-	-	-	-	-	-	-	-	-	-	-	-	-	-	-	-	-	-	-	-	-	-	-	-	AA	AB	-	-	AA	AA	AA	AA	AA	-
34324	f	2	-1.91074632766918	3.67751916872423	109.688134174638	-13.5153216309652	-15.1009142992018	0.185582172547163	4.75655758270991	2.66737368930904	-6.54833479736333	-0.0078438399872908	2.51633963369591	0.0791457742862956	-2.35247935923213	-2.85124934442755	-17.5118852466947	145.570734620013	1.78880834223816	-5.85218126148653	-2.85920626849449	1.17929255200167	73.1908678058488	-1.6277371703133	-0.159239466550097	-16.8742333874447	1.68961624200555	-3.82155889933262	-0.00461326223763758	1.23301481181229	0.0861159498512721	-0.505335479231345	-1.04563135936022	-2.99286879512199	83.5041143457314	-0.36391598123651	-2.99286879512199	83.5041143457314	-0.36391598123651	AB	AB	-	BB	BB	BB	BB	BB	BB	not AA
34325	f	2	-0.254577883430092	5.77494903222705	78.1480028183231	-3.50926344222869	-3.74782415054526	-0.498544195299611	-16.9638503843825	0.384146514430268	15.0684295482721	0.0181703482911149	0.338135414853736	0.0100475541427318	-0.53723277682339	-0.599364159422399	2.43626223308073	57.722389844113	5.99624698849451	-4.5332763557304	-1.97873096865645	1.22294534548739	61.3239845720801	-0.951469238343178	-0.144195125851814	-11.7510260559427	1.4090251035528	0.061967642048073	5.3080659664029e-05	1.00793745866309	0.0655622370424279	-0.28495591927974	-0.696594600394663	-1.08652561494975	26.5937978397666	-0.0681227595442565	-1.08652561494975	26.5937978397666	-0.0681227595442565	BB	AA	-	not AA	AB	-	AB	AB	AB	not AA
34326	m	2	0.406964259426745	0.348404256472459	7.4346228666818	-2.8348934836742	-2.24576615582783	-0.39471593701754	-1.12330915442496	-0.802567094997756	-6.71060708170605	-0.00810250548405166	-0.712394935858136	-0.0166192630750272	-0.264121780049781	-0.159650089136705	4.71193587992947	-10.7695575008267	1.41219323928772	-2.7616560143975	-2.05174898820047	0.469403800108945	35.5606513910845	-1.527460596214	-0.202415753640756	-2.8100285093676	0.292055360454525	-24.3795278540218	-0.0294092529258845	0.520338876970284	0.0524168511179421	-0.382415301247404	-0.710663180580228	0.494264361457747	9.68379359467022	0.344584750186915	-	-	-	AB	AB	-	BB	BB	-	BB	BB	BB	not AA
34327	m	2	-3.98172347683757	-7.67483298047701	54.8679788412393	-35.3405806306669	-39.5596029643214	0.0962050783624232	9.58551108485899	5.19571548826775	6.10145515432316	0.00740173272843403	4.74380146021156	0.137953284525572	-5.18111193122449	-6.04710410964408	-34.5596013987839	71.670139886249	-12.4314678618077	-2.04532940002544	-3.57247926716011	-2.50519991273618	22.2922153309816	-4.84742155136473	-0.0989934854367429	3.03385063586364	-1.69317256324341	6.96093639292585	0.00839614128558104	-1.31839287783365	-0.00807976499630454	-1.35216593322473	-1.30113728846432	-1.52376239392311	-4.92802288667726	-0.798233133801472	-	-	-	AA	AB	-	BB	BB	BB	BB	BB	BB	BB
34328	f	2	-0.140251346321455	2.97344940147615	51.2134696128987	-3.69753378040517	-3.83938050409776	-0.574689142883628	-5.06837703281082	0.286435070495847	6.77097988536483	0.00819866406869267	0.264635423257473	0.00795712450285856	-0.611605370441198	-0.662712375143013	4.13896170697266	21.080112284315	3.39675869547998	-1.09159911375432	-0.788299217956435	0.341569860714411	22.3840080339423	-0.623105180709022	-0.363501522404939	-42.5401584098219	0.287534724822884	10.5807019045576	0.0127705414907262	0.146201239143205	0.00782926232555618	-0.18642957825131	-0.236774420639124	1.60993558127259	-25.9705289661151	0.394810308458469	1.60993558127259	-25.9705289661151	0.394810308458469	AA	AA	-	-	BB	BB	BB	BB	BB	-
34329	m	2	-1.1906528937809	-3.09755617067042	15.4692415827795	-12.0585615225764	-13.2365678702414	-0.0628975533698046	-0.77508357818816	1.52341593840221	3.12834892127679	0.00378105631943265	1.38548592884548	0.0408579957801077	-1.90875381646202	-2.16553071832442	-12.6231839333272	26.7011311662511	-4.34094747546847	-2.81819750315032	-1.8489392165392	-0.419081508216644	22.0240715226392	-1.58575816853857	0.17339009451918	15.531049388159	0.223690976523615	-5.19621535102073	-0.00632188384202535	0.225952297552618	0.0401389046377957	-0.490673814353677	-0.741226163254227	-1.51533134337849	-28.6923425011283	-0.90160909883312	-	-	-	AB	BB	-	-	BB	BB	BB	BB	BB	-
34330	f	2	0.307985478917883	-1.45816466316482	-31.9080745300828	3.27251101245567	3.37034550151517	0.332433406481621	-12.6083965380169	-0.032171189638091	4.40505115291716	0.00530978642625171	-0.0369913689086953	-0.0060478795274773	0.559852129501819	0.595744999468333	-7.72949969484626	19.1571907218653	-1.69889800543722	3.20026252557503	0.954302508284352	-1.08170824584354	-42.2931224493987	0.134103222272395	0.294101405477942	26.7126350899774	-1.09995920305194	1.08067305821886	0.00128938597109829	-0.854241428296107	-0.0684918045842362	0.0407460125290925	0.474183494928072	-0.584221311563556	-18.08004518625	-0.325585876847558	-0.584221311563556	-18.08004518625	-0.325585876847558	AA	AB	-	not AA	BB	BB	BB	BB	BB	BB
34331	f	2	-9.19556784612556	16.5330885667232	358.847331941801	-31.3748391433488	-38.8558917407533	-0.628001564438027	-8.96398115334101	12.4460237520567	-5.1201998171842	-0.00616465982085217	11.6365438357306	0.381924853709606	-5.56698075440526	-7.96743809799146	-28.955431674254	304.119407815509	9.06034628201086	-36.9044406511948	-13.9705450697326	10.3333907280619	447.337704115893	-4.52573321755173	-0.205671014142128	3.03082398881169	11.9031881379181	-71.4925539657324	-0.0863645267970635	9.66656460400127	0.78413561209386	-1.46276772123981	-6.38880847783686	-7.26213436773893	284.50154876346	-1.15057533893422	-7.26213436773893	284.50154876346	-1.15057533893422	AB	AB	-	not AA	AB	AB	AB	AB	AB	not AA
34333	f	2	-0.322145010299582	-2.19727688156031	52.0477152998138	-15.2837958855659	-15.4627102606344	-0.521168782073218	7.9789507146353	0.330665330555866	-0.298125894066396	-0.0003875123282997	0.313881880943825	0.0119949682428207	-2.65505333864419	-2.73203870452342	-7.16446372720556	19.4034470604256	-1.86699617142705	5.60051037478484	3.73906298802522	1.23813622373361	-17.0701356234287	2.79313191342459	-0.279827649404806	-25.8802331796194	-1.29990502457634	-3.12568447557229	-0.00380446539321908	-0.963365193334836	-0.092477745078387	0.897553308451657	1.47824230927297	7.90892777671203	-40.0370224357936	2.78868327786005	7.90892777671203	-40.0370224357936	2.78868327786005	AB	AB	-	not AA	BB	BB	BB	BB	AB	not AA
34334	m	2	0.494986568412508	-12.5378739632281	-32.2801069887319	-20.0629894456819	-19.1199389468346	0.27813239963897	2.62617529809791	-1.29751335963181	0.629562315439347	0.000745948173316304	-1.19513229640253	-0.0231960781815444	-2.76966161998244	-2.62469877330535	-21.5802599426093	-6.42599680478912	-11.7765773595524	6.71811580567914	2.8593183659921	-4.18866285687856	-111.146298662924	0.339851003357365	0.29337243296676	-0.706488780788904	-3.64829154386532	-9.74590176255461	-0.0117855526792008	-2.55394514735496	-0.151733790643444	0.140585367905055	1.09498587482646	-1.90017789755076	10.3766650808028	-0.913902196178322	-	-	-	AB	AA	-	not AA	BB	BB	BB	BB	AB	not AA
34335	m	2	-	-	-	-	-	-	-	-	-	-	-	-	-	-	-	-	-	-	-	-	-	-	-	-	-	-	-	-	-	-	-	-	-	-	-	-	-	AB	AB	-	not AA	AB	AB	AB	AB	AB	not AA
34336	-	2	-	-	-	-	-	-	-	-	-	-	-	-	-	-	-	-	-	-	-	-	-	-	-	-	-	-	-	-	-	-	-	-	-	-	-	-	-	-	-	-	-	-	-	-	-	-	-
34337	m	2	0.683953166998751	5.08438552746438	5.47741384403818	8.60149817621472	9.64173797407405	-0.719684407534619	-3.36408928465016	-1.36512425082305	-9.43038245627179	-0.0113526193220687	-1.22304569927709	-0.0287288146136083	1.13658053203398	1.31764669509389	21.3113295543693	-28.8351713913953	6.97495125604147	-3.52606305773492	-3.08910942764121	-0.204892356377284	30.9102617220706	-2.48129304684985	-0.497697502643303	-22.8311213187864	1.13760007583459	18.2839601338373	0.0221053061928779	0.561236303383356	0.0621298034534796	-0.648905635711898	-1.04167682470582	-1.33267937977622	-38.5253008611917	-0.924671141755403	-	-	-	AB	AB	-	BB	AB	AB	AB	AB	AB	not AA
34338	m	2	-	-	-	-	-	-	-	-	-	-	-	-	-	-	-	-	-	-	-	-	-	-	-	-	-	-	-	-	-	-	-	-	-	-	-	-	-	AB	AB	-	BB	AB	AB	AB	AB	AB	not AA
34339	m	2	-	-	-	-	-	-	-	-	-	-	-	-	-	-	-	-	-	-	-	-	-	-	-	-	-	-	-	-	-	-	-	-	-	-	-	-	-	BB	AB	-	not AA	AB	AB	AB	AA	AB	not AA
34340	m	2	-	-	-	-	-	-	-	-	-	-	-	-	-	-	-	-	-	-	-	-	-	-	-	-	-	-	-	-	-	-	-	-	-	-	-	-	-	AB	AB	-	BB	BB	AB	AB	AB	AB	not AA
34342	f	2	-0.21765347940836	6.27653356527277	30.3716272404763	7.00719639311099	6.67291131751443	-0.0457375014674994	3.11611252770004	0.48430768035038	27.0108626706026	0.0326216381346062	0.411480485868083	0.00917498867513509	1.32769873066831	1.2711254028508	7.51518473124215	27.1787576553949	5.91283231997236	-1.00428500066167	-0.221869577762083	-0.180813491468452	-12.2957320855353	0.151373300926834	-0.185554731242879	-21.4080072076243	0.516244090966187	0.360470054900768	0.00044093001396424	0.349294062922252	0.0116937176961693	0.0832149498067682	0.007681468602205	-0.863676234934096	-22.0864883789575	-0.537141557572234	-0.863676234934096	-22.0864883789575	-0.537141557572234	AA	BB	-	not AA	AA	AA	AA	AA	AA	-
34343	m	2	-	-	-	-	-	-	-	-	-	-	-	-	-	-	-	-	-	-	-	-	-	-	-	-	-	-	-	-	-	-	-	-	-	-	-	-	-	AA	AB	-	not AA	AB	AB	AB	AB	AB	-
34344	m	2	0.220272804998127	6.68871338947308	59.9621004838083	-6.13923130366568	-5.7055741658203	-0.610102977746995	10.1105970094385	-0.304293467626579	-11.1052397452009	-0.0134563428811273	-0.241575646364371	-0.00403391295667483	-0.764521957902382	-0.737595995615976	10.2865979049725	17.7468662369094	7.81082723799896	-4.08362470337155	-1.97849049285888	1.16281119676173	34.1683736733164	-0.489473484626623	0.128375150128671	10.9415940144338	1.7485519208099	-13.6613346223186	-0.0165411420888663	1.45065445955389	0.0928620086305931	-0.0919160447501372	-0.675162131032104	-1.38635535075503	-16.9006382010327	-0.794318642740599	-	-	-	AB	AB	-	not AA	AA	AA	AA	AA	AB	not AA
34346	m	2	-	-	-	-	-	-	-	-	-	-	-	-	-	-	-	-	-	-	-	-	-	-	-	-	-	-	-	-	-	-	-	-	-	-	-	-	-	AA	BB	-	-	AA	AA	AA	AA	AB	not AA
34347	m	2	-	-	-	-	-	-	-	-	-	-	-	-	-	-	-	-	-	-	-	-	-	-	-	-	-	-	-	-	-	-	-	-	-	-	-	-	-	BB	AB	-	-	AA	AA	AA	AA	AA	-
34349	m	2	-0.60567885886607	-0.312389419878128	22.3885191304117	-9.61677255468232	-10.442948546335	0.246901751675443	11.8344799899047	1.15082295899963	6.43179394861405	0.0077486400431702	1.03332673912279	0.025799654312538	-1.22969161108982	-1.39220147798139	-6.23899304386146	14.5553817783241	-1.48900905948797	-0.785785759872163	-2.94034455877498	-2.6813332267112	8.97831522296425	-4.482798352222	-0.442417112221711	-21.309069906979	-1.67386637188309	27.4781885758603	0.0331935417789481	-1.55196092648414	-0.0288810485190762	-1.22866459491981	-1.04733917765094	-1.03264691194012	-15.241207114412	-0.610207026531947	-	-	-	AB	AA	-	BB	BB	BB	BB	BB	AB	not AA
34350	m	2	-0.131909385052187	1.25248551702765	-18.3759390303124	9.11688571939712	8.68683696073517	-0.0991977271084927	-12.2601926861649	0.540267693551567	7.51671017811111	0.00909795225036701	0.474946131414806	0.00759341041321523	1.38438673488103	1.33830159176134	1.03536378903924	1.71236841926934	0.853287128526658	6.03990543266922	2.45195944790185	-2.66464443784028	-80.7498675522795	0.399981785540576	-0.330561707166042	-28.6289804356255	-2.52694836057806	19.3973856306994	0.023381972563218	-2.03602600845657	-0.129991083651422	0.129828490504789	0.949120583146596	0.311589764481103	-1.52291780444917	0.172491419242173	-	-	-	AB	AA	-	-	AB	AB	AB	AB	AB	-
34351	f	2	-0.253752914517215	1.42149942014692	49.6402285487579	-6.66295035796195	-6.91193449203856	-0.0956630543509306	21.494591923083	0.505915483074939	-2.3493793138477	-0.0028754782822462	0.47362839745634	0.0148998045036701	-1.36910946217183	-1.46430254394817	-2.79399284414034	40.4151231179498	1.24783091056423	2.48436055715663	0.524447448906973	-1.27992580665804	-62.2041150477641	0.0479174109972815	0.0387014477234484	3.40576557342873	-0.792777425084979	-20.1509310181351	-0.0243572464597297	-0.475085162452059	-0.0389155755004321	0.000720582353651876	0.245500297473835	-0.536851654292109	-35.0291126466441	-0.516912276719292	-0.536851654292109	-35.0291126466441	-0.516912276719292	AA	AB	-	not AA	AB	AB	AB	AB	AB	not AA
34352	f	2	0.434535667569798	3.94168214428868	19.4900368697517	4.7740280131466	5.09647476790199	-0.319079445533335	40.9231259890948	-0.506405306174662	-14.7104162754067	-0.0177640520285223	-0.462540625150267	-0.0156352527629373	0.942176829947636	1.03774775931781	12.5705231823355	-11.1523769045085	4.61900213728318	1.95688504416678	0.819643420028087	0.325201445506106	-3.95019517810328	0.500984845509123	-0.216720234645213	-1.96370584235575	-0.438730843837741	2.29063423678483	0.00278772283834823	-0.327620263784008	-0.0321088969143087	0.185060067507918	0.385724903918921	4.66511727348241	-61.7348465970176	0.975958414883578	4.66511727348241	-61.7348465970176	0.975958414883578	AA	AB	-	not AA	AB	AB	AB	AB	AB	not AA
34353	m	2	1.72008689678352	-8.23896811302226	-105.681817387743	20.6982350463984	23.0258657592363	1.20949421678209	6.21489323841458	-3.42474126234276	-21.839984721413	-0.0263601233591943	-3.12543097516113	-0.0778937870690319	3.03797670820314	3.52530970578945	7.49656309279572	-100.51909953007	-6.86941777166666	2.35161012932311	5.93594822220309	4.61336667165764	-38.6237092099448	8.75292985227868	0.576806928399372	14.9787629429447	3.32977612347525	-28.6248853845449	-0.0346053108112293	2.80802132893097	0.0369506899754753	2.43407837897938	2.20009574057881	1.22399680764919	-0.490998018804683	0.651405910303046	-	-	-	AB	AA	-	BB	AB	AB	AB	AB	AB	BB
34354	m	2	-	-	-	-	-	-	-	-	-	-	-	-	-	-	-	-	-	-	-	-	-	-	-	-	-	-	-	-	-	-	-	-	-	-	-	-	-	BB	AB	-	not AA	AA	AA	AA	AA	AA	not AA
34355	f	2	0.551391062461303	-3.01912904104259	-21.914808660062	-2.01042358917731	-1.54603410314183	0.0777791690289817	-3.55498252711322	-0.564624768100334	-0.424505514261219	-0.000479834046584231	-0.518139246882001	-0.0166344139155053	-0.269330052129258	-0.167719916615178	-4.75452422389609	-3.45535217988171	-2.58684976808719	4.3283259356611	1.65971248441535	-3.04309786974587	-111.744645639721	0.566015342738568	0.232619640299112	7.39233289340757	-1.41189920192044	10.3670111812928	0.0125074057690406	-1.12180708100133	-0.0848144102551216	0.20084574409594	0.734645385078603	-2.90020110731616	-72.0656448420903	-1.9040828856896	-2.90020110731616	-72.0656448420903	-1.9040828856896	BB	BB	-	-	AA	AA	AA	AA	AA	-
34356	f	2	1.38132205333106	-3.12652475941956	-64.443278612029	6.2536649731591	7.54072155775464	0.466831089759187	35.3369460445962	-1.78300539594612	-5.03102787544641	-0.00599690590813737	-1.64208293962808	-0.0517610096004765	0.76123155830214	1.08582284517865	5.24650587171094	-58.5256324665368	-2.1892870049354	5.5707754720867	2.51792015790826	-3.942638348042	-145.969379443724	1.388203300698	-0.241680879365498	-23.9946472191475	-1.42728654741652	8.19488571294801	0.00988923934543273	-1.17235050247781	-0.109151404249676	0.318960551597455	1.00278979724141	-1.95336886813038	-131.768385468439	-2.34010538823479	-1.95336886813038	-131.768385468439	-2.34010538823479	AB	BB	-	not AA	AB	AB	AB	AB	AB	not AA
34357	f	2	1.31981013376577	6.01516590149466	-19.1207901689648	14.6178616799528	15.8204309189483	-0.197035033598584	38.5362042862464	-1.90978207754389	-10.4323654288368	-0.0125711090383091	-1.76018151934113	-0.0537123189524107	2.23736170813622	2.57311409064256	21.374955834939	-37.5263658409003	7.5424196246216	0.700602573461471	0.200147975795605	0.572184912841129	-0.263712596030329	0.380054086098218	-0.188872987186802	-15.3342702527801	0.232093200851205	-3.83506602999627	-0.00460377356856426	0.14478158270545	-0.0175217911748474	0.0808779333276399	0.193311177178792	2.05861873218278	-44.2059637429202	0.464518651205669	2.05861873218278	-44.2059637429202	0.464518651205669	BB	BB	-	not AA	AB	AB	AB	AB	AB	not AA
34358	m	2	0.239849058398565	-3.19631611393302	7.66281983596921	-11.8407206677494	-11.2554556678943	-0.091309978598332	13.1883166035764	-0.870375015864107	7.43216035704942	0.00897126361021359	-0.823604683403273	-0.0158703441165283	-1.53040021494693	-1.43012611211907	-0.350089940449717	-19.9829457729039	-2.47578594937128	5.00166844857409	2.35257625279349	-1.18558129043558	-35.6573046925556	0.351252821817116	0.178624293188289	10.2856932811797	-2.52411437067281	7.11037170699047	0.00856137170835478	-1.94043824976548	-0.113500534993386	0.122591241576632	0.834127583396294	2.58971782893014	-15.450808863144	1.19493460794904	-	-	-	AB	AB	-	not AA	AB	AB	AB	AB	AB	not AA
34359	f	2	0.822624751309118	-4.62964306834202	-22.682834931325	-5.05621195143001	-4.24141607341053	-0.662046104540373	-53.8190641205317	-1.36927020307609	-6.58115264513416	-0.00801699639090307	-1.26678009065044	-0.036754057944218	-0.810380735647509	-0.580442879614146	-3.34889472794101	-15.7486080750617	-3.07536203883591	2.97210691681234	-1.01719245561704	-2.51436731104873	-39.4980222864748	-2.49973107086741	-0.240371491561232	-23.463025640292	-2.04001742961099	-1.84628351043099	-0.00222932565149897	-1.50982255163117	-0.0816251528168905	-0.794678343913739	-0.281347263128287	0.982067528718293	-58.8528424232832	-0.272924241351144	0.982067528718293	-58.8528424232832	-0.272924241351144	AB	AA	-	not AA	AB	AB	AB	AB	AB	not AA
34361	f	2	0.946786294635185	0.653547223323105	11.6741867171636	-1.34874490645984	-0.470150358664378	-0.474767280314127	-8.71527923045314	-1.44833544073944	-5.58504053561736	-0.00676951529865291	-1.34137867876722	-0.0391149376562789	-0.152877992195627	0.0921965815703934	6.26685576139513	-9.74851268962713	2.10083288373562	5.46025677621102	2.06960361157029	-1.31316856539262	-58.7023789006438	0.653755656898654	-0.17825720282941	-18.8135163200455	-1.94914730261335	-2.04496951588492	-0.00253979939655822	-1.43595424692802	-0.10276256502519	0.239212696788014	0.883853937053554	2.19759393280911	-19.9122980918828	0.778766730086589	2.19759393280911	-19.9122980918828	0.778766730086589	AB	AB	-	not AA	BB	BB	BB	BB	AB	not AA
34362	m	2	0.506298832148184	-2.03111120017758	18.5532489858255	-12.1336765926746	-11.2887757553282	-0.295946584981067	10.3849955373819	-1.22423077636631	-8.55837544853122	-0.010349813614198	-1.09393590033282	-0.0226235305809448	-1.61365177115715	-1.47065279381274	0.143202778677307	-9.32775681771346	-0.785238460647846	0.684442420051195	-0.0314119129675489	-0.983266569723692	-22.214734723027	-0.355109951793366	0.261794701170773	10.3373903644423	-0.643519467563245	-9.30543751560703	-0.0112301584677353	-0.357676902158897	-0.0187304067576904	-0.0516652640722675	0.0655117669423666	-1.27820465293162	-6.41640500054466	-0.68172008016671	-	-	-	AB	AA	-	not AA	BB	-	BB	BB	AB	not AA
34363	f	2	0.116769042352627	2.86294829372886	35.2170692291719	-2.37272276587573	-2.36471144344026	-0.386254300131576	-0.704797087525774	-0.0854305977008896	5.36332887408637	0.00646371673595883	-0.08986460195374	-0.00427158657752173	-0.360487589587776	-0.334167727981155	3.07086328529689	15.5706590637091	3.25522357452357	2.73336916031742	0.650405529943519	0.47069631503335	12.4539376483556	-0.108197353611488	-0.275582332745562	-25.0227613481843	-0.887994138987369	15.8744991170289	0.0191681589975398	-0.788590102297145	-0.0604718135238288	-0.018508601336606	0.360265040094258	5.42555199260555	-51.7498380484699	1.59601110445029	5.42555199260555	-51.7498380484699	1.59601110445029	AB	AB	-	not AA	BB	BB	BB	BB	AB	not AA
34364	f	2	1.25662130085261	-5.28676285426087	-93.1842584289233	11.7319924766868	12.9476717096343	0.148656491496137	24.4930323080538	-1.92468923446838	-10.9414787631934	-0.0132003499839807	-1.78247727528774	-0.0518853877284666	2.04099734487406	2.36668425847555	13.6249067768393	-102.455879344394	-4.10348390067833	9.45672939363362	3.92596792805761	-4.16559433496353	-159.366758976675	1.40887832703056	-0.296836517544462	-32.9248746459198	-3.38178679688579	11.2376102161516	0.0135822660273206	-2.555349722705	-0.172167002516618	0.464077396461337	1.54573495747985	2.28165914067758	-107.340683654601	-0.527475366478404	2.28165914067758	-107.340683654601	-0.527475366478404	AA	AB	-	not AA	BB	-	BB	BB	BB	not AA
34366	f	2	0.814779393722159	-0.775692348514598	20.8713397219669	-6.7023360502262	-5.87697479257472	-0.318362088241106	23.9589136267178	-1.17417350352402	-16.5056927717359	-0.0199362224848081	-1.06777304804183	-0.030877597224776	-1.08562183115249	-0.89204914225023	0.479458770955835	1.82056157170738	0.459589160050792	5.02950172985358	2.58592437891958	0.149377386777771	-27.439852281044	1.5159744526946	-0.0561872547958708	9.412785668699	-1.36268603716295	5.42281793728064	0.00658338396108092	-1.05700858907567	-0.0883462644246456	0.503224177538166	1.05651837826983	5.10177715672769	-44.4563080545176	1.56966447983207	5.10177715672769	-44.4563080545176	1.56966447983207	AA	AB	-	-	AA	AA	AA	AA	AA	-
34367	m	2	-	-	-	-	-	-	-	-	-	-	-	-	-	-	-	-	-	-	-	-	-	-	-	-	-	-	-	-	-	-	-	-	-	-	-	-	-	AA	AB	-	not AA	BB	AB	AB	AB	AB	-
34369	f	2	-0.0748733664301308	5.39052673624759	68.1953475021326	-1.8998329571036	-2.01305784439617	-0.268722612044186	33.8818084067766	0.220629240895291	6.25881427371247	0.00754221485123568	0.197910068185735	0.0058199518408421	-0.254762907899717	-0.291160186508994	4.44434921616565	42.1878331279058	5.52383203809073	-4.386555889098	-2.20760617242827	0.510364045493628	45.9325913220189	-1.37731787705908	-0.0917034954496134	7.04474734858631	1.36643978775595	26.7881898402935	0.0323812947192256	0.814418217847389	0.059671859056849	-0.438283923683855	-0.812154765623468	0.195688681194303	-76.0875893724948	-0.785095701401645	0.195688681194303	-76.0875893724948	-0.785095701401645	AB	AA	-	not AA	AB	AB	AB	AB	AB	not AA
34370	f	2	-	-	-	-	-	-	-	-	-	-	-	-	-	-	-	-	-	-	-	-	-	-	-	-	-	-	-	-	-	-	-	-	-	-	-	-	-	AB	AA	-	-	AA	AA	AA	AA	AA	-
34371	m	2	-1.03125870630104	-1.20812922423867	45.2527735201186	-22.7242465058271	-24.1232027769629	-0.455287907960288	4.79977051241881	2.00183497505819	-1.76168240514654	-0.00213881607639826	1.86093978220346	0.046352969806465	-3.07935859648829	-3.37111836315765	-11.5195143683418	27.473779653698	-2.26335533764366	-1.8084164817621	-3.88607605481502	-2.73658859997594	16.6724225391346	-5.18592989362798	-0.110072931113494	0.615928314586481	-1.57373306990676	13.9448132984919	0.0168065630914885	-1.33931005127633	-0.00930146835851004	-1.39190199254852	-1.33553196749162	-1.73464278993364	-38.6407511922474	-1.13254451641058	-	-	-	AB	AB	-	not AA	BB	BB	BB	BB	BB	not AA
34372	f	2	-	-	-	-	-	-	-	-	-	-	-	-	-	-	-	-	-	-	-	-	-	-	-	-	-	-	-	-	-	-	-	-	-	-	-	-	-	AA	AB	-	-	BB	BB	BB	BB	BB	not AA
34373	f	2	-	-	-	-	-	-	-	-	-	-	-	-	-	-	-	-	-	-	-	-	-	-	-	-	-	-	-	-	-	-	-	-	-	-	-	-	-	AA	BB	-	not AA	BB	BB	BB	BB	BB	not AA
34374	m	2	-1.00947076579545	5.66832954063337	37.7468550472508	2.57297777547574	1.31560326880459	0.237241498180517	8.16174402137905	1.78138506536639	1.40608967395784	0.00165264819727146	1.63348359475745	0.0413786315020572	0.186905098637136	-0.0732007478480053	1.29225441943566	37.604643126441	4.05071991667016	-2.842206505892	-1.78506239495548	-0.193296388634645	42.9211774442534	-1.82753678785559	0.214714607512684	24.3459467833478	0.18381999469143	20.5647633623685	0.0248285922637863	-0.0711226486873624	0.0271043654649665	-0.664678349720337	-0.834569761010679	-1.0641115878764	-29.4433023849161	-0.672419795690956	-	-	-	AA	AA	-	-	AB	AB	AB	AB	AB	-
34376	f	2	0.0251266335698635	8.46052673624759	69.8953475021326	3.5751670428964	3.49694215560382	-0.523722612044186	-21.4681915932234	0.210629240895291	12.6588142737126	0.0152922148512356	0.182910068185735	0.0038199518408421	0.742237092100283	0.717839813491006	9.46434921616564	50.1487356279058	8.88383203809073	-1.73655588909801	-0.297606172428273	1.51536404549363	43.982591322019	0.317682122940921	-0.256703495449613	-26.2552526514137	1.04143978775595	19.3881898402937	0.0233812947192254	0.634418217847389	0.029171859056849	0.136216076316146	-0.0461547656234681	1.0906886811943	14.8249902275052	0.739904298598354	1.0906886811943	14.8249902275052	0.739904298598354	AB	AA	-	-	AB	AB	AB	-	AB	-
34377	m	2	0.203358260711979	0.156804719479299	11.3368766550726	-3.32260950358023	-3.01865426574482	-0.46397338504155	-8.60034135192672	-0.276557193914816	-3.75156638015035	-0.00454471685188318	-0.233382751426716	-0.00518041177315093	-0.521523736428351	-0.48855506040874	0.498218155403433	6.11726121426988	0.962167225111472	-6.403311593112	-4.25090553944292	0.521885163289601	107.295596495635	-3.96460236875288	-0.188715812177062	11.1078192524483	0.753517524363695	22.5205976947129	0.0272399662813165	0.288810285389992	0.0908135837571027	-1.22092347977745	-1.78915163555088	0.107447527117258	-25.341670058062	-0.088352572015739	-	-	-	AA	AB	-	not AA	AB	AB	AB	AB	AB	not AA
34378	m	2	0.378923359619532	7.74741432592348	12.4699609349405	12.6799491133399	12.9485506276846	0.000895445778858639	6.60263601594977	-0.332665609835315	-3.23425097647275	-0.00394133718922631	-0.291543108193423	-0.0114784353797458	1.91236792649343	1.98593916517249	17.4951282212506	-10.6787632435622	8.05243933716128	1.01709564879532	2.99212752911316	3.17252600458604	-6.05160684323293	4.62996813790517	0.498639237578798	24.5251486549048	1.9960246850409	-15.9745090217116	-0.0193193700448043	1.66485958823324	0.0282763610138163	1.30833347197309	1.13206355117418	1.71574183630667	-26.9141910632396	0.672644151856517	-	-	-	AA	AA	-	BB	BB	-	BB	BB	AB	not AA
34379	f	2	-	-	-	-	-	-	-	-	-	-	-	-	-	-	-	-	-	-	-	-	-	-	-	-	-	-	-	-	-	-	-	-	-	-	-	-	-	AA	AB	-	BB	BB	BB	BB	BB	BB	not AA
34380	m	2	-0.137232803280741	7.54636186382741	9.77306992283699	13.7016208473937	13.1627601647322	-0.13404291081671	-11.0437551517103	1.1519582426031	-10.3654367564908	-0.0124805127908026	1.1076184156173	0.0195592703658743	2.07164680602207	1.94677995435305	7.40049897902202	28.031042184175	7.12883352904216	-3.09130709174117	-1.45534395023479	1.7789926034986	57.9470435348277	-0.546213059094374	-0.0318780686738131	8.35037055485391	1.38845301527979	6.14010833801834	0.00746472822841085	0.929847758509984	0.0653308533435173	-0.143671212094117	-0.555979836672654	0.506837649366211	15.9214983338319	0.397052776413179	-	-	-	AA	AB	-	not AA	BB	BB	BB	BB	BB	-
34381	f	2	0.691130084026378	-1.77735347783356	-36.8032290002691	4.41196261477958	4.987854372559	0.0255747919193042	30.8697119781912	-1.01395172771242	-12.2308596082282	-0.0147744315556867	-0.936392747176961	-0.0285487183749093	0.883359011578714	1.06071267540131	8.29554771138529	-52.9834701027614	-1.16804610006686	-7.87117836591928	-3.46576655610292	3.10159106940843	160.501328012219	-1.94092727495705	-0.240238469466383	49.3565963542141	2.26320915503076	16.9042961137108	0.0203697030404058	1.52994538892121	0.115213708756577	-0.636539664058933	-1.36073698623161	3.06109706923501	-19.4775260411773	1.06945542372561	3.06109706923501	-19.4775260411773	1.06945542372561	AA	AB	-	not AA	BB	BB	BB	BB	BB	not AA
34382	f	2	1.55056609354843	-6.26567942896245	-53.4070343904969	-3.17173667344406	-1.59692376164851	-0.410101971919699	-25.1634248345787	-2.536393736745	-8.15669665214153	-0.00988400747322326	-2.34863222948461	-0.0674866642764436	-0.64695336678082	-0.223281532089402	1.36573085332498	-56.7862558537185	-4.12843369015689	5.36068902277409	1.90653406685193	-1.96022671760044	-78.566546019877	0.581628693398113	-0.0302769332761503	-6.21445873596381	-1.80509667328266	-1.67009015852426	-0.00198226711156576	-1.36378445988618	-0.109336597712262	0.114169242462547	0.800550487210103	-0.3848750679738	-19.5076223556795	-0.18529336851456	-0.3848750679738	-19.5076223556795	-0.18529336851456	AB	BB	-	not AA	AB	AB	AB	AB	AB	not AA
34383	f	2	-7.41043359238659	38.1325403942979	361.99790697882	1.92922574332557	-5.66111952057498	-0.712752390890813	4.30041664862345	12.8329861198055	1.46291106749264	0.00175106141797662	11.9350509035504	0.345030025509428	0.42416036923634	-1.74408900778941	5.28102024631864	299.676616882884	30.561832601854	-44.7720141122253	-14.1561329830959	11.4380089715695	524.47594450691	-3.61993552108726	-0.229405967036144	20.5892382361651	13.7610483941764	-45.517249730492	-0.054949434691297	10.6141699079971	0.91721557633549	-1.19078617670261	-6.95448229717212	-7.82304115106249	253.98862761458	-2.01918741374282	-7.82304115106249	253.98862761458	-2.01918741374282	AB	AB	-	not AA	AA	AA	AA	AA	AA	not AA
34384	m	2	1.4132467157832	-0.161804182017904	-65.3894740678584	22.8228703064582	24.4472096892891	0.0867849316759009	-10.4977636145411	-2.31682587074452	-6.85241336587767	-0.00828698513872345	-2.11969594870477	-0.0577963362405652	3.30717546323496	3.66918836043451	14.8991972680973	-60.1755869659179	1.5510202193121	-1.15217069349521	-1.50624231040574	-1.13778155177286	18.2803467656781	-2.1761603666097	-0.0476567452146412	-0.0598793904451574	-0.654747954037098	22.9524672373769	0.0277214650478986	-0.699769592983763	-0.010933207435968	-0.737926825539739	-0.67089691258433	-0.950341177840216	-10.4772494887251	-0.520917840189552	-	-	-	AA	AB	-	-	AA	AA	AB	AB	AB	not AA
34385	f	2	-	-	-	-	-	-	-	-	-	-	-	-	-	-	-	-	-	-	-	-	-	-	-	-	-	-	-	-	-	-	-	-	-	-	-	-	-	AB	AA	-	-	AA	AB	AB	AB	AB	not AA
34386	f	2	-0.663161948517149	-0.0646559878941662	53.8955391811388	-10.1018113282121	-10.6214671043367	-0.430306220861781	31.3532743407648	0.707950030144893	22.8698512352714	0.0276307885975119	0.634079090792342	0.0218550091074495	-1.89204920001918	-2.02971048977498	-2.51516681031015	18.1852114503642	-0.227339188628222	-2.65908037610817	-2.66280214354938	0.855236793329481	93.228671452358	-2.66538531157092	-0.246281813080952	33.5142187643708	0.0573932065087151	10.9966245853737	0.0132863254211477	-0.0130466808206609	0.0188651804707256	-0.925623408838122	-1.04337937206855	3.35871975341978	-28.1235835221213	1.03203360699549	3.35871975341978	-28.1235835221213	1.03203360699549	AB	AA	-	-	AB	AB	AB	AB	AB	not AA
34387	m	2	-1.07582758543776	2.64446537812561	21.2033848331703	-1.28279947463106	-2.86679660628973	-0.29042049270129	-12.2120830269144	2.24546472322668	1.71399796764459	0.00207561566071662	2.06824247608538	0.0493117550226523	-0.0930926782053983	-0.401376916857049	-6.59102089360294	45.0449739047403	1.18779493277953	-5.31759789371643	-4.36079358672541	-0.750888846794481	68.0246489163553	-4.41987568269776	-0.0176716896051506	12.9506652358297	0.0701129902491875	10.1373479660791	0.0122522068010577	-0.0750674309824874	0.0682898965568294	-1.2711690559362	-1.70183288036221	-1.74136518521675	1.20307051137049	-0.868627384097031	-	-	-	AB	AB	-	-	AB	AB	AB	AB	AB	not AA
34388	m	2	0.61361853221244	-5.77644117702723	-7.55163832475493	-12.2470623936699	-11.2356701608241	-0.217409457382268	0.693643927506773	-1.41093028131217	-6.03292341345348	-0.00732942418258955	-1.27698529111125	-0.027576588015851	-1.62082186897608	-1.44712304237634	-6.370733107549	-11.8004318319587	-4.42348976135666	1.47735964111547	1.04488025947033	-0.278892501564661	-26.7354874677995	0.944032959579694	0.0804796982439578	-1.23421724746688	-0.317196359367785	-9.82043123817029	-0.0118001975073753	-0.114503331737911	-0.0226105701257323	0.308584327001229	0.450587344193833	-0.55604549464864	27.0504769468187	-0.0973669462768419	-	-	-	AA	AB	-	not AA	BB	BB	BB	BB	AB	not AA
34389	m	2	0.167704049991158	-5.63800768587938	-18.3164361038411	-7.56309691469942	-7.28333252635011	-0.192324166865646	0.766667662177779	-0.465724295742726	6.72105927560397	0.00810631483732149	-0.448311839864745	-0.00937104592416678	-0.920391255384618	-0.862309665022833	-2.99331709394765	-32.869763397148	-5.15127705691047	-0.841848381924071	-1.07186154945818	-0.0581480200167739	12.8128706585006	-1.07877257539675	0.211001080239436	12.1876850454181	0.323140507406154	20.941802112454	0.0252573201049117	-0.0475920916513639	0.00972863645562182	-0.251663107914345	-0.316341276747189	-1.14640748751458	-15.6213662230061	-0.672400240676919	-	-	-	AB	AB	-	BB	AB	AB	AB	AB	AB	not AA
34390	f	2	-0.0796776326039357	1.77169506384082	10.8116627572879	1.23462738992873	1.0365257988282	-0.0958193292119275	3.30078752779834	0.281374460604356	13.1885798441877	0.0158881629830626	0.241600193406955	0.00475568018539515	0.298345294319302	0.27001536947864	2.0867952647046	6.2116982700656	1.63597928707549	-0.961927662912711	-0.519746892039568	-0.214402658872098	-6.32688891693611	-0.218360913787364	-0.300809913125492	-32.9909502470186	0.513858520042557	9.19772614098015	0.0110720717657016	0.280603865405483	0.0079007697980753	-0.0424948675677009	-0.0912429871408125	0.863465048780926	-68.9955191981795	-0.463999433463052	0.863465048780926	-68.9955191981795	-0.463999433463052	AB	AB	-	not AA	BB	BB	BB	BB	BB	BB
34392	m	2	-	-	-	-	-	-	-	-	-	-	-	-	-	-	-	-	-	-	-	-	-	-	-	-	-	-	-	-	-	-	-	-	-	-	-	-	-	BB	AB	-	not AA	AB	AB	AB	AB	AB	not AA
34393	f	2	0.812789745091688	9.28066700924196	36.725610214762	10.9330506654233	11.6407618582908	-0.525469876350637	15.4226243409614	-1.03291640934716	-3.52471441755806	-0.00428616170557518	-0.950681494129915	-0.0294836078720304	1.9617439272828	2.1485694434807	20.2230542566148	5.68146537970564	10.583954745578	0.325634299389734	0.25144322789565	0.388058458522188	3.76635778955641	0.300146259000683	-0.0117921768461793	31.1983326855823	0.0326220646614574	-5.52886324246759	-0.00665139107537773	0.0295729241458006	-0.0117207153254624	0.12745695641294	0.202271716445412	3.81800232084982	-86.1541746605653	0.333317855213849	3.81800232084982	-86.1541746605653	0.333317855213849	AA	AB	-	not AA	BB	BB	BB	BB	BB	BB
34394	f	2	0.278679958613304	12.0942735063596	90.2899410302485	7.53251719870087	7.65817939787228	-0.638287641124538	38.6373930221008	-0.0675657007994632	-9.51593475618613	-0.0115333389016605	-0.0506251364535708	-0.00315278139624101	1.44856997600737	1.4690229109508	18.0602811955734	48.6778933342623	12.8795877506427	-6.53185271232814	-2.32775859441136	3.49526507158818	146.601764756727	-0.782481437234953	-0.336931075829544	-16.323441550248	2.14829244678588	4.36141686424482	0.00523520748738715	1.53361218555002	0.102044442378753	-0.24877018991495	-0.889162792858535	4.00360173736967	-4.08219662220434	1.66989376068501	4.00360173736967	-4.08219662220434	1.66989376068501	AA	AB	-	not AA	AB	AB	AB	AB	AB	not AA
34395	f	2	0.253154237221957	6.39248502359838	49.5567354829194	4.32953161796184	4.44923989124524	-0.629343380336268	12.9850369780929	-0.186018507966396	-0.608576781813495	-0.000740956404143039	-0.171512454715833	-0.0061294098851694	0.842712447927722	0.882322708773479	14.2639371779228	10.1094158825679	7.15880693283002	-2.61353570366824	-0.582889241825432	2.29518023681208	76.33248484362	0.238806939757151	-0.349983287583769	-35.9604606063917	1.18559472595439	8.26704002763165	0.00998856128866855	0.823635586437984	0.0440066566546708	0.0911701533155404	-0.184812530488594	3.35895578551999	1.30368807804468	1.46131329961643	3.35895578551999	1.30368807804468	1.46131329961643	AB	AB	-	not AA	AB	AB	AB	AB	AB	not AA
34396	f	2	0.434336169222102	12.3201742075162	115.917356747681	1.13180967746145	1.49017466664891	-0.528629713357968	-17.9975981865435	-0.461949413826488	-3.82011568357512	-0.0045784226446269	-0.420611068043829	-0.0132190006776106	0.298332972233023	0.381006817119872	8.21158924558319	97.1513586473966	13.2434667344451	-6.55041757019782	-2.61238842673815	4.29550543678713	169.348057843864	-0.987798505379254	-0.23494980919257	-17.5935542245075	2.47093598914177	19.3621512346489	0.0233757050504232	1.63271254970078	0.105568168596986	-0.294017829068006	-0.957071869573374	0.665098600943771	123.99856522709	2.05920506704599	0.665098600943771	123.99856522709	2.05920506704599	AB	-	-	not AA	BB	BB	BB	BB	BB	-
34397	m	2	-	-	-	-	-	-	-	-	-	-	-	-	-	-	-	-	-	-	-	-	-	-	-	-	-	-	-	-	-	-	-	-	-	-	-	-	-	AA	AB	-	not AA	BB	BB	BB	BB	BB	-
34398	m	2	-	-	-	-	-	-	-	-	-	-	-	-	-	-	-	-	-	-	-	-	-	-	-	-	-	-	-	-	-	-	-	-	-	-	-	-	-	AA	AA	-	not AA	AB	AB	AB	AB	AB	not AA
34399	f	2	-0.883144696234588	8.38094294170008	94.8526566691306	0.342166531203766	-0.456906019560863	-0.643819201044332	13.0927921978374	1.27504518710634	14.5214818255678	0.0174975565629003	1.17256501397886	0.0355116580286923	0.0500603973729676	-0.173846180223433	9.47582566578809	50.0071109970279	8.13327012058383	-0.482192760214568	-0.938604061922611	0.766371912903514	44.8223549033587	-0.963432301060779	-0.3689566831648	-39.8265362074905	0.0712400428827359	20.3271559524599	0.0245283670270496	-0.03041082545154	-0.000425571030635806	-0.3459021107135	-0.344290475109257	3.27076169362334	-23.1069318655342	1.05478923263178	3.27076169362334	-23.1069318655342	1.05478923263178	BB	AB	-	BB	BB	AB	AB	AB	AB	not AA
34401	f	2	-	-	-	-	-	-	-	-	-	-	-	-	-	-	-	-	-	-	-	-	-	-	-	-	-	-	-	-	-	-	-	-	-	-	-	-	-	AA	AB	-	not AA	BB	BB	BB	BB	BB	BB
34402	f	2	1.01833271876559	2.01305442159737	13.2659332500829	1.41001410557827	2.34426244969372	-0.677927117321458	-3.08550175795807	-1.62736844521878	5.01955819836544	0.00603822376229548	-1.50630825268113	-0.0443503304618592	0.338711052754592	0.614633955209561	12.6803907503635	-23.0442763219362	3.71034487260272	-10.1657950933765	-5.8992280430635	3.46427841287232	246.629321153664	-4.64918910748128	-0.331414835175801	-37.6554032301353	1.82916662186697	-0.203955038768115	-0.000262703270757279	1.30718537862695	0.135526318897258	-1.55026208869293	-2.39998964896523	-0.650309787096941	179.865357595773	2.02465394191873	-0.650309787096941	179.865357595773	2.02465394191873	AB	AA	-	not AA	AA	AA	AA	AA	AA	not AA
34405	m	6	-	-	-	-	-	-	-	-	-	-	-	-	-	-	-	-	-	-	-	-	-	-	-	-	-	-	-	-	-	-	-	-	-	-	-	-	-	AA	AA	-	not AA	AA	AA	AA	AA	AA	-
34406	f	6	-0.772258247234481	8.77920982963845	126.610622617702	-5.53112492417154	-6.18120493800811	-0.528283950810608	-1.49418417563987	1.34559700771127	10.0003276492464	0.0120819568825375	1.23324105398287	0.0381944649343614	-0.930349209398056	-1.17045809896363	1.53656471653337	97.7419515456495	8.58051497179517	0.0776458398882507	-0.106978450607147	3.2641158128848	117.246534653542	-0.125886384913078	-0.1064315743714	9.63614357892264	0.148995990273277	22.9484893577231	0.0277437248483655	-0.0298531030044428	-0.00875443707389926	-0.0134180975011557	0.0398900205771573	2.95911880519117	122.93546657125	3.20570805820395	2.95911880519117	122.93546657125	3.20570805820395	-	AB	-	not AA	AB	AB	AB	AB	AB	-
34407	f	6	-	-	-	-	-	-	-	-	-	-	-	-	-	-	-	-	-	-	-	-	-	-	-	-	-	-	-	-	-	-	-	-	-	-	-	-	-	AB	AB	-	BB	BB	BB	BB	BB	BB	not AA
34408	f	6	-	-	-	-	-	-	-	-	-	-	-	-	-	-	-	-	-	-	-	-	-	-	-	-	-	-	-	-	-	-	-	-	-	-	-	-	-	AB	AB	-	BB	AB	AB	AB	AB	AB	not AA
34409	f	6	-0.555942061495378	11.026350841131	120.071818919483	-0.104781977997545	-0.635497942426137	-0.392321110285095	10.3375784616882	1.05662846959998	6.32189963216141	0.00766021188088242	0.97764950847469	0.0287100459417425	0.0644124385488502	-0.116424900415181	5.99566870476635	96.8137675778532	10.8266610932534	0.123190512328179	-1.1470655488832	2.6740592563674	134.150348044804	-1.54169413358501	-0.125133048874218	21.3114642081602	-0.407802490281052	20.8689047999809	0.0251459607158865	-0.408170835745799	-0.0191129608899541	-0.505624535347497	-0.38654313784288	2.92435483729138	125.755624571416	3.1849877508249	2.92435483729138	125.755624571416	3.1849877508249	AB	AB	-	BB	BB	BB	BB	BB	BB	not AA
34411	f	6	0.358298214200471	-14.7631434375911	-152.598301725901	5.24705838674647	5.44514028014197	2.38909884304364	3.28546252789665	-0.341558759141668	13.4662970177731	0.0162546878315189	-0.338280099054174	-0.0136636283043448	0.908991857970294	0.996905336106478	-32.9015942018329	-7.58306391526368	-16.9508737458214	6.63042967483624	4.20737579368295	-3.75799182627575	-165.358045748337	2.96190487149844	0.438934904991894	3.77610671358717	-1.67852705088107	1.08498222705927	0.00135321351743883	-1.27308633211129	-0.113892178100019	0.912795315057829	1.62833255711617	-7.59439366750405	114.337031082598	-2.56085730935387	-7.59439366750405	114.337031082598	-2.56085730935387	AB	AB	-	-	AB	AB	AB	AB	AB	-
34413	f	6	-	-	-	-	-	-	-	-	-	-	-	-	-	-	-	-	-	-	-	-	-	-	-	-	-	-	-	-	-	-	-	-	-	-	-	-	-	AA	AB	-	-	AB	AB	AB	AB	AB	-
34414	f	6	0.32680354691774	5.80414615291735	56.0313042051554	0.530232952956066	0.794410726111505	-0.538280260496678	-29.8757613733805	-0.311240283777999	-8.73340994532113	-0.0105027473332646	-0.272892755580699	-0.0089582887350361	0.194731605196524	0.249060891121934	6.06284823749337	42.6243343570367	6.64644219294767	-2.36285560789537	-2.01619830680293	1.19796655418141	81.7413045503569	-1.8592913325912	-0.210932072913257	-1.20427129190674	0.414699533760673	22.6355618512012	0.0274022422093438	0.146681608441097	0.0194466834734484	-0.590066005087363	-0.711557165987149	2.57463587301267	-15.2513684352956	0.971522355722888	2.57463587301267	-15.2513684352956	0.971522355722888	AA	BB	-	-	BB	BB	BB	BB	BB	-
34416	m	6	0.724358322776862	-3.44285311937906	-48.3026972952779	10.9547341753049	11.9017634686537	0.759982312769626	-0.566379255890483	-1.30408748205714	-1.20125705614336	-0.00137060386121649	-1.19290219511786	-0.0303283708649906	1.64090865568908	1.83121738173753	-2.0909860814261	-19.58123192828	-3.16196005755484	2.04716727358891	2.34476769821262	0.993555678309617	-24.2332682003834	2.69272098039694	-0.491103467875851	-31.5865036926811	0.753888787583843	10.0008987283055	0.0121163755234208	0.407565699640441	-0.0157987847880527	0.773336520334288	0.873909248026873	1.18828265637904	16.3970839291424	0.765648062859324	-	-	-	AB	AB	-	BB	AB	AB	AB	AB	AB	not AA
34417	m	6	-1.35530704243683	-6.83202641488746	19.8763548735151	-25.5217052548105	-27.3908283964482	-0.407292637382726	0.575887531952585	2.14171854843198	2.40128390103833	0.00285620099930419	1.9610373967163	0.0500194025372522	-3.43918894330085	-3.75551288079224	-18.8489234195078	10.9672814122834	-8.46851904015673	-8.30625542526149	-6.05422198889891	2.16755582349699	109.962480989487	-4.0226050260326	-0.324280668763112	-1.1334077640007	3.09368522278622	16.7052901003131	0.0201718792236741	1.99330533476171	0.169941588791159	-1.07365344237884	-2.14085492087278	-1.14835122874854	-12.5901547788681	-0.671656132619237	-	-	-	AA	AB	-	not AA	AB	AB	AB	AB	AB	-
34419	f	6	-0.300172613951675	1.2157648310889	38.686327319027	-7.51816046063132	-7.91500799627581	-0.545548013781136	-11.4242778566809	0.237313079417553	18.9692651614597	0.022945658927079	0.178304403845392	0.00294432996883216	-1.25652869447163	-1.27452159980589	-1.20905168896275	12.5693996057635	1.29302893383366	4.22749018935508	0.484346057422377	-1.60667996758484	-38.7200291450297	-0.98299290339164	-0.13654785727065	-10.9250252246414	-1.83405996277477	18.8454653370899	0.0227882680373377	-1.50258256192543	-0.0978125426762087	-0.313900768547736	0.299900074138091	1.35066067238634	-32.2757431863331	0.312274276841968	1.35066067238634	-32.2757431863331	0.312274276841968	-	-	-	-	-	-	-	-	-	-
34420	f	6	0.644483910722126	15.7598853555059	98.9686844057765	10.1520944348989	10.6677915135744	-0.523540504985681	6.55457241787691	-0.657690777058999	-14.6153080462955	-0.0176143559246873	-0.592998394709829	-0.0191051995266657	1.81784803777119	1.93865483066318	18.7775457540407	72.2304468555001	16.862174209647	-8.22377780351403	-4.00295082485224	4.79179608678401	224.068754468895	-2.3898741860213	-0.19369562439367	8.05855907322796	2.3797286470402	-2.45095986447382	-0.0029884019793576	1.72447217010863	0.129263357589776	-0.763103826865949	-1.57504178695897	1.24899145287174	145.282950333221	2.71769153797468	1.24899145287174	145.282950333221	2.71769153797468	AB	BB	-	-	AA	AA	AA	AA	AA	-
34421	f	6	0.471999280743927	12.7853144805106	61.2976194603106	10.7996932999884	11.1339943693359	-0.57037697766442	14.6432177476412	-0.520495064068934	5.29635562515422	0.00644320079856227	-0.489202630359479	-0.0180225603904831	1.83533980741554	1.94823644710957	20.3202942860323	27.4079832991963	13.7085894419324	-0.288227381710086	-0.428339026414226	1.64319984981569	54.1318243114018	-0.305334369319492	-0.220038490589136	-12.7899688875116	0.267118266047277	6.1950981518877	0.00749301925581987	0.112867255999189	-0.00432440578532532	-0.0817769489712117	-0.0541453875044925	4.23241224059929	-26.9714842609803	1.56761862366148	4.23241224059929	-26.9714842609803	1.56761862366148	AB	AB	not BB	-	AA	AA	AA	AA	AA	-
34422	f	6	-	-	-	-	-	-	-	-	-	-	-	-	-	-	-	-	-	-	-	-	-	-	-	-	-	-	-	-	-	-	-	-	-	-	-	-	-	AB	AB	not BB	-	AA	AA	AA	AA	AA	-
34423	f	6	-	-	-	-	-	-	-	-	-	-	-	-	-	-	-	-	-	-	-	-	-	-	-	-	-	-	-	-	-	-	-	-	-	-	-	-	-	AA	BB	-	not AA	AB	AB	AB	AB	AB	not AA
34424	m	6	-0.892277359187377	6.99926046437016	19.762955683314	7.66515645029417	5.84652348114422	-0.130783886318555	1.99123803928017	2.21432048372889	10.1545337732253	0.0122466928851282	1.98857369301493	0.0400649414870689	1.18515887800483	0.93564976483662	9.95568638727003	-2.60976865045003	5.10224744405609	2.69962813480646	1.15819457903563	-1.17820356750636	-35.5179210531732	0.216487090912722	0.234157902412366	5.19896815256704	-0.885481912860381	24.2531571886767	0.029293736977148	-0.952828778589071	-0.0599802316788664	0.105087449712701	0.482282936091718	-0.898442703354998	-20.6286041512289	-0.581972695981283	-	-	-	AA	BB	-	not AA	BB	BB	BB	BB	BB	not AA
34425	m	6	0.0903285774625174	3.08051784022168	-10.8497241547262	10.9055287913151	10.7289938566627	-0.22048213610572	3.33430814074569	-0.154159129211726	22.7951837476627	0.0275647912622929	-0.225919047725343	-0.00922595072296771	1.64462844226596	1.70328229396239	17.3736083486256	-47.4421319229967	3.03140074089866	1.04080484682005	0.471677892622537	-0.322355445707036	-16.5240014617052	0.27630551430179	0.182845616647461	7.67544333588059	-0.237315339989699	4.12273060634933	0.00496810852784263	-0.230055601259229	-0.0202645957728716	0.123335628131009	0.248210507484621	-0.322460998276289	-27.7037554857011	-0.338036008653693	-	-	-	AB	AB	-	BB	BB	BB	BB	BB	BB	BB
34426	m	6	-1.18296137728741	0.112476857470599	42.5521900153025	-16.0368800236999	-17.6463421258505	-0.703554814829173	-5.42502764601539	2.03761202288872	3.22329090877872	0.00390900670717507	1.86514719566057	0.0481246865699156	-2.12542124649199	-2.42731236969887	-7.5970501951998	26.7481977859652	-0.968708756846036	-5.34574994747537	-4.98152447422525	-0.945818389849413	66.637484544389	-5.08142193097612	-0.119788464949036	3.98510391922805	0.207565679388385	21.3658924508687	0.0257364145630608	-0.140607870780545	0.0700813785799893	-1.38741307073921	-1.8276663292246	-2.19887650190394	2.01780868177899	-1.11370507103054	-	-	-	AB	AB	-	BB	BB	AB	AB	AB	AB	not AA
34427	m	6	-1.63211004179421	1.03967381661597	48.0274817677106	-17.2905632647635	-19.7347724514067	-0.92192136139473	1.56237143320171	2.90972349897345	6.45580425181611	0.00786009531538847	2.64554348893201	0.0639888281881903	-2.28138992149014	-2.68421536642826	-1.15828228177081	-1.76221393016837	-0.741032047244843	-4.32708321461873	-4.98130026452014	-1.06870349491268	64.7049535417618	-5.48617591230205	0.0725693019687352	17.8005161169073	-0.15308369525919	32.3553528746803	0.0390214888272747	-0.55995896102844	0.0456399551107396	-1.47115753164386	-1.75409914835811	-1.76675964591879	-28.4749600052342	-1.06812479372056	-	-	-	AB	AB	-	BB	BB	AB	AB	AB	AB	not AA
34428	f	6	-	-	-	-	-	-	-	-	-	-	-	-	-	-	-	-	-	-	-	-	-	-	-	-	-	-	-	-	-	-	-	-	-	-	-	-	-	AB	AB	-	not AA	AB	AB	AB	AB	AB	not AA
34429	m	6	0.943655713855358	9.22309512347184	-29.7928547504446	35.4094443363172	36.5790418541646	0.515671103711916	1.29278468171156	-1.66584072236893	-6.61597441821116	-0.00794866808697607	-1.5082142253519	-0.0407046131933796	4.84977839780282	5.10779581734258	28.8472738548864	-37.4932837385627	10.0135592405765	-0.789687325423461	1.46999251645793	3.68599640345616	24.7029291088528	3.41455229219863	0.251793342589818	17.288348966831	2.49555880009915	-10.4977210857249	-0.0126773637629026	1.95502329438667	0.0604716936052911	0.973085442255327	0.590335769871651	1.81988407367052	-5.48090730962687	0.908488143114429	-	-	-	AB	BB	-	-	AA	AA	AA	AA	AA	-
34430	f	6	0.0551708613745346	23.3766443066719	69.6539702322774	21.0915846438385	20.342192493874	0.16744447742341	8.79687186876124	2.05231693589411	-7.5961616307853	-0.00914432622115453	1.93960720240061	0.0314938594643301	3.00359457328555	2.80830196972503	18.1443508680337	80.6385612560268	22.4038836580203	-0.22124181777583	1.04164293969699	5.95484397804631	101.941187241046	2.37888837923802	0.380599909852371	47.0413904774893	1.77715142741025	-35.3081094613465	-0.042635061945967	1.56536270604051	0.035111557057807	0.613802289770473	0.39434193523515	1.39732989190094	184.870956594113	4.00685701570926	1.39732989190094	184.870956594113	4.00685701570926	AB	BB	-	-	AA	AA	AA	AA	AA	-
34431	m	6	-	-	-	-	-	-	-	-	-	-	-	-	-	-	-	-	-	-	-	-	-	-	-	-	-	-	-	-	-	-	-	-	-	-	-	-	-	AA	BB	-	-	AA	AA	AA	AA	AA	-
34432	m	6	-0.324790341729955	12.7443438397663	-7.57740554286991	33.6660509342412	32.2583331430974	0.386615766204069	-3.02898017667338	2.1830239940276	13.7312562868939	0.0165804847469969	1.93249409815358	0.0280357707532841	4.35093998069093	4.17281438500813	22.1427818320029	-7.54380844441358	10.7457166520463	-0.184165993554461	-0.900008092082262	0.520670573246357	28.1842007969893	-1.26703300092899	-0.14874570095808	-1.57109149500194	0.04323941293627	27.2903591521171	0.0329014497876347	-0.351785390607453	-0.00574020825730236	-0.314407940570365	-0.277523571106639	1.19039951236419	-1.05019075787085	0.616228340169304	-	-	-	AB	AB	-	not AA	AB	AB	AB	AB	AB	-
34433	m	6	0.936722578747748	-3.43608169677148	-68.8974703663354	16.8978127714091	17.9661057467457	1.41526041587027	8.80727594324393	-1.61814922812879	-3.14577555078172	-0.00382742010553886	-1.48190686329392	-0.0402870994210914	2.5022264858874	2.75587732269035	1.35989062409957	-44.5171996079002	-3.66862527327759	1.04914926810555	0.0575213413800847	0.275125917473618	18.110943642845	-0.545836258237105	0.131545558111155	16.8932910976965	-0.475853176080529	18.6728561550839	0.0225673277350436	-0.546584192839519	-0.027867863133711	-0.159672550399033	0.0162220525139662	1.22072216738322	-3.04254143843335	0.629026669143653	-	-	-	BB	BB	-	BB	BB	BB	BB	BB	BB	BB
34435	f	6	-	-	-	-	-	-	-	-	-	-	-	-	-	-	-	-	-	-	-	-	-	-	-	-	-	-	-	-	-	-	-	-	-	-	-	-	-	BB	AB	-	not AA	AB	AB	AB	AB	AB	not AA
34436	m	6	-	-	-	-	-	-	-	-	-	-	-	-	-	-	-	-	-	-	-	-	-	-	-	-	-	-	-	-	-	-	-	-	-	-	-	-	-	AA	BB	-	-	AA	AA	AA	BB	AA	-
34437	m	6	0.508373319563783	-4.66635427689616	-11.908331766255	-5.31097577493009	-4.07351625655385	0.00812593282965067	5.85120123786392	-1.76911223476449	7.42614118996735	0.00890992455836271	-1.65043265619641	-0.0316754991196813	-1.17108645336449	-0.97127019008237	1.39580822988898	-26.3170804160213	-3.33439502211423	1.50130622037515	-1.31484092368125	-2.35514772964202	5.95436903824083	-3.65942458825584	-0.270353321535086	-3.90612309722097	-3.21726662218908	-1.74941514353107	-0.00213167249458177	-2.30611282140883	-0.0807906163859542	-1.0916430333406	-0.582869614546492	2.13532474223026	5.07606716097292	1.15299136836596	-	-	-	AA	AB	not BB	-	AA	AA	AA	AA	AA	-
34438	m	6	-1.1617606584805	0.655630719023923	26.8591952669289	-8.55708736065414	-10.1693149793101	-0.18187548273176	-2.8636296693458	2.10062592932451	12.3345061590809	0.0149209766328207	1.87003039445221	0.0465813097031009	-1.10721219800339	-1.401022969363	-8.47760836121928	33.907302692853	-0.988516863740846	1.17171756651349	0.827408475852277	-0.525088817757006	-30.5462012456706	0.797059116016329	-0.595307129782603	-40.6887155784342	0.409072277289664	27.3882262404807	0.0330733075411084	-0.0479195039582331	-0.0166620287273281	0.266832951521177	0.37311428585786	-0.799691962242267	-0.358776230231623	-0.399088223192743	-	-	-	AA	BB	-	-	AB	AB	AB	AB	AA	-
34440	f	6	-7.61199726879956	2.45743426642942	42.799042957909	-4.86351112812843	-12.6950934137089	0.60892042629907	-17.2188786809443	10.0449239673234	30.2566817432134	0.0365265543916398	9.03649455427782	0.259108769393765	-0.773538273106028	-2.40189069098013	-32.213507218748	144.780429968529	-6.92328869622516	-10.6228498585314	-2.81149941008887	2.86942687373049	65.4005610016018	1.03105623278253	0.406426535394094	18.9218801181161	5.08888763332208	-16.1387955746951	-0.0195185724229998	3.82339442707301	0.212217443914402	0.341967310653714	-0.992227608112632	-7.91217937136	131.415453270337	-2.65783025121126	-7.91217937136	131.415453270337	-2.65783025121126	AA	AB	-	not AA	AB	AA	AA	AA	AA	-
34441	f	6	-	-	-	-	-	-	-	-	-	-	-	-	-	-	-	-	-	-	-	-	-	-	-	-	-	-	-	-	-	-	-	-	-	-	-	-	-	AA	BB	-	-	AB	AB	AB	AB	AB	-
34442	f	6	-	-	-	-	-	-	-	-	-	-	-	-	-	-	-	-	-	-	-	-	-	-	-	-	-	-	-	-	-	-	-	-	-	-	-	-	-	AA	AB	-	-	BB	BB	BB	BB	BB	not AA
34443	m	6	0.370938232276701	12.9482288461231	4.4434743646646	28.3495518053348	28.4424354336801	0.361127670216532	5.95229231763169	0.112370213741979	-7.20747137837578	-0.00870903475098109	0.134965318110317	-0.00602964545075722	3.99000803320499	4.02740670906006	26.8403310062247	-11.4778041462038	12.7132589379345	-4.82972313782026	-2.91882756809179	2.05048156659437	81.343759787428	-1.72682412904725	-0.475835304682857	-17.9058248593761	1.93412674882767	11.8145750392665	0.0142797634529847	1.23867023868308	0.101009266506226	-0.443666081925271	-1.0788370785547	1.08111366363434	3.1850084941821	0.601986187613025	-	-	-	AB	AB	not BB	-	AA	AA	AA	AA	AA	-
34444	f	6	-	-	-	-	-	-	-	-	-	-	-	-	-	-	-	-	-	-	-	-	-	-	-	-	-	-	-	-	-	-	-	-	-	-	-	-	-	AB	AB	not BB	-	AA	AA	AA	AA	AA	-
34445	m	6	-1.47336653306552	-1.40528449568597	-20.9676988453814	5.34488397721001	2.36363237956988	0.671778464866581	-4.12273767477507	3.82657525412281	18.7941655086505	0.0226769912463227	3.39500369150134	0.0677242428212979	0.703250629852913	0.279116943657498	-15.3347345594044	19.7823983228498	-5.47179744324973	-1.4689802787992	0.129598399920913	3.05573357546368	36.7310144668431	1.65956404177709	0.303617500283512	20.1404862931228	2.12127696763913	0.448953856400474	0.000525345232518076	1.54306273296237	0.0575099668215216	0.427344773214604	0.0647475980427152	1.2501614619408	-3.66916350855509	0.62097572435473	-	-	-	AA	BB	-	-	AB	AB	AB	AB	AA	-
34446	f	6	-1.49997311560398	11.8722727678614	66.5090074410974	9.78405787505383	7.97629210497728	-0.545997745956502	-45.4535536810425	2.73285718706938	11.0289645696282	0.0133100295431835	2.51137484673895	0.0650280778835055	1.79681516324298	1.39071934239204	7.80988224778952	69.9645554538584	10.4135643366717	4.63479280371969	2.01637790418861	0.243016041134138	-13.0682821669973	0.940790447496736	0.121681717276708	23.6548231575104	-1.52872679575429	-7.52605166077421	-0.00909971417473711	-1.09791537541022	-0.0839896081875035	0.337177128028185	0.865196847630386	2.81567934492498	19.0263462895591	1.62402762467956	2.81567934492498	19.0263462895591	1.62402762467956	AA	BB	-	-	AA	AA	AA	AB	AA	-
34447	f	6	-0.589712137169061	11.0754972046523	85.6474277813044	0.766671671096933	-0.0775963707235611	-0.263793368846825	16.5717518136531	1.25718414668146	0.0353186635951803	4.62705228598576e-06	1.17462834703391	0.0274423823429095	0.128126099535007	-0.0422132496244551	5.12981031250812	66.3456591767381	10.4197606686514	-2.56570289469992	-1.21814305529312	2.96832710197983	89.3857441810626	-0.262266934807647	-0.0754601729577975	1.69055969670392	1.57616484729452	21.1366634068076	0.0255879885538976	0.92533215466724	0.0399822728007982	-0.0889374638169465	-0.341920781059404	0.884381168373813	55.6248449886462	1.42548931526435	0.884381168373813	55.6248449886462	1.42548931526435	AA	BB	-	-	AA	AA	AA	AB	AA	-
34448	m	6	-0.626879577672979	-0.515543281431463	-13.6184861212147	3.43343478227198	2.23002430712461	-0.339777580421971	-15.3769179867649	1.66780905256383	7.37057869831202	0.00883667011752458	1.50344354033114	0.0303430311793527	0.579099340421582	0.38850912168274	-6.53343487784199	14.8334828714362	-1.52920095259316	3.99674672613898	5.21572249114748	1.80293720119639	-50.7879989869761	5.89372060078555	0.538101552611856	9.91474959068328	1.13462703021563	11.1558547862483	0.0135066488009004	0.665350706693543	-0.0401376412117589	1.5725893828198	1.8268802072666	0.458168548398208	-21.7400895024013	0.0801761256302532	-	-	-	AA	BB	-	-	BB	-	BB	BB	AA	-
34449	m	6	-2.47488329583727	4.77800308851864	25.2256355213542	-0.0452158907267648	-4.41594689437425	0.528914363468611	4.89816793781466	5.80780009666951	17.8638837987878	0.0215785945079633	5.1980664337552	0.112855833697106	0.121689313743694	-0.588982764289153	-9.23723557408553	35.4492908220966	-0.681905852786471	-2.69154857720713	-2.43028873455128	0.530948310694307	43.8881593553588	-2.08833133247634	-0.0795298118227299	3.7224929692535	0.856351514268941	22.4835837710039	0.0271193654264532	0.309398044081082	0.0453041324151387	-0.528660728705608	-0.813144635301179	-0.234424408433707	-29.2605642167568	-0.315909383308874	-	-	-	AA	AB	-	-	BB	BB	BB	BB	BB	-
34501	f	3	0.672824249656807	-5.77813513156956	-14.8101548092545	-10.4639936157449	-9.87011597215745	-0.56249583671574	-25.7483399448933	-0.893726095424264	-23.3714532369656	-0.0282526257747987	-0.818709647756874	-0.0241703100295447	-1.8780368779329	-1.72720193741621	-3.78996079118875	-31.2212893269668	-4.55982663599786	3.37940953117695	-1.0701606088508	-3.40467130232975	-81.6962753084424	-2.56594771997903	-0.272141917013874	-30.2331772581402	-2.0596842625905	1.38219949170485	0.00163269213642596	-1.51015536511596	-0.0813022183281853	-0.861600447337817	-0.349550489635993	-0.697913798743065	-76.888049547391	-1.09617089351355	-0.697913798743065	-76.888049547391	-1.09617089351355	BB	BB	-	-	BB	AB	AB	AB	AB	-
34502	f	3	1.01540486428734	-13.2206498973672	-140.409114669669	3.8567586983554	4.85261476467887	0.96496878488294	22.0466317585449	-1.68794864253118	8.06679895797575	0.00970358032572655	-1.56535050833278	-0.045609094778511	0.757157625784462	1.04377153102606	-3.9247302430175	-126.906922002551	-13.0993623207175	10.839836028376	6.35707094971677	-4.96818977408664	-218.719698878921	3.89657775114668	0.913479744232034	24.7397289159186	-3.37482173282122	-0.618563725038281	-0.000788960946237846	-2.48469839670603	-0.181147011456211	1.25382278259564	2.39281650264604	-5.55356755515331	-29.6760573168205	-2.53587838518056	-5.55356755515331	-29.6760573168205	-2.53587838518056	AB	AB	-	-	BB	AB	AB	AB	AA	-
34503	f	3	0.405456621135024	8.51614689141554	34.9622377943066	11.7686922766031	12.1562980190065	-0.555570155664713	-30.1848146702372	-0.56166317164684	-18.7783092711354	-0.0227461157781087	-0.509892738773224	-0.0166391480147826	2.19298641796091	2.2978644596807	17.2282471852772	18.9395717374406	9.50246560691862	-5.62950112394319	-2.5203348054029	1.75021558463546	103.811351474081	-1.41256321732289	-0.379544866019509	-44.9825359996651	1.76671877630084	30.4230303762203	0.036787163871468	1.10820916940133	0.081480734039705	-0.482013323030499	-0.994916806476069	0.997558265457361	-1.84546144705905	0.457388491728341	0.997558265457361	-1.84546144705905	0.457388491728341	BB	BB	-	not AA	BB	BB	AB	AB	AB	-
34505	f	3	0.461625065374115	8.13357675491836	2.52210643799186	18.3197504653396	18.629388167663	-0.574696523511488	12.8447773626704	-0.559890346525617	-12.2115449255	-0.0147819274997032	-0.518096957615399	-0.0172373681583463	3.37273300036965	3.48374964468585	27.7713946650527	-35.8976254384593	9.05490425317497	-1.16059621818706	0.715140494435137	3.21386837812118	80.7944682403125	1.53370471464723	-0.394500525321226	-47.2593286681631	1.14612763784809	3.20655691760111	0.00390350676876967	0.828131816252125	0.0319270212308607	0.528866236921105	0.32711995248949	5.7739014456296	4.02220104697623	2.47318171342059	5.7739014456296	4.02220104697623	2.47318171342059	AB	AB	not BB	-	AA	AA	AA	AA	AA	-
34506	m	3	0.0988861779766114	-3.81712197457558	-4.73882263936992	-8.13155761664729	-7.95116138730408	-0.00218511531532455	2.55349526174499	-0.47775516877855	-9.15119997171507	-0.0110720932848397	-0.405314173952775	-0.0078504102022172	-1.07223234028546	-1.02397969454642	-5.73787874118481	-6.93458753695816	-3.56960966477184	-2.36585738466575	-1.69798472787444	0.327637099565226	29.2599765801149	-1.28055119471377	0.147325593232939	15.352582440607	0.408269525573969	-10.3972191741569	-0.012542203789277	0.425332962108654	0.0431940972827927	-0.324667643281009	-0.597184874503641	-0.645187732012484	8.42291649320595	-0.263210937534754	-	-	-	AA	AB	not BB	-	AA	AB	AB	AB	AB	not AA
34508	m	3	0.420458713212755	4.22639489196842	-18.04398164464	17.4183023462702	17.7129859091231	0.350299827723921	4.05630078046244	-0.518845672910402	3.82950523101106	0.00464743759693972	-0.487720317567612	-0.0161740388443178	2.4169793759921	2.51899830297859	15.3316327171494	-29.531135996111	4.20107224766459	1.98114046393379	1.67207079207916	0.0972557218658325	-25.8395434434224	1.54812317846808	0.504943371857971	16.504425085923	0.25732771814456	26.0022161399077	0.0313730266334967	-0.166712409823179	-0.0327266727142891	0.451589531520349	0.657579997356977	-0.866707509159237	-48.6034839832608	-0.750043195784244	-	-	-	AA	AB	-	-	AB	AB	AB	AB	AB	not AA
34509	f	3	0.796160824069997	4.2635047721757	30.1046411087992	1.67216034495856	2.38526008408204	-0.603098153438174	-31.0529973622802	-1.13456030173229	1.09246773467097	0.00129068189081247	-1.05380121847626	-0.0313834401025439	0.360842550867426	0.558375908294099	9.37104477536847	7.97009168463096	5.64478436450395	-1.40007752231139	-1.4465429592269	2.33939859547179	103.027467697233	-1.35184764155343	-0.232924201857314	-20.0404595672651	0.267988393044917	12.796412146434	0.0154825455107606	0.0717355607023352	0.00553818200637502	-0.414385908269458	-0.448944187322651	1.36793864469011	103.88767497042	2.26930959509922	1.36793864469011	103.88767497042	2.26930959509922	AA	BB	-	-	AB	AB	AB	AB	AB	not AA
34510	f	3	-0.166715273560575	11.9915972419939	177.800945653023	-7.42916148401661	-7.56270434660518	-0.740741191781429	-5.05231027455934	0.196144971839647	-3.15539973482994	-0.00379365764959188	0.192614295431647	0.00732774234453264	-1.31138208392627	-1.35639358723477	3.51390121028214	133.462044344008	12.5919050988199	-1.46378355287805	-0.727649721566296	4.09533576723493	155.40949801765	-0.390221751395043	-0.291054232701022	-27.1675923367949	0.51054054747879	6.32339756142248	0.00763241265298596	0.327759351476711	0.0169925971488216	-0.102637142607024	-0.209871344833488	2.54080669724441	184.641077127588	3.86204414490883	2.54080669724441	184.641077127588	3.86204414490883	AB	AB	-	not AA	AA	AA	AA	AA	AA	-
34511	f	3	0.420521865743746	-8.83179699938672	-41.6656571206417	-12.8381542743861	-12.4421740999187	-0.00126906138729409	34.3715117034367	-0.683081431743819	-5.00172074764358	-0.00604746640083308	-0.630329363699484	-0.0181605718999316	-2.38681084796609	-2.27224368832343	-8.53427079854313	-55.4397416818395	-8.39348531008647	4.99537495145191	1.49228495472667	-2.54970665015312	-102.525141938904	0.255422437101009	0.372419661421865	30.1388981351332	-1.88580831293696	-28.9237908568841	-0.0349159104463734	-1.24472894807931	-0.0872762957132196	0.11208302900822	0.658553786351485	-0.801516278680431	-70.6717059222873	-1.05224608562546	-0.801516278680431	-70.6717059222873	-1.05224608562546	AA	AA	-	BB	BB	BB	BB	BB	BB	not AA
34512	m	3	0.276369353139967	-10.1691765515126	-46.8059143222837	-12.3640011634692	-11.7061583956467	-0.0790049145244703	-9.50956122170153	-1.05400003808952	5.41820899441544	0.0065553969861338	-0.977731988007764	-0.0220708602345699	-2.72972604851212	-2.59235184463934	-16.4211755190364	-8.02917069516155	-9.37059079164227	9.81109545022542	4.69645489999782	-3.27881868022417	-145.304013835351	2.42423008188297	0.146565936825486	-11.7210879381328	-3.35202719101638	-11.6928902931463	-0.014124592837446	-2.29208714102308	-0.188399368578435	0.560066854687044	1.74486200857471	-0.650608731648775	32.1448271978	-0.139096680073421	-	-	-	BB	AA	-	BB	BB	BB	BB	BB	BB	BB
34514	f	3	0.851703797743891	-0.0141078154688846	-12.0550358558799	2.49912378511349	3.24376067548495	-0.325555394408995	-6.71112346119968	-1.32401233760391	1.78674035059457	0.00221506735868328	-1.22942797702748	-0.0362501626923728	0.504309676339213	0.733440420022968	7.17838126911724	-23.8463743170108	1.13617449152864	0.358493084922322	0.53278576981395	-0.779381450178074	-42.5595689386593	0.728816991964608	-0.117546860186936	-16.6441954829826	0.539532950250431	28.8213203501335	0.0347712333153812	0.16434801518349	-0.00921478377090414	0.257395046624676	0.314294447266705	-1.63537346325665	-55.6441523732417	-1.23935431819591	-1.63537346325665	-55.6441523732417	-1.23935431819591	BB	AB	-	-	AA	AA	AA	AA	AA	-
34515	f	3	1.43936690926571	-3.04896754247453	-104.47477314325	21.1820074076404	22.6175803781719	0.642697341284553	21.9796924729851	-2.19755798784636	-17.146788340676	-0.0206633091981278	-2.03301953934313	-0.0595537224052452	3.38431651152173	3.75767005001266	16.8470863095664	-96.693188265211	-2.11870280098406	5.42068327341007	2.75683517013787	-2.38668703714951	-105.225802471122	1.57628112802437	0.0473644584164982	4.5593898540133	-1.58928477284407	1.80426726737209	0.00213854752077786	-1.2154972785181	-0.102107358153216	0.478135926721469	1.11972092933558	1.90694017639886	-122.919604361312	-0.890940761580413	1.90694017639886	-122.919604361312	-0.890940761580413	AA	BB	-	not AA	BB	-	BB	BB	BB	not AA
34516	m	3	0.228164978233651	-2.58844188197421	-21.8083718816918	0.964899179371505	1.25626099071253	0.486963395079874	5.58808882224464	-0.514553188561962	4.15060816859593	0.00505946444159383	-0.487511737066491	-0.0126626399418419	0.241587268438825	0.32163931119917	-2.80362228609001	-13.9827602939388	-2.76761486760709	-0.194188500408646	0.217183961877065	0.330133372201358	-5.77303439897504	0.631020450778452	0.507065581525677	25.3161519929701	0.563561958355801	3.29280593559002	0.00392764005216335	0.363027243792596	0.0101734438106248	0.209830721012984	0.144617434502229	-1.25655109888058	-37.4909712173404	-0.835798401975285	-	-	-	AA	AB	-	not AA	AB	AB	AB	AB	AB	not AA
34517	m	3	0.289477241969325	4.56332088107631	-2.57501590713428	11.4242120323788	11.6024241822189	0.297884410459836	1.94690906152859	0.0187293947035379	-0.0873295953745894	-8.62973459203109e-05	0.0186846590032094	-0.00359009234124241	1.73809711726411	1.76318529069179	7.9098404351966	1.08063019313683	4.45872403129747	-1.27786188603658	0.566453682917422	1.71552965935622	4.25852954092198	2.02605949562772	-0.80451215027031	-54.8399688617986	2.38333403465787	18.8332701825377	0.0226830342636289	1.47929548898866	0.0561768276963781	0.603580089035661	0.25014332661813	0.0904221457385618	7.99244260131212	0.121383714036328	-	-	-	AA	AB	-	-	AA	AA	AB	AB	BB	BB
34518	f	3	-0.567453981060673	12.7130415020452	99.1943073625468	8.01941472879614	7.39921141876752	-0.226187233642866	-5.36316329666159	0.969851788002205	11.4205620787711	0.0137860087507104	0.889550928761645	0.0247587365898084	1.50304258838292	1.34836634504874	9.9041186679944	96.1945131034898	12.2433677228104	-3.74698238629705	-0.229837730995851	4.20388251725053	126.356014892497	1.17515665181521	-0.227325156695521	-21.2781588254725	2.07157725798667	21.0889530570366	0.0255029478018895	1.39396124943746	0.0725166521848745	0.406792846382689	-0.0470217579054997	0.771342437604547	161.512380196935	2.34961179026536	0.771342437604547	161.512380196935	2.34961179026536	AA	AB	-	not AA	AB	AB	BB	BB	BB	BB
34519	m	3	0.458202159876575	-2.33390558147515	-23.9495883073814	2.48640590935868	3.02597300570119	0.310043956174057	4.73722957644942	-0.799463629618727	3.86755716383843	0.0046902205372074	-0.743740671307139	-0.0192906651193705	0.481687535217715	0.601558170918081	1.19938467634536	-26.0810102005429	-2.05056586567397	0.738764533052419	1.47229621886467	1.63502227722218	-1.9346178223229	2.22653978339739	0.513379225871537	24.088718207268	1.24631711782273	12.5155160880353	0.0151504737966358	0.737553869917183	0.0092557075416483	0.661331836267081	0.604865860180043	-0.255621530561425	-10.9108940737861	-0.184943312584014	-	-	-	AA	AB	-	-	AA	AA	AB	AB	AB	not AA
34521	m	3	-3.22449673088063	-0.251503708574342	32.916132594883	-11.8602332566302	-16.010777407289	0.142040803225765	-1.07869241052806	5.3587920859638	3.30953470129501	0.00402023192100896	4.91132440503475	0.126320290034488	-1.66703269599066	-2.46037150750498	-19.1035546910986	57.024221938514	-4.95234166734934	-2.65979476261384	-0.761467737191256	2.1694518928708	41.4754211445785	0.625423028460978	0.063907400771792	11.3058274882099	1.88626264628473	-3.56083271075066	-0.00430598211524038	1.41596412727587	0.0740844123080946	0.211830869713528	-0.255182775407398	0.543572843561972	-13.2996209981998	0.203982276610218	-	-	-	AA	AA	-	BB	BB	BB	BB	BB	BB	not AA
34522	m	3	-2.32411016592399	1.96898949433268	27.2566296684117	-2.93025062253366	-5.62060792020371	0.140167242982918	0.644447241129222	3.4097840752581	7.40518560380209	0.00891186933405471	3.09958237631431	0.0822847463718696	-0.655254705725008	-1.1747602507208	-7.90987380811175	37.1164907549313	-1.14277748191222	-3.92804094802055	-1.35264673983123	0.90295547504729	36.9126829337984	-0.230822610601701	0.0723446133663141	8.88916200716623	1.31117377830051	-11.055249192505	-0.013331329656934	1.08753021047067	0.0758646922010505	-0.145177531867333	-0.621720915513614	-1.06842990444235	-7.82613617964293	-0.56612606347069	-	-	-	AA	AA	-	BB	BB	BB	BB	BB	BB	BB
34523	f	3	0.0413295823740678	-3.1358455410611	-82.4305488781986	9.57418095046473	9.4691544738121	1.83512505974394	9.34043615382953	0.191592379939406	-2.07116020005954	-0.0025600609395823	0.1866776957166	0.00353502953976396	1.77370286929332	1.75395361759925	-12.4055183518624	11.9619727453335	-5.08751069722881	0.686124248445333	3.50126529066332	-0.418712921872584	-110.296925009749	4.62285607593133	-0.287008894919025	-41.7135552636341	1.36354232205124	-23.6172208841534	-0.0285182791716689	1.13461257543643	0.0250366432452819	1.56003823251699	1.40305978726068	-5.56888425822634	121.073908734715	-1.47879122843679	-5.56888425822634	121.073908734715	-1.47879122843679	AA	AA	-	BB	BB	BB	BB	BB	BB	BB
34525	m	3	0.275596223226692	4.44483704267332	-18.0869084693412	17.1260335683377	17.2335026301827	0.454742205961222	5.6941594749839	-0.225984016678108	0.376907189401122	0.000472122160042546	-0.209247930566865	-0.0104997729093339	2.51271797095658	2.57992564179231	13.9714627149898	-27.5102023279962	4.10528083748347	-0.452412178961171	-1.88618709472224	-1.97082584457715	-1.82853741379087	-2.88327863999168	-0.805308488363558	-49.9377569760456	-0.981849455047944	22.9459426703626	0.027726102245941	-0.995219307412661	-0.0194599283643465	-0.778416342151229	-0.657561711212857	-0.881603235640134	36.3628713606862	-0.218879999911605	-	-	-	AB	AA	-	-	AA	AA	AA	AA	AA	-
34526	m	3	-0.333812712780592	5.86527989832523	46.2268982628945	-2.92319678263619	-3.42291180029425	-0.600188268263616	-5.7124267252325	0.810500546803979	-2.90922243425854	-0.00354208190103817	0.76475090238912	0.0182605449516409	-0.307952571493842	-0.420909372969485	4.4541818913712	30.4783840020988	5.93861453355278	-0.31441668033201	-0.62174868393037	-0.217933284786151	5.62001554701625	-0.761667949650184	0.187853768133193	16.1696917215488	-0.206784945964039	1.52643202705714	0.00185134029884675	-0.176256780532652	-0.000977197950761023	-0.182668609834559	-0.175233510091081	-0.0559933578890881	-40.0615096312078	-0.279285348340522	-	-	-	AB	AB	-	BB	BB	BB	BB	BB	BB	BB
34528	f	3	0.61310248037429	0.820688234815654	-21.2646169810558	6.74259803971414	7.2655566369176	-0.528804439788614	20.4164834068749	-0.982303978850732	26.6865314472977	0.0322087396996922	-0.926970224275394	-0.0280993566488978	1.26938365575127	1.44672978011884	15.9859597496281	-55.3664173574234	1.91197900519386	7.20580144865095	2.90951651329425	-0.898225121910017	-53.348565509382	1.09794790822672	-0.246958677332227	-24.088195690808	-2.48594578316768	0.975445926372817	0.00116243647096273	-1.84427197966938	-0.128121088841245	0.385506258941673	1.19292077863352	4.82782996490932	-22.3696632917168	1.80804642270754	4.82782996490932	-22.3696632917168	1.80804642270754	AB	AB	-	BB	BB	BB	BB	BB	BB	BB
34529	f	3	-	-	-	-	-	-	-	-	-	-	-	-	-	-	-	-	-	-	-	-	-	-	-	-	-	-	-	-	-	-	-	-	-	-	-	-	-	AA	AB	-	-	AB	AB	AB	AB	AA	-
34531	f	3	0.654944387504738	-12.2553822709306	-86.6202151319461	-9.04807343337285	-8.39979686087339	0.66821413994863	17.0506020882109	-1.15281970979509	3.50074545584023	0.00424461220051961	-1.06667445152131	-0.0306071471525884	-1.51549716822218	-1.32303681915538	-15.0335922444884	-61.4885739735253	-12.2110940555353	5.13302911243099	3.42456006243227	-2.10819684365132	-115.375472205013	2.58085178256269	0.327392059919182	15.3241439945733	-1.08504654289051	8.74023820524404	0.0105113185372022	-0.862613113298702	-0.0834418269332176	0.849859477864843	1.37463735784353	-0.887288051140784	-91.2950807917998	-1.37909342360294	-0.887288051140784	-91.2950807917998	-1.37909342360294	BB	BB	-	BB	AB	AB	AB	AB	AB	BB
34532	f	3	0.918958189330776	-11.7769031272552	-125.114521141553	1.91910885415987	2.71885200694731	1.29040375580259	27.252216373869	-1.30114358422593	5.1420499280773	0.00622802657283019	-1.20388571297209	-0.0355818280155941	0.414990509691543	0.637954628485855	-8.35879826360979	-99.9722943961943	-12.1886066081656	12.9945392051459	7.51691852773369	-5.85828874799209	-257.550525444212	4.5164141909708	0.108252163852104	-13.8284599829157	-4.31296907379129	-37.045336701087	-0.0447850481780763	-3.02050442900341	-0.211774428134307	1.46883651636454	2.79830847541097	-1.97565449897794	-86.8950498665301	-1.6808889230939	-1.97565449897794	-86.8950498665301	-1.6808889230939	AA	AB	-	not AA	AA	AA	AA	AA	AA	-
34533	m	3	0.57264090326308	0.532622764413844	-23.0059421305193	11.2921853232075	12.1455747825676	0.094394577085418	5.07709047606589	-1.56340683408855	-6.14244469230109	-0.00740685753455445	-1.41924209534679	-0.0333013622142078	1.45107068320869	1.65860071560128	15.0978668330827	-45.192792078471	1.4036123571369	3.90761032789302	4.43662085131844	-0.0952886435321494	-62.9213022178265	4.35366790830088	0.738880229152684	14.6749995359823	-0.262172000467478	-5.55650411311033	-0.00670008801858748	-0.115031941812712	-0.0613735804322737	1.09934499626543	1.48529728317828	-0.969652624395365	-20.4680888798442	-0.631853257767016	-	-	-	AA	AB	-	BB	AB	AB	AB	BB	BB	BB
34535	f	3	1.06708177763522	-3.52203048069744	-55.8231579666459	5.43182460841506	6.47008333518654	0.0104111364304479	-5.71093802161223	-1.68481816720447	-10.6254252610579	-0.0128413818587739	-1.55615333209922	-0.0453873353543892	0.973152138880696	1.25799260865699	4.51376877831022	-47.6695586734199	-2.39175216586061	6.86353630957862	4.13347881534211	-0.710587265398855	-74.8109856505826	2.75460429561456	0.19425116676839	14.1907102754255	-2.0315619868165	-21.3711917141305	-0.0257680134561196	-1.39743500611233	-0.116872187039611	0.87854070119213	1.61241410228236	2.13037963666505	0.236799220378604	1.09073967194398	2.13037963666505	0.236799220378604	1.09073967194398	BB	BB	-	not AA	AB	AB	AB	AB	AB	not AA
34539	f	3	0.761738302309008	-7.1579099562804	-98.4408008798964	6.58207950394528	7.24288284503672	1.0674186452259	32.5179122529456	-1.05982202368102	11.0400015311872	0.0133486032894596	-0.982456130654439	-0.0294368648498871	1.26902887112351	1.45566903912606	-0.0996337786862818	-86.3182166236833	-7.50260689004725	4.26226831670953	1.0211819330675	-2.42211121103001	-86.1722020366581	-0.167276987015107	0.417103399645369	39.2242945732949	-1.74277337700153	-15.0676169156943	-0.0181946834728149	-1.21038027407827	-0.081296286773627	-0.0251623571260822	0.484972241185298	-0.651289582849541	-78.6989831600674	-1.11384306692331	-0.651289582849541	-78.6989831600674	-1.11384306692331	AB	BB	-	-	AB	AB	AB	AB	AB	not AA
34540	f	3	0.840930585678688	-5.83386141460602	-79.9259091223395	6.28474427909443	7.05155427130591	0.526024524094671	17.4989878025528	-1.30449583536424	3.45944098360308	0.00421119782820894	-1.21446319007052	-0.0361324662895826	1.13201515386411	1.35997173320338	2.26161377463303	-69.8105752508563	-5.5285815029049	6.7215190197161	5.66220159713085	-1.59310493931054	-130.150418965813	4.81028937415457	0.41653195598626	19.4767479720623	-1.14212401198973	1.77581311157507	0.00215768525248079	-0.879721797593998	-0.102109225732128	1.50238243936515	2.1444662402761	0.571078396696372	-92.7607675170695	-0.902297924111976	0.571078396696372	-92.7607675170695	-0.902297924111976	AA	AB	-	not AA	AA	AA	AA	AA	AA	-
34541	m	3	-0.766604557645101	1.45634101997837	-6.60433977061705	5.46889722640695	4.17105774924386	0.0841071760526336	-3.90120059772194	1.50353236502842	11.9653826150919	0.0144860392437302	1.33538831433264	0.0291915630493205	0.846576530350547	0.662363799310173	0.116225117838798	-2.71994139233416	-0.0957837729554069	3.32964144034906	1.94420671754469	-1.08322593168958	-54.2159869277129	1.28591696386605	0.477597832168798	16.2303854667462	-0.868727316169374	5.94330784715818	0.00716280002578911	-0.696663088485423	-0.0631041525118737	0.378577635476648	0.777096790126933	-1.30162290456358	-24.1751119145076	-0.777497482624468	-	-	-	AA	AB	-	BB	BB	BB	BB	BB	BB	BB
34542	f	3	-	-	-	-	-	-	-	-	-	-	-	-	-	-	-	-	-	-	-	-	-	-	-	-	-	-	-	-	-	-	-	-	-	-	-	-	-	AA	AB	-	not AA	AB	AB	AB	AB	AB	-
34543	m	3	0.754689115269114	-3.86416436722064	-68.4503755832148	14.7149567144206	15.4773649332559	0.433487910885505	-6.31695073554038	-1.2632298311777	13.3939703535	0.0160998994084091	-1.18530082247734	-0.0336718767613157	2.19853624578639	2.41045034894333	2.62568435790774	-49.6062590519565	-3.48296937501741	1.3544915379906	0.868420310091237	-0.642774097045121	-31.253631276142	0.685696342405853	0.0178632781998812	-6.88701849517152	-0.0603328196007684	14.9224170178832	0.0179817773650183	-0.210158156351647	-0.0253919004916322	0.193076445872277	0.354498469403929	-1.21761444410402	-13.1885949676323	-0.67574291130849	-	-	-	AA	AB	-	BB	BB	BB	BB	BB	BB	BB
34544	f	3	0.600652354961208	-9.99268478099123	-111.321446950538	2.96815262363543	3.45088166223087	1.34233312716754	11.0841644507845	-0.860917951937776	4.95145629933997	0.00594983235371809	-0.801202613552004	-0.0242034196702295	0.634594620179926	0.786540015668327	-12.7343067661838	-59.2262429203997	-10.8003871440966	4.99512710224211	3.7175244749858	-2.96455111973027	-151.998128764874	3.04639374594882	0.341348716304612	-0.618233595270007	-0.805862491412555	15.5325666769068	0.018727940917944	-0.690605183040577	-0.0747903552190687	1.01477573308565	1.48549497200659	-5.85466536695602	-15.1301016727438	-2.52151524033307	-5.85466536695602	-15.1301016727438	-2.52151524033307	AA	AB	-	BB	BB	BB	BB	BB	BB	not AA
34545	m	3	-0.0791547218306072	-2.14311190512455	-10.9534845711113	-1.7667150196332	-1.87184460379162	-0.136573732518926	-4.67055956788028	0.142146316383891	1.22515613351833	0.00143907500998548	0.130537653711938	0.00329041749306426	-0.163242633742252	-0.183390440237229	-2.41468639986371	-9.74163287969366	-2.12936356689828	-0.937105721472924	0.670891789439186	1.38575930404232	-3.30228165420258	1.96187753940539	-0.00661941554750729	-5.86224039512065	1.72723885016034	-0.442200341846712	-0.000552320908196835	1.25485367337161	0.0435536071786668	0.588581129939485	0.316041857250758	-0.843710257163558	-0.449355364703813	-0.420151535865152	-	-	-	AA	AB	-	BB	BB	BB	BB	BB	BB	BB
34546	m	3	-0.3098573307521	1.08283633772635	-24.6936420262779	11.3029951413792	10.5554337817193	0.169115058423364	-8.36139563027824	1.0903930760721	16.1604387714507	0.0195110107842257	0.935225623477898	0.0169141751646752	1.71512710837148	1.60868799536782	0.643573536448769	-4.41879528997635	0.026155731233029	1.17603967951471	0.386116607684501	0.108200029188863	0.283915655033596	0.0187088512070918	0.0562773949181615	3.16261226439145	-0.0610911373243554	27.3091798441229	0.0330039398054796	-0.367688731882155	-0.0246759144279893	0.0308300518605269	0.186468379095537	0.117891160127923	-0.54513800347307	0.0776885443899525	-	-	-	AA	AA	-	-	AA	AA	AB	AB	AB	not AA
34547	f	3	-	-	-	-	-	-	-	-	-	-	-	-	-	-	-	-	-	-	-	-	-	-	-	-	-	-	-	-	-	-	-	-	-	-	-	-	-	AA	AA	-	BB	BB	BB	BB	BB	BB	BB
34548	m	3	-0.208727132936993	-2.82094444938528	-27.0274734665423	4.41811237521943	3.91984356857821	1.24885272006418	7.44455910547476	0.628176244231099	8.94506957880586	0.0108177701095397	0.538904909944483	0.00881812795148552	0.597910434215052	0.54067644653029	-10.372606331857	4.47908859435947	-4.65830004466735	6.96685416332936	6.92718274479667	0.359481711781747	-73.8104910227019	5.8828498645232	0.630987494429882	13.1972710693044	-1.14107681596995	13.2189664112741	0.0159852671532382	-1.01559012619566	-0.121750359914562	1.4953439553616	2.26139875254565	2.25947977850675	-30.5570215138284	0.874681992134464	-	-	-	AB	BB	-	not AA	AB	AB	AB	AB	AB	not AA
34549	m	3	-1.14275687825132	7.99242651021546	54.1754996740094	-4.78109300877031	-6.72792604341274	0.00338827118883409	4.99524650211093	3.20810459707651	-0.408489617388025	-0.000446834766951132	2.965888057337	0.0649205480935084	-0.60136977920806	-1.00925864124484	-2.45301190180529	53.7241707996428	5.84506075378616	-1.88950826343949	-2.14090706079341	-0.271429412234908	23.8987757159763	-2.12356560157195	0.289936578953194	17.7092180978661	0.0927190564565083	6.54079828931776	0.00793700015765991	-0.0282114270953279	0.0237838291006188	-0.547156936841678	-0.698299987996606	-1.46126387614857	2.12000947132811	-0.734002079378553	-	-	-	BB	AB	-	BB	BB	BB	BB	AB	AB	not AA
34550	m	3	-0.589723352707809	4.70085134180626	24.8888309405381	-1.54089327289679	-2.66876749552445	0.164116473984774	1.75343527693147	2.0406549119831	-7.34792619766282	-0.00885004129023209	1.93476257282927	0.038157366341893	-0.565747146989627	-0.803559225351546	-5.153009872443	39.7866268011492	3.35027757285965	-0.494371666623628	-2.78613279184903	-3.13185888269615	-1.96551406105501	-4.36777485306508	-0.863768796834322	-37.0547952543953	-2.14743003680311	2.2715384601113	0.0027489597697897	-1.58588204933275	-0.0348045020866154	-1.22964593300125	-1.01001552130882	-0.57709213539955	19.3900949877315	-0.150231864051346	-	-	-	BB	AB	-	not AA	BB	BB	BB	AB	AB	not AA
34551	m	3	-1.06185361258781	0.654289967776251	39.8622363311531	-11.7133541856221	-13.0085950167818	0.300423114532782	6.76351844514224	2.02540203196642	-5.0828663290251	-0.00618091360621275	1.90060273005383	0.0504013726469223	-1.66896286495063	-1.98582011866029	-13.4926257673077	64.9506964593632	-1.03113936857366	2.76433498286082	1.79212783338326	-0.654811080309053	-43.6922426873012	1.34576078446898	0.533908759352747	19.5548688858212	-0.412815621377663	15.7814508593675	0.0190912231799269	-0.486736069269695	-0.050617688054887	0.412580163385934	0.73099322166332	-1.22951588304016	-44.8520240891176	-0.86122594667092	-	-	-	AA	AB	-	BB	AB	BB	BB	BB	BB	BB
34552	m	3	0.565042340876887	-4.3210695124795	-2.54193162726645	-10.5582293507011	-9.64537092435163	-0.257246758719755	-0.600113570594915	-1.24237902121696	-6.4200141916969	-0.00773291768326353	-1.1194756977635	-0.0238881159478373	-1.3395112198141	-1.18882048372698	-4.98324949895626	-5.60599966469523	-3.04100385665272	4.19254535587074	1.16948675147351	-1.99882949934733	-38.9886737979458	-0.804369997714226	-0.18215710051445	-11.6226394593422	-2.48415880466492	6.78816346611335	0.00817369793750791	-1.89965520816809	-0.100360395046908	-0.174662959213802	0.455358513343186	0.978716454927977	23.5878702961345	0.712380437908584	-	-	-	AB	AB	-	not AA	BB	BB	BB	BB	BB	BB
34553	m	3	0.264376913598321	3.58441503087047	16.1766944918772	1.16798754029844	1.41161947614802	-0.138477406683283	-0.541808878788092	0.0659572974144798	-0.817782558522245	-0.000980225813409719	0.0739833377618143	0.000107616546245133	0.304958789078526	0.305676811596983	3.99301739979159	13.579735918418	3.99656444341172	4.63864379031944	3.41482382670642	-0.856499869179974	-63.3140599120574	2.54298064670641	0.707053354297079	17.6747794144678	-0.80473363268269	26.8122538045282	0.0323527923956571	-0.927670987297266	-0.0870076529225409	0.730587077961334	1.27603346086578	-1.52375255946138	-13.2912173990804	-0.84892439244504	-	-	-	AB	AB	-	not AA	BB	AB	AB	AB	AB	not AA
34554	m	3	0.377205940105756	1.2078902097164	-14.933283900301	8.76740026124248	9.24236194159858	-0.0796922899053492	-3.40389425209386	-0.741984961866725	5.27456138736957	0.00642240913743548	-0.69288300842235	-0.018451426728963	1.22652995401304	1.34132249903624	7.93898113575935	-19.2272871937532	1.79301175185302	-1.42246129690057	-0.446019317781023	2.53868168274428	42.4603591393241	0.550915065809114	-0.00637706539266621	9.83665188356828	1.51996389698958	0.868088136872436	0.00106416641318731	1.08726194678009	0.0497015653695952	0.170341947904226	-0.14154841367442	2.24780655553227	-5.36245537222626	1.12014283123018	-	-	-	AB	AB	-	-	BB	AB	AB	AB	AA	-
34555	m	3	-0.172407494937604	6.14338341262341	51.4572131732278	-4.60761710466096	-4.90246857131616	-1.1165658501482	-8.28075460043658	0.609007027427568	-3.97978771012326	-0.00483595344951888	0.5803749628572	0.014013029608419	-0.532192055721305	-0.62156624417958	12.0976620187462	2.98687562266425	6.95257593729015	1.90929251769272	2.132801679579	0.837185264920766	-25.352379071456	2.47466942674644	0.452060147201856	19.6699864025246	0.41987502900536	-1.6763283448819	-0.00201118112850618	0.31882802997488	-0.0185181547374488	0.727833546323362	0.844413446219362	0.44080380752795	-47.6035803536693	-0.104965508850732	-	-	-	AB	BB	-	-	BB	AB	AB	AB	AA	-
34557	m	3	0.233395442354899	-6.87865898002163	-8.85433977061705	-14.011102773593	-13.5339422507562	0.0791071760526337	4.19879940227806	-0.626467634971581	-7.73461738490789	-0.0093139607562698	-0.544611685667364	-0.00930843695067952	-2.13792346964946	-2.08063620068983	-12.2037748821612	-0.654846192334182	-6.4057837729554	2.47964144034907	0.634206717544684	-1.82822593168958	-43.4159869277129	-0.409083036133949	-0.192402167831202	-16.5196145332538	-1.54372731616937	-5.45669215284192	-0.00658719997421082	-1.06166308848542	-0.0616041525118737	-0.116422364523353	0.270596790126934	-0.361622904563585	1.96599518549245	-0.152497482624468	-	-	-	BB	AA	-	BB	BB	BB	BB	BB	BB	BB
34558	m	3	-	-	-	-	-	-	-	-	-	-	-	-	-	-	-	-	-	-	-	-	-	-	-	-	-	-	-	-	-	-	-	-	-	-	-	-	-	AA	AA	-	BB	BB	BB	BB	BB	BB	not AA
34559	m	3	1.34907208619122	-3.72444047208025	-45.3449047678182	9.24597603328862	11.3373986876393	-0.196782309844409	-10.2008009672311	-3.05730737406237	-18.866454995503	-0.0227683128067727	-2.78645884515602	-0.0639905360898601	1.38526899360902	1.78511460404815	6.09715607099203	-36.6436543699785	-1.19936465510622	9.64890778263959	7.17257655706359	-2.29791837533068	-122.697940536624	4.73704546838093	0.203893814962238	-10.3845864879039	-2.96295467709138	19.7663315880694	0.023921964933086	-2.39703390726842	-0.18539458406209	1.29833793298948	2.46105725388544	0.324460109583304	37.1105434109779	0.4610645094216	-	-	-	AB	AA	not BB	not AA	AB	BB	BB	BB	BB	not AA
34560	f	3	-	-	-	-	-	-	-	-	-	-	-	-	-	-	-	-	-	-	-	-	-	-	-	-	-	-	-	-	-	-	-	-	-	-	-	-	-	AB	AB	-	BB	AB	AB	AB	AB	AB	not AA
34561	f	3	0.128253986395812	1.14073899198461	7.8930755439546	0.0256407858044248	-0.00011005812822474	-0.147068246423951	33.120399065912	0.0967535458595173	-3.17872707772915	-0.00385877109609086	0.0900227667309483	0.00116246407216725	-0.0718656232149707	-0.0805568201275548	5.58340414629896	-15.9714157433847	1.25907463424904	0.015115603514063	-0.211873318442318	0.367528241171572	5.08335833263619	-0.0693013847986632	-0.403368500310091	-47.8205364153158	0.22076130946463	9.73128152869948	0.0117695701826311	0.140969179695589	0.00166812389902334	-0.0542908983965007	-0.0651641437424448	3.62396512178931	-65.3685322840092	0.557189973535228	3.62396512178931	-65.3685322840092	0.557189973535228	AB	BB	-	BB	AB	AA	AA	AA	AA	-
34562	m	3	0.304302550312474	2.63534242987233	25.3091273432565	-3.9700259196759	-3.55280455382935	-0.144638528871649	12.6599096128023	-0.444221820471991	-4.25168054900702	-0.00509173800463642	-0.388558793756889	-0.00863633309869771	-0.415241744479265	-0.359160907840843	6.81200347492084	-4.48624346837393	3.25746643954547	-3.1272622766027	-2.50540068726879	-0.131277679221613	31.6091069346381	-2.13305801853147	0.279426065605359	21.8296469858721	0.534756048383449	3.71683349963755	0.00450712490671191	0.333275760453561	0.0503278196154119	-0.553415152546858	-0.869963390489851	-1.6756116960997	-32.7950046861892	-1.02563457122758	-	-	-	BB	BB	-	not AA	BB	BB	BB	BB	BB	BB
34563	f	3	-	-	-	-	-	-	-	-	-	-	-	-	-	-	-	-	-	-	-	-	-	-	-	-	-	-	-	-	-	-	-	-	-	-	-	-	-	AA	AB	-	BB	BB	BB	BB	BB	BB	not AA
34564	m	3	0.432915923290944	-0.895492934176325	-46.3417957799216	15.9626477673425	16.3616082246869	0.693279333560022	0.802807865108815	-0.767683521623962	9.10235922447891	0.010992511591651	-0.732297321345294	-0.0224528303442401	2.36804787313765	2.50645539322871	4.93752682876348	-34.1410916422414	-1.16797046322534	7.0905050421031	6.56010507771564	-0.0914517764181203	-98.7492901585634	6.01586427138138	0.508376508709627	4.74063541204522	-0.880526346852486	-7.61905105220064	-0.00919393679369888	-0.552045736991675	-0.108340091732389	1.67483324892227	2.35551386603861	0.275555922642841	9.79402660804948	0.230473133978263	-	-	-	AA	AB	-	not AA	AB	AB	AB	AB	AB	not AA
34565	f	3	0.378679958613298	0.0592735063595582	-24.2600589697514	5.63751719870087	5.88317939787227	0.121712358875463	17.8873930221008	-0.417565700799463	-5.26593475618613	-0.00638333890166052	-0.385625136453571	-0.012652781396241	1.09106997600737	1.1700229109508	6.81028119557337	-31.3289193657377	0.204587750642656	1.21814728767186	3.00724140558864	1.51526507158818	-22.4982352432729	3.66251856276504	-0.161931075829544	-14.673441550248	1.06329244678588	20.7114168642447	0.0249852074873871	0.653612185550016	0.00104444237875302	1.23622981008505	1.22683720714146	3.47860173736967	-59.2645326222043	0.604893760685012	3.47860173736967	-59.2645326222043	0.604893760685012	AB	AA	-	BB	BB	AB	AB	AB	AB	not AA
34566	m	3	-0.189615650073097	-4.78767770902971	-20.7115487932607	-4.26971111370412	-4.57643812085425	0.0141387055355543	-6.64198072794713	0.195975209203127	4.44560724052624	0.00533592540571293	0.164737550913684	0.00408201151073942	-0.463721157565695	-0.489339416459232	-10.3543812077213	0.677297417097204	-5.15802575620166	4.36523439701165	2.05684627810395	-1.55252208817581	-49.1663765967269	0.517084513230197	0.337316083166251	9.70929265732733	-1.7881826007893	18.7567958350172	0.0226273591445516	-1.53576566207235	-0.0958912001763362	0.187587301012156	0.791083146001344	-0.198566645797553	-6.88515687036953	-0.136753374566786	-	-	-	BB	AA	-	BB	BB	BB	BB	BB	AB	not AA
34567	m	3	0.291086958848395	-3.22362595188062	-8.07139133809402	-5.40442127471651	-4.97871650636522	0.428449914593265	2.49885533445082	-0.327271550485079	-4.2396753974061	-0.00518601036852739	-0.279950418852276	-0.00604174616087155	-0.617090899679428	-0.579417852064281	-10.3326411440338	18.3423314273798	-3.17354505433297	4.00208899602402	2.74162145985863	-0.88996281332235	-52.902573905963	1.84525320142851	0.019419272700582	-6.61556000218477	-1.2598526133046	-4.74458435095241	-0.005728901569125	-0.868223256818583	-0.0746616785696801	0.537338379091115	1.00665662415657	0.469831936910966	12.2312896683997	0.350406545178109	-	-	-	AA	BB	-	-	AB	AB	AB	AB	AB	not AA
34568	m	3	0.0357635406198414	-2.62474960508087	0.0776176150554027	-7.28468614671991	-7.21779330236823	0.0286047308850469	1.11529286890544	-0.0705810014335489	3.72817766799192	0.0045355245903029	-0.0722781346497817	-0.000575886208212507	-0.87933082853839	-0.874439489472572	-6.47750595405105	5.15573869228541	-2.58299865381747	2.67087647161363	1.164318061722	-0.521325771983463	-19.7556628188558	0.219058356793555	0.448102911192811	18.3637909882946	-0.839451237446754	23.1981383563663	0.0279538540960677	-0.912349489852028	-0.0573397415747405	0.100338676492207	0.460556204337316	-0.334920178203925	4.39456330668083	-0.130032097650885	-	-	-	AB	AB	-	-	AB	AB	AB	AB	AB	not AA
34569	f	3	0.219470422961074	-6.19037396490907	-105.1320682153	7.98587456413583	8.0699468868272	0.786619460189246	-7.28320038457907	-0.194987046077684	16.6129952011016	0.020037298594202	-0.182104000224007	-0.00761382887778832	1.49347409587463	1.53885590732193	-6.61695883384419	-55.0600641852284	-6.88004694571174	7.48200896877169	2.83702365989852	-2.72987631970532	-137.113701765118	1.28799919108522	0.566315237913414	36.0648600228459	-2.22620375459994	-15.8125445301105	-0.0191092028438104	-1.54968214630337	-0.113851867161384	0.4459637154692	1.16025431109137	-1.1908081823798	-65.0010762217894	-1.07440700776262	-1.1908081823798	-65.0010762217894	-1.07440700776262	BB	AA	-	not AA	AA	AA	AA	AA	AA	-
34572	m	3	-0.367084076709053	3.65950706582367	28.6082042200784	-2.35735223265756	-2.91839177531314	-0.0867206664399778	-1.49719213489118	0.977316478376038	-9.84764077552114	-0.011857488408349	0.947702678654706	0.0225471696557599	-0.218952126862348	-0.359044606771287	-2.11247317123651	37.5789603577587	3.17702953677466	4.19050504210311	3.19010507771564	-1.11645177641812	-74.1492901585634	2.64086427138139	0.573376508709627	13.2406354120452	-0.935526346852486	-7.61905105220064	-0.00914393679369878	-0.592045736991678	-0.0723400917323885	0.773333248922269	1.22551386603861	-1.56944407735716	-8.46128009195046	-0.839526866021737	-	-	-	AA	AA	not BB	not AA	AB	AB	AB	AB	AB	not AA
34573	f	3	0.872937486591706	-7.32462184276832	-75.4230621271428	1.39333542286079	2.21837870521626	-0.17038066797835	-5.32520505461815	-1.46865777257967	5.38009321972163	0.00652790501436436	-1.36806882079591	-0.0398698067210855	0.319758992820965	0.571717457023996	3.52401076507232	-82.6914773121908	-6.24733777922009	5.30227406607354	3.91088082978156	-0.825650891480932	-84.262945585413	3.12807057835863	0.0444620079527206	-0.449554016682234	-0.90858527744012	19.0080256584096	0.0229345018948415	-0.803667455446351	-0.085025526332673	1.009870958615	1.54380179905981	1.97689517277779	-65.5186457544347	0.00180432614254315	1.97689517277779	-65.5186457544347	0.00180432614254315	AB	AB	-	-	AB	AB	AB	AB	AB	not AA
34574	f	3	1.26645630707003	-18.0820729318448	-137.14270357501	-9.82727014016655	-8.57450622206705	1.3470802633064	24.1013438465607	-2.02104302819731	5.95208300923053	0.00716881533069139	-1.87357587180826	-0.0531558378006542	-1.64712731805625	-1.3113280646193	-22.0770422077164	-92.7400937991619	-18.0628006850923	3.2032020110562	0.797332244544923	-2.66802010453444	-87.6811390527062	-0.105999002837529	0.684584167740485	45.0137670282059	-1.12942629115824	10.0201899481883	0.0121043314511993	-0.924745198481966	-0.0695714400080462	-0.0230579038653432	0.412615977906154	-3.40927565145395	-86.9893386173185	-2.2637174630434	-3.40927565145395	-86.9893386173185	-2.2637174630434	AA	AB	not BB	-	BB	BB	BB	BB	BB	BB
34575	m	3	0.642897332469486	0.772238915574144	1.17881243292318	1.04939440234887	1.91175221719254	0.0967390530129307	-0.92176251199358	-0.79272830109558	-6.38111527314235	-0.00769786645615573	-0.70918285422497	-0.0173888177554758	0.276997739748202	0.388995963369252	-0.2714766524542	14.7670231110606	1.62350503580809	0.849028525372573	0.865048949221838	0.14860377107147	-18.6184984468895	1.07560460507191	0.335219686536697	8.87935230489632	0.773096073414049	30.8195938715767	0.0372196463340649	0.163190949946031	-0.00813122359790021	0.34308269129522	0.393889653199702	-1.86240886151674	-19.8085013637277	-1.04495441071737	-	-	-	BB	AB	-	-	AB	AB	AB	AB	AB	not AA
34576	f	3	-	-	-	-	-	-	-	-	-	-	-	-	-	-	-	-	-	-	-	-	-	-	-	-	-	-	-	-	-	-	-	-	-	-	-	-	-	AB	BB	-	BB	BB	BB	BB	BB	BB	BB
34577	m	3	0.31940672097754	-4.93861376758865	-19.0158525990251	-4.06546339682671	-3.45019317746255	-0.0590572599967604	-2.95853417938801	-0.771501343573253	2.23608596167871	0.00270849205374776	-0.717519253321851	-0.0146427626876174	-0.621828605380925	-0.528615658481616	-5.35078126708966	-12.1516641294151	-4.2159236377081	0.0954850837892042	-0.131413130047947	-0.513918230143298	-9.05219134675391	-0.223280538048617	0.385716614074977	13.8185094407766	-0.0581582418889967	7.17072296007703	0.00862746863333934	-0.146294272147151	-0.00965421048287755	-0.0946520297236516	-0.0352069150142139	-1.17217377554428	-48.3480116970325	-0.92623968605696	-	-	-	BB	BB	-	BB	AB	AB	AB	AB	AB	BB
34578	f	3	1.32660404857004	-11.9823617838551	-113.241375916915	0.343014617270919	1.65811062485841	0.827169471678688	38.8535144509811	-2.20678439142982	20.0068906465103	0.024132882050631	-2.05096319847426	-0.0590420366497094	0.0723877474819069	0.443319948923998	-3.0710856992589	-105.249577591058	-11.3790932098904	6.92984177774001	1.28676984643084	-4.67672945453756	-136.510442427676	-1.01807468347958	-0.139161647460615	-17.2341196740585	-3.19063363325981	-7.34292115093463	-0.00885977557858135	-2.32798557807412	-0.144376251015257	-0.317143901663285	0.592646060520555	-0.570382799525976	-99.4788027111878	-1.4002309921147	-0.570382799525976	-99.4788027111878	-1.4002309921147	AA	BB	-	not AA	AB	AA	AA	AB	AB	-
34579	f	3	0.819583659895964	-15.7318606761078	-180.244975533188	5.89320360274148	6.6384415642009	2.08873462892664	12.6899345056961	-1.27491872323309	36.3645416577888	0.043917829383365	-1.18646317326305	-0.0353133255693291	1.11026996662849	1.33177530176214	-18.7329872775831	-117.654047770452	-16.997558088934	10.1548735036683	7.90306509853088	-5.2058559088565	-258.730372042089	6.19201748942289	-0.202080837119992	-34.1015167356961	-2.53010476944956	-27.3867183634059	-0.0330573930853949	-1.73319423663377	-0.150075175165872	1.99693512142201	2.94110659978718	-6.75099921085894	50.920813671167	-2.49643178810652	-6.75099921085894	50.920813671167	-2.49643178810652	AB	BB	-	not AA	BB	-	BB	BB	BB	not AA
34580	f	3	0.664978892069849	-5.49918441174214	-37.7059801559626	-4.84011771454104	-4.28567469132163	-0.128811820416473	18.4296378023562	-0.908629395872197	-2.44599336356718	-0.00292185186870378	-0.839702605148266	-0.0252938493101027	-0.818277973437877	-0.660808200052295	-0.261607292291904	-52.9508335801977	-4.76987543711116	4.18680434421819	1.62295622568582	-2.55092660450325	-108.138105303012	0.674757803582971	-0.342957680248513	-40.3073659491492	-1.30235287014247	1.40130093941647	0.00169540174900626	-0.96234140256046	-0.0725233299359404	0.254302074114089	0.710315151762129	-0.843204170733671	-56.9342649786255	-0.91858217233034	-0.843204170733671	-56.9342649786255	-0.91858217233034	AB	BB	-	not AA	BB	BB	AB	AB	AB	not AA
34582	f	3	0.529618164461092	-9.63066281691934	-117.530740557205	1.13615932157328	1.53256373375266	1.27170866856153	11.3689702198414	-0.630728409310195	-24.5821971616186	-0.0296986346858585	-0.574491326890007	-0.0180000277268435	0.246989161412793	0.362503920865234	-12.7760023253866	-69.7916854771248	-10.4613394705099	7.80864873545549	2.55146126178443	-3.53858566970844	-156.493005140088	0.785923510443169	0.762569422712313	36.4169733205814	-2.59741109670152	-27.7256556292334	-0.0334233098735911	-1.77792252589552	-0.124156678168595	0.275877717671257	1.05478439370577	-3.75191533045182	-32.9146083156586	-1.71592053683393	-3.75191533045182	-32.9146083156586	-1.71592053683393	-	-	-	-	-	-	-	-	-	-
34585	f	3	1.08663855313517	4.20883607533338	-5.27714094093158	10.2709703361027	11.2572327944102	-0.474856488686414	24.8825501651264	-1.57759407750693	-11.5898481728972	-0.0139835820185924	-1.45899135210122	-0.0432287388072238	1.85110694226621	2.12104856802709	19.5258992529376	-34.6729229977307	5.76212540853373	1.33361700952722	2.44016600968438	2.3255407846105	15.4769244743256	2.91083133754071	-0.28951138762831	-29.065629617781	0.537060039488229	-15.7318584167622	-0.0190256923667775	0.467286132664126	-0.00945775401797958	0.955298694585956	1.01282385443915	5.46370108088114	-23.2403321980135	2.06528025915789	5.46370108088114	-23.2403321980135	2.06528025915789	AA	AA	-	BB	BB	BB	BB	BB	BB	not AA
34589	m	3	-0.164515321702079	7.12122814117613	65.3367408077278	-5.3834866216238	-5.54563341478332	-0.544499477321327	4.54673721236954	0.383747306492185	-0.473939796326198	-0.000570146126797797	0.36443887215508	0.00988430262325188	-0.711082829380108	-0.773330937364432	6.59744182768369	34.313286191816	7.48913383168409	-2.80127127934437	-2.35652386568506	-0.165492559639612	39.4562128562524	-2.31483663784849	-0.454249421401138	-26.8554556189391	0.424885066551261	17.0778122130267	0.0206576010125234	0.101200814213584	0.0417932804425829	-0.64891968791352	-0.911806988246306	-0.709391940597607	39.2400773300229	-0.111445268085418	-	-	-	AB	AA	-	BB	AB	AB	AB	AB	AB	not AA
34590	f	3	1.21875869098309	-12.7934110640277	-141.987201263623	7.51689051847472	8.70755190569423	1.55085348797796	22.8314921982306	-1.93168769187776	2.48235051990865	0.00296365595672576	-1.79195615586565	-0.0521655759302674	1.26314665197693	1.59221368628792	-8.06273220036205	-102.023167144289	-13.0441420110037	8.73723659078125	3.57988668096746	-4.31798475671107	-158.002272422245	1.20763084008243	0.605022589304746	36.9916916349325	-3.23330224081178	0.226180296777176	0.000302934033998609	-2.40517161551862	-0.164597362623012	0.37975861978862	1.41251170191868	-0.90067317151658	-116.285368942422	-1.73264227093149	-0.90067317151658	-116.285368942422	-1.73264227093149	BB	AB	-	not AA	AB	AB	AB	AB	AB	not AA
34591	f	3	-	-	-	-	-	-	-	-	-	-	-	-	-	-	-	-	-	-	-	-	-	-	-	-	-	-	-	-	-	-	-	-	-	-	-	-	-	AA	AB	-	-	AB	AA	AA	AA	AA	-
34592	m	3	1.20868167894053	-8.13707162732045	-40.2121322980768	-7.4273446315768	-5.75457746974182	-0.229128201333332	1.83322111361867	-2.43324774296635	-6.56941944554828	-0.00791625181071361	-2.22105503562921	-0.05464627172581	-1.16128380756939	-0.819533423000453	-0.691917034579332	-59.7930905506357	-6.05337917540403	2.17790093129838	0.466397858693717	-1.96175187804929	-44.8513145914725	-0.528407524117936	-0.0823994506692908	-11.1215317380311	-1.64688385149415	-16.7721250126058	-0.0202927893838763	-1.00706348157656	-0.0570083532378368	-0.170423777178542	0.189948784268367	-1.02280035776785	38.3506447036569	-0.297913929186745	-	-	-	AA	AA	-	BB	BB	BB	BB	BB	BB	not AA
34593	m	3	0.573599941390981	2.77629067272323	-0.181030111910129	5.62968424133646	6.37447383168159	-0.298949737929359	-2.78092644959562	-0.970975060783785	-10.8163979110747	-0.0131198022303962	-0.85887082399093	-0.0220125754270867	0.934627997634469	1.0749175277642	10.2602634112333	-13.7159248786566	3.93298573767678	5.18588312438493	3.26982413097652	-1.21383695407507	-67.7046957561257	2.08877329327022	0.102322876071028	-4.69550035461579	-1.47357393910125	8.21821368560716	0.00991338562038827	-1.1742666448002	-0.0974017019912442	0.622333769374183	1.23346313135492	0.345989721191782	-10.1436361249584	0.122205509027522	-	-	-	BB	AA	-	not AA	AB	AB	AB	AB	AB	not AA
34594	m	3	-0.212333131651757	-0.592543986378444	11.8747803218485	-6.7696036446866	-7.0830445413388	0.184595272040171	2.61752690797299	0.474186145314039	-1.34588971963844	-0.00162444125829207	0.447917094375903	0.0112569792533618	-0.813991522163517	-0.883228524741751	-7.82132405638302	25.7495164094561	-1.11832605884359	-2.92480141538514	-2.07697380644578	0.561963074962405	35.2244540818483	-1.42929190801569	0.0296874358935757	9.7151188311203	0.655385347939223	-13.3309080399913	-0.016065513639561	0.647881282224049	0.0571463727245982	-0.351164223168445	-0.713089702425005	-0.292337055833734	-4.03718076656057	-0.16325533006819	-	-	-	AB	AB	-	BB	BB	AB	AB	AB	AB	not AA
34602	m	4	-0.812426085759071	-3.72888473762611	20.9778213860726	-16.3358704696546	-17.1723245788105	0.231893869304713	9.19467502246103	1.23396224795595	-4.96326220774451	-0.00602633149732556	1.16848942997752	0.0335770421971833	-2.27274218911075	-2.48452567403904	-14.7413414624714	28.6652005759663	-4.84594856367641	0.117816000962189	-1.1622544489148	-1.10775918758965	4.67841264021781	-1.99059023956303	0.263903325028926	22.4087032953757	-1.1065025507281	3.76231657889542	0.00455240199925764	-0.855935283087414	-0.0243092866029606	-0.525917011303687	-0.373210766619546	-0.207160976631629	-36.0828023254465	-0.330393053546367	-	-	-	AB	BB	-	BB	BB	BB	BB	AB	AB	not AA
34605	f	4	-	-	-	-	-	-	-	-	-	-	-	-	-	-	-	-	-	-	-	-	-	-	-	-	-	-	-	-	-	-	-	-	-	-	-	-	-	AB	BB	-	not AA	AB	AB	AB	AB	AB	not AA
34606	m	4	-	-	-	-	-	-	-	-	-	-	-	-	-	-	-	-	-	-	-	-	-	-	-	-	-	-	-	-	-	-	-	-	-	-	-	-	-	AB	AA	-	not AA	BB	AB	AB	AB	AB	not AA
34607	m	4	-1.5762141503944	-13.9310278247814	-4.28711224035838	-33.1027821087276	-34.741966093375	-0.278546932458443	-5.88522267857169	1.89447273393239	14.3183470651373	0.0172839782476709	1.66998450480583	0.0513472986852703	-4.61187066847105	-4.93448817364122	-33.9647017765898	24.918748388323	-15.5117692526576	-3.64935170830973	-3.80961458408544	-0.889392428970972	42.6873871271356	-3.93363004363508	-0.0661089021996727	4.41733071687336	-0.0647981417665953	7.1317644478335	0.00862755434275131	-0.151633514177276	0.0475096166638736	-1.04366065435533	-1.33929474025599	-1.70436243721243	8.17342119281356	-0.823519044016123	-	-	-	AA	BB	-	not AA	AB	AA	AA	AA	AA	-
34608	f	4	0.538827700113325	-9.26101534565071	-83.9587313116562	-4.29219804386168	-3.73420375520227	0.37180156724775	32.0395636265212	-0.978307064031975	-0.611127118906212	-0.000769272181721082	-0.90801246311957	-0.0270389802452962	-0.708914958454468	-0.537829075505899	-3.78876229596909	-90.6248188576341	-9.01670477415546	6.74478705435567	2.01167900747455	-2.64344427841494	-105.977538618242	0.285442882122994	0.204323108969356	29.3786717474875	-2.3429148953157	6.79830576512205	0.00822110045760639	-1.73962819404213	-0.116760368628458	0.122143812287107	0.855367289755865	1.88249458929765	-99.2985244160736	-0.521619768386294	1.88249458929765	-99.2985244160736	-0.521619768386294	AB	AB	-	not AA	BB	BB	BB	BB	BB	not AA
34610	f	4	-	-14.7637682062897	-142.448670988965	-12.7231182262337	-12.4345228664863	1.24609159058338	20.740621593417	-0.54921344966115	6.81667418828795	0.00833348984296066	-0.515047659355138	-0.0176021431222525	-2.59095466816519	-2.48299419376673	-23.4551308426695	-102.690144811076	-15.6904373546181	5.69116747310163	2.04195833619148	-3.02991873709337	-146.398341721672	0.938643379581273	0.629789132036301	17.171350494774	-1.50255261501569	8.74026705158281	0.0105924740568303	-1.10717044585939	-0.0846207600234253	0.315683887084445	0.849679442276341	-6.30313115830464	62.1926052283351	-2.15369723829691	-6.30313115830464	62.1926052283351	-2.15369723829691	AB	AB	-	-	AA	AA	AA	AA	AA	-
34611	f	4	-	-4.91423978244169	-55.8471516518632	-3.34981183990477	-3.21531527950143	0.279597190138072	21.0142581318256	-0.25263402364406	-26.9174812128734	-0.0325138696908236	-0.23126596341453	-0.00945328470470023	-0.759225894746495	-0.70039648348941	-3.1436903606877	-57.5293973805137	-5.04290110613513	5.79528275277527	0.906199966956279	-2.55875533926064	-113.381564966302	-0.361499735572621	-0.0985350007961383	-14.207064791706	-1.8778065383645	-27.66440930246	-0.0334166022710283	-1.24787572411959	-0.0877322496167592	-0.172241595867766	0.377984918445657	-0.626207234151185	-37.1448745151607	-0.553081458971085	-0.626207234151185	-37.1448745151607	-0.553081458971085	AB	AB	-	-	AB	AB	AB	AB	AB	-
34612	f	4	-	-	-	-	-	-	-	-	-	-	-	-	-	-	-	-	-	-	-	-	-	-	-	-	-	-	-	-	-	-	-	-	-	-	-	-	-	BB	AB	-	not AA	AB	AB	AB	AB	AB	not AA
34613	f	4	-	-5.10604949077656	-96.6401300033746	4.9226552050654	4.98595043524474	0.316876014364319	-20.6819569780959	-0.181699261307415	-19.6213691033564	-0.0236663885985733	-0.175864551531314	-0.00831416441676113	0.829276848705388	0.880742977695122	-6.31793987135157	-45.5344093950791	-5.35170618356359	8.08343261217395	4.09799603414361	-2.31255659360453	-160.485921580471	2.89198699219344	0.488579287935684	10.3424445285405	-1.96193641136686	-62.6130953079137	-0.0756270760160874	-1.19900741941644	-0.104369661825059	0.969149444833988	1.6246861186275	-3.41068083006037	58.3175338162397	-0.826390487533351	-3.41068083006037	58.3175338162397	-0.826390487533351	AB	AA	-	not AA	AB	AB	AB	AB	AB	not AA
34615	f	4	1.07816772498301	-15.6872556559866	-156.192511896004	2.07075148872492	3.07208451799238	1.60049665448881	11.9728097805488	-1.71372223894771	39.6131199707894	0.0478073890769677	-1.59240684920165	-0.0466207805340468	0.431086389824284	0.72212163211472	-17.4515582341922	-99.1828469767035	-16.1989719118112	8.18067752404604	3.90713627342381	-5.15814735669859	-198.985058922367	1.91593356265063	0.700005850109147	13.8332384439904	-2.50847287240547	31.2286246932685	0.0377093621531214	-2.01721009715002	-0.14437811859417	0.634102610980394	1.54289137146107	-8.27124457922847	28.0716997330549	-3.38158815464627	-8.27124457922847	28.0716997330549	-3.38158815464627	AB	AB	-	not AA	AB	AB	AB	AB	AB	-
34617	f	4	0.410374124243739	-18.3715081473765	-148.466984778737	-18.2234390318236	-17.8447909468442	0.353641730240419	-22.7306589009837	-0.757340068511307	22.7434716150766	0.0274384668792274	-0.707942037033484	-0.0207743730508764	-3.51932591350425	-3.38889170186673	-32.4602273070007	-57.9447395899431	-18.3171927852884	2.0187351847681	0.0428473528407544	-2.94599730015	-105.345838563934	-0.582501882256941	0.631165476622965	19.4867848373977	-0.73460097083538	21.3893202422386	0.0257481965834073	-0.631488568487155	-0.042471484706009	-0.181830973193836	0.0835237037370806	-8.0154091306084	102.031217771582	-2.85573255655416	-8.0154091306084	102.031217771582	-2.85573255655416	AB	AA	-	-	AB	AB	AB	AB	AB	not AA
34618	f	4	-	-20.3411002479455	-164.047822528385	-14.7753875410249	-13.8383828697094	0.800139820999656	12.864127362867	-1.57575678601766	-18.7061105783296	-0.0226488778027903	-1.45785754253766	-0.0425759851378262	-2.66397387232837	-2.39547042205848	-22.3903842680224	-140.963300809118	-20.1138018126188	10.0741184573108	6.52438586588017	-3.28330995668612	-181.267845422489	4.52423628521883	0.829989110913547	30.7747852530484	-2.80864350399917	-12.3689309102403	-0.0149342097277559	-2.00424857878141	-0.157158874565327	1.47594660217217	2.46327104100346	-2.17181598694036	-45.4256368914678	-1.31053403836104	-2.17181598694036	-45.4256368914678	-1.31053403836104	AB	AB	-	not AA	BB	BB	BB	BB	AB	not AA
34619	m	4	-2.64969001335894	1.42824968997214	61.1708840581186	-18.0827245736785	-21.5358621508316	-0.467022416652812	-0.290262236356703	4.37079609131666	9.56170925004142	0.0115244132144862	3.95219541939498	0.101838061865797	-2.47792169112348	-3.11867713589707	-12.7303951325921	44.6080469303053	-1.95212376006791	0.949328330089519	1.69162176412873	2.17770010178255	7.10679024996865	2.40604584799232	0.144688794474531	11.8641602287317	0.866307080276835	-8.98862446987331	-0.0108683083443935	0.745181085678479	0.00644427236161662	0.705585070503963	0.665086294645712	2.35457421756413	-8.79760575747832	1.15153644665067	-	-	-	AA	AB	-	-	BB	BB	BB	BB	BB	not AA
34623	m	4	-2.35549295065144	-2.6547079173828	77.9824370019634	-34.0542389047464	-36.7643884713916	-0.957695442853641	2.33018376092866	3.4262707537158	3.91653892482619	0.00475242052123715	3.13218206791955	0.0866595284248951	-4.71219027719533	-5.25710717938682	-17.3139582316846	38.2809430453037	-4.68376404982235	-0.521020592566822	-2.13978327383695	-0.841888701607102	29.1203981062255	-3.17520168912731	0.0141511095075885	9.10376116451017	-0.780090574548429	36.3917393380866	0.0439577105013113	-1.04932779586122	-0.0189697298639585	-0.828659018649325	-0.708597049261862	-0.0229990703443328	-16.1877255966401	-0.120931579575592	-	-	-	AA	AB	-	BB	BB	BB	BB	BB	BB	not AA
34624	m	4	-	-	-	-	-	-	-	-	-	-	-	-	-	-	-	-	-	-	-	-	-	-	-	-	-	-	-	-	-	-	-	-	-	-	-	-	-	AA	AB	-	BB	BB	BB	BB	BB	BB	BB
34625	m	4	-0.721355502702394	4.66339207218048	39.0290841276129	-1.193851361564	-2.1342894847305	0.0377912375724852	9.08408035941388	1.16666269809042	0.463631559209222	0.00060299209367315	1.07517389861144	0.0274817534517186	-0.248884074348285	-0.420952282719372	1.9250760029853	25.9056754559683	3.60457182266285	-3.45505210216269	-1.85871439829389	0.863359216929896	55.6602688318753	-1.30892685673688	0.101286904984849	24.3559020476711	0.675360989038915	-4.09483516505121	-0.00491562312834877	0.53840989229885	0.0569093830311395	-0.425424892432638	-0.782799641409449	0.416270073912991	-31.5479814398975	0.0262309814219843	-	-	-	AA	AB	-	BB	BB	BB	BB	BB	AB	not AA
34626	f	4	-	-	-	-	-	-	-	-	-	-	-	-	-	-	-	-	-	-	-	-	-	-	-	-	-	-	-	-	-	-	-	-	-	-	-	-	-	AB	BB	-	not AA	AB	AB	AB	AB	AB	not AA
34627	f	4	0.819896395178569	-10.7168394505341	-132.285202729006	6.02775097703228	6.7782363428277	1.39040006548866	17.5337935716096	-1.22930629273666	-28.4242124773554	-0.0343372692113678	-1.13775190340853	-0.0339290743461966	1.17540969509696	1.38893563840028	-7.81008178456979	-96.6665848075814	-11.2795338293181	6.78504065292949	2.74113838392947	-3.82213948928871	-157.945295341027	1.12981913864893	0.727752662393961	26.7119548879137	-2.35367261727869	-22.3324091945653	-0.0269435655390545	-1.62203914044894	-0.114975548681654	0.40598442395075	1.13025566197528	-5.26117156679943	-11.4078894599844	-2.22170322061284	-5.26117156679943	-11.4078894599844	-2.22170322061284	AA	AB	-	not AA	AB	AB	AB	AB	AB	not AA
34628	f	4	-	-8.23271892611708	-96.0028456422565	-2.0119941274375	-1.70896414732213	0.307407574284113	15.7126438461675	-0.519310149213217	-15.4087856851104	-0.0186472840631342	-0.484054701963747	-0.0159786038416945	-0.413713572660215	-0.312387931130647	-2.98848434156629	-99.0104598578447	-8.21038855350477	7.53377266006038	1.67884150165486	-3.44866343491986	-146.006511727103	-0.0920621439807354	0.62560489527094	36.145539185783	-2.64988400746372	-42.2288343961289	-0.0509702355557499	-1.76998440841489	-0.11939964841567	-0.0462186343674627	0.706813800878219	-3.02784078631403	-34.1819390404304	-1.42628595948012	-3.02784078631403	-34.1819390404304	-1.42628595948012	AA	BB	-	not AA	AB	AB	AB	AB	BB	BB
34629	m	4	0.554581412634391	5.45936468361534	14.8000041505841	5.46877455522797	6.37503555858573	-0.736534320665275	-1.47153473066177	-1.29855012839772	1.05043691531101	0.00126393271246402	-1.19527580056175	-0.0280965219301621	0.757510256362454	0.931730540051013	19.5120556931861	-21.5119389679044	7.19533395404391	0.744885474355313	-0.849558759861736	-1.54211089156546	-9.35276874047011	-1.85416302388943	-0.293221601800692	-14.7011064068942	-1.38958025561457	-1.31284035702292	-0.00159662200974368	-1.00527454361205	-0.0348052024019114	-0.476156788141132	-0.258100197906229	-0.366139933706017	41.0929756904687	0.11577859920695	-	-	-	AB	AB	-	-	AA	AA	AA	AA	AA	-
34631	f	4	-	-4.83543764163017	-45.9113866278466	-2.13276755873659	-1.59443744905318	0.056623150503175	11.1352224176803	-0.871824337566952	-23.270742393466	-0.0280974056216002	-0.803237809787571	-0.0247665825471859	-0.349445089530796	-0.193125102592505	-0.615675312884185	-48.5022698738413	-4.29411972455923	-0.00849247901193184	-1.06719619629727	-0.591025578408701	1.08106813169664	-1.34040575659291	-0.0281852606284434	25.2244451520165	-0.215500211112544	28.2745279633677	0.0341993145171678	-0.293147434857833	-0.0131507466140364	-0.454684192117008	-0.369692875472938	1.6097088854417	-81.401702628335	-0.353592710243682	1.6097088854417	-81.401702628335	-0.353592710243682	AB	AB	-	-	AB	-	AB	AB	AB	-
34632	f	4	0.485161138134991	-17.3782754045639	-161.390417521884	-15.2518772382718	-14.8939356748444	1.45925142759071	12.3108441209219	-0.685180445181817	-20.9879245456949	-0.0253242492179878	-0.640118085441224	-0.0203667503166723	-3.06554371311542	-2.9374315674059	-31.3486658316379	-89.5533360787666	-18.4399493434852	6.6172193426892	0.835789990825278	-4.24236571535831	-160.38004177598	-0.918411856038793	0.562946764382692	15.6132374048638	-2.435866539496	-0.950747425533907	-0.00113462206897059	-1.75531007141437	-0.112409643945874	-0.32734132743461	0.380023028295127	-6.91522743839858	79.6576852406796	-2.37458445012905	-6.91522743839858	79.6576852406796	-2.37458445012905	AB	AB	-	-	AA	AA	AA	AA	AB	not AA
34633	f	4	0.490078641243692	-14.9259304433559	-127.719640094927	-14.0040085466985	-13.6250246406951	1.29846331349584	22.3149998901754	-0.705857342046285	15.3338563405171	0.0185103334393483	-0.653167383701485	-0.0200019753527661	-2.73685604458057	-2.60868772895333	-25.1021403239158	-78.8096855061503	-15.8096077356921	7.8654556514005	2.27397214906893	-4.02357860014376	-168.687231813995	0.416649479027162	0.958657107025165	36.7825582419267	-2.65218628663223	-13.7844575595156	-0.0166235893570314	-1.87000780930285	-0.126861862691588	0.149841022402049	0.948963538508278	-6.37319483446435	37.3750603593206	-2.33770549841154	-6.37319483446435	37.3750603593206	-2.33770549841154	AB	AB	-	not AA	BB	-	BB	BB	BB	not AA
34634	m	4	1.13995676103328	-0.704845164768995	-47.3875598978297	14.4754614914433	15.8068737067759	0.818712252952448	9.04290059869784	-1.84505471864408	-9.72430620476157	-0.0117427696938411	-1.67362970531886	-0.0454456989476819	2.11062577447701	2.39509369677325	7.96853872427192	-42.417460956956	-0.0340892784325908	4.91127451220937	3.62555532274646	0.738755504084765	-39.5081672282276	3.14111218811239	0.344709173188862	19.1497811929023	-0.619866934659011	0.945629081896511	0.00113977108311681	-0.45532186250508	-0.0760872330831071	0.888824475590039	1.36672625070645	2.31324331853213	-25.366513421245	1.0034130974336	-	-	-	AA	AB	-	not AA	BB	BB	BB	BB	BB	not AA
34637	m	4	-	-	-	-	-	-	-	-	-	-	-	-	-	-	-	-	-	-	-	-	-	-	-	-	-	-	-	-	-	-	-	-	-	-	-	-	-	AA	AB	-	not AA	BB	BB	BB	BB	BB	-
34638	m	4	-1.61680521438712	-1.02147068043332	66.049081027406	-27.5385517577537	-29.505551662898	-0.538616458233604	9.02136352164471	2.7129881704503	-4.49552331120316	-0.00540181769124858	2.52598567184984	0.0675869808242956	-3.73420012602062	-4.15715315887943	-13.7324209529713	38.289932958228	-2.61010294872691	-4.18734720693889	-4.15405299487731	0.0327150112380288	65.9388341663283	-4.06524073397657	0.0507288413035758	19.6098820192789	0.240137349149498	5.65127509113885	0.00685231628984564	0.0944039589427137	0.0625268862502882	-1.075408386672	-1.46612294137777	-0.404972314963477	-12.5819548152925	-0.288113695587205	-	-	-	AA	AB	-	BB	BB	-	BB	BB	BB	not AA
34640	f	4	1.68257299446144	-6.17643985712475	-94.8041873953002	9.22685447032229	10.9849006722618	0.153492836007281	30.9623823082504	-2.80055567396043	-18.186044416023	-0.0219673002870678	-2.58723786021	-0.0737240047079465	1.35129047217604	1.81496419173122	12.0831278437643	-99.604221015053	-4.39718996647208	4.54144406913152	1.05521329950264	-1.59277266977082	-53.2290726394767	-0.250590102397835	-0.187346881309689	-18.0907607247083	-1.78155793873305	-9.98787761168973	-0.0120554504692049	-1.29273011773853	-0.0962528983128062	-0.122342238287606	0.482386045993821	1.80594170810762	-44.0961940930447	0.37880888173996	1.80594170810762	-44.0961940930447	0.37880888173996	AB	AB	-	-	AA	AA	AA	AA	AB	-
34646	m	4	0.314562821812929	-1.0579034666342	-31.879387636571	11.4755211902344	11.7651795510914	0.576925398787634	-3.64610510776416	-0.228594907869343	-4.53303758231015	-0.00547644533534261	-0.182161333441427	-0.0080325093413978	1.54746012297301	1.59777111019156	-2.76194778803159	-0.74387611460246	-1.30319054692266	-3.44659104237522	-3.44461488835554	-0.632055344075875	34.5780229712038	-3.2494226901989	0.158621576026378	15.4876104859569	0.194042164651966	-0.374195433245372	-0.000433038881979931	0.139962143325659	0.0514036657325769	-0.85040734576818	-1.17222441074514	-1.6941047178656	-34.7331077813084	-1.06964894548869	-	-	-	AB	AA	-	not AA	BB	AB	AB	AB	AB	-
34647	f	4	-	-	-	-	-	-	-	-	-	-	-	-	-	-	-	-	-	-	-	-	-	-	-	-	-	-	-	-	-	-	-	-	-	-	-	-	-	AA	AB	-	not AA	AB	AB	AB	AB	AB	not AA
34648	f	4	0.691755554591574	-17.8923110266862	-147.333683391905	-16.0289426366388	-15.4075560701874	0.888905665043351	17.0074301100182	-1.05772686671957	-11.8083678785166	-0.0141846287451519	-0.983970207467918	-0.0297802159286443	-3.03036153148434	-2.8439666513224	-23.793641302588	-118.938781277019	-18.1019975808352	8.13915593260313	1.98538001469427	-4.59597609145598	-172.828518585658	-0.170323976504966	0.739428529561522	29.3335396014336	-3.07392654062751	-17.1870855486079	-0.020802641866913	-2.17274441870915	-0.140587038274988	-0.0369410590014596	0.846061138144597	-5.43924764264598	-13.2236799034802	-2.27608744128701	-5.43924764264598	-13.2236799034802	-2.27608744128701	AA	AA	-	not AA	AB	AB	AB	AB	AB	not AA
34649	f	4	-	-	-	-	-	-	-	-	-	-	-	-	-	-	-	-	-	-	-	-	-	-	-	-	-	-	-	-	-	-	-	-	-	-	-	-	-	AA	AB	-	-	AA	AA	AA	AA	AA	-
34652	m	4	-0.147214212459279	-4.11136998592306	28.2524617099921	-18.8201257876127	-18.6973838277735	-0.267502630269619	3.83081522539206	-0.182996977925286	-3.08196225886957	-0.00369013474299608	-0.155496051503025	0.00249525777710999	-2.81530306058848	-2.83176061578749	-11.6404975397603	25.3090473308729	-3.69264196999128	2.40016942498937	-0.160287821740986	-1.85106294399099	-19.3337481768462	-1.7159533927849	0.161278753499117	11.0116536620028	-2.00516940498674	6.2014634142408	0.00745114510064709	-1.52538892842772	-0.0703780147909709	-0.48342065446707	-0.0403556238337461	-0.32019756647421	20.8929786056092	-0.012519678891186	-	-	-	AB	AA	not BB	not AA	AB	AB	AB	AB	BB	not AA
34653	f	4	1.52859369720052	-5.93372114161166	-93.4456464097101	9.95762790162137	11.5203739739929	-0.0257227402117808	21.0898037367375	-2.52304148560669	-17.5240877076675	-0.021217178728602	-2.33305475238617	-0.0669360260024551	1.60752198904662	2.02770136319307	13.9703188150822	-103.897093599057	-4.18845879541761	6.68370920820385	1.43625099745477	-2.64541052628198	-75.8166524982759	-0.727246489785663	-0.283556725410306	-30.1196666909418	-2.77094173508423	22.1087600288138	0.0267249994578774	-2.19956709129559	-0.14050180011444	-0.237376680538059	0.646892722344977	3.64839203635189	-85.4703283051401	0.356115632503518	3.64839203635189	-85.4703283051401	0.356115632503518	AB	BB	-	not AA	AB	AB	AB	AB	AB	not AA
34654	m	4	-0.94408773280847	11.6033955969154	10.6127519122968	21.7913407732288	19.3960547575865	0.285926975261779	-4.73814411427542	3.38477723433939	2.29597364896151	0.0028085489727564	3.11280612838763	0.0554120130816732	2.8410702385772	2.49273594940309	9.17452189569041	25.7880836658692	8.67519735391502	-1.24731139454209	-2.32023291032758	-0.231770151900185	37.8980034877532	-2.90386431273069	0.148357488576251	18.554055845486	-0.463430599579029	18.1889789661476	0.0219451890739582	-0.594242985353686	0.00298931334935376	-0.758656862491403	-0.776950092951416	0.263798095072706	-13.0031671191016	0.0433882599141986	-	-	-	AB	AA	-	not AA	BB	AB	AB	AB	AB	-
34657	f	4	0.896899531570083	-3.32293948787565	-66.6887206007246	7.96858413214581	8.70334431870933	-0.472652111576737	-47.242144340178	-1.17326711789485	7.86650592106987	0.00956101549051009	-1.09573785180626	-0.0348144343478197	1.27291787855824	1.4946159760106	1.40082731765619	-33.618070274851	-2.0566782594866	4.88312131110761	2.42564505020266	-1.7891481545438	-85.5690491776145	1.41777395523632	0.213346722137185	13.5701069214125	-1.34304831746296	2.03085665081983	0.0024620103618573	-1.04946633725842	-0.0924858730296779	0.419684102740827	1.00070622574936	-0.257597095670031	-57.6257568989264	-0.713258050257314	-0.257597095670031	-57.6257568989264	-0.713258050257314	AB	BB	-	BB	BB	AB	AB	AB	AB	not AA
34658	f	4	0.859123183113363	-10.0665930496713	-119.956075995466	4.63337147101323	5.45602993864865	0.806979983992325	12.3939048353621	-1.354789790497	-22.0515118443468	-0.026691138741842	-1.25778711645157	-0.0373113779434065	0.931615172621853	1.16546695158069	-3.386849279054	-99.9051957414269	-9.96928982375168	1.29806658772327	0.475554211246372	-1.80086297842118	-70.8361453681812	0.196291520838894	0.191831478567156	6.53289834295856	-0.380329579518851	-1.52791643312354	-0.00180711360195493	-0.281108953226435	-0.0273699906428787	0.0969718166912193	0.268427454984673	-3.05971970684641	-44.1586244038122	-1.62464682652891	-3.05971970684641	-44.1586244038122	-1.62464682652891	AB	AB	-	BB	BB	BB	BB	BB	BB	not AA
34659	f	4	0.906195328635116	-12.0352973686358	-134.481123915217	3.86011606379036	4.6993822536338	1.06487588619672	18.6760383518651	-1.4153699878094	-1.45427108473657	-0.00182578217841104	-1.30682937210322	-0.0385701422600583	0.745561745651722	0.988104527397194	-6.09197027243505	-113.095902922042	-12.1839970170719	9.35369770947581	4.06685320402665	-4.74833116538014	-194.635165400766	1.79205837946685	0.646726057974991	21.3280304890124	-3.24931793420704	-19.7425251193937	-0.0238833712774355	-2.29799272855942	-0.158543320996348	0.620056687979787	1.61473360659594	-4.10297747490278	-61.2356818164056	-2.17517915362819	-4.10297747490278	-61.2356818164056	-2.17517915362819	AB	AA	-	not AA	AB	AB	AB	AB	AB	not AA
34660	f	4	-	-	-	-	-	-	-	-	-	-	-	-	-	-	-	-	-	-	-	-	-	-	-	-	-	-	-	-	-	-	-	-	-	-	-	-	-	AA	AA	-	not AA	AB	AB	AB	AB	AB	not AA
34661	f	4	0.641868791526473	-6.62879773788491	-79.4465907097929	3.99338640196683	4.53593860718629	0.581020833780741	19.4305650002934	-1.02265854387498	37.1431785781706	0.0448459020440111	-0.973329380506959	-0.0294797126201851	0.77543433926953	0.958952743117815	-0.404669746326983	-70.2130707622434	-6.64450872405741	2.41202046749972	0.481421453326635	-1.65695568060716	-54.3451888626282	-0.2463056781673	0.341032454528116	41.7171628428916	-0.997827555477125	-2.26125938190322	-0.0027008321084976	-0.741256509039539	-0.0533103462794761	-0.0499696530486462	0.285913426840404	0.240561328874875	-93.7750336105238	-1.02311222163091	0.240561328874875	-93.7750336105238	-1.02311222163091	AA	AB	-	not AA	AB	AB	AB	AB	AB	not AA
34662	m	4	-0.0808721413443833	0.927363978668357	27.6432705936473	-9.6092638717306	-9.70803328987765	-1.04216146820313	-11.4270898359239	0.262826964352481	6.0339684973606	0.00735282133664743	0.224197753483011	0.006817426143847	-1.21008060622264	-1.25200710637348	3.16916651464508	1.55492917011538	1.84620884779347	-1.97666266716881	-1.072255057455	1.01691498220055	21.9596843283544	-0.167175532690662	0.0283642814810281	1.94926283354285	1.55117806210902	17.7003968167375	0.0214312155497949	0.872256031918459	0.0489788115344458	-0.00591039412937781	-0.313570107597835	-0.86164553793796	-30.3984257736905	-0.632652856491493	-	-	-	BB	AA	-	not AA	AB	AB	AB	AB	AB	-
34663	f	4	-	-	-	-	-	-	-	-	-	-	-	-	-	-	-	-	-	-	-	-	-	-	-	-	-	-	-	-	-	-	-	-	-	-	-	-	-	AA	AB	-	BB	BB	BB	BB	BB	BB	not AA
34664	f	4	0.426291313287448	9.44761699057119	108.598851278903	-6.03153275701989	-5.63168415376838	-0.309495964883335	-12.8403446149324	-0.322396821926246	-11.0543552183456	-0.0133620193546364	-0.274674468328782	-0.00942628787284192	-1.01175198098657	-0.953840387714142	-2.87399119227223	113.201123446071	10.1978825304938	-18.3503253715212	-7.57630343896776	6.01955412589464	255.954480871263	-2.84587633270562	-0.248995146974567	-25.1975912976683	6.36793421456932	-39.7972303197751	-0.0480736031249219	5.02585932574106	0.357024122500526	-0.909193204192021	-3.15200300166755	-5.63521044358548	312.000820319964	0.20004044039161	-5.63521044358548	312.000820319964	0.20004044039161	BB	BB	-	-	BB	AB	AA	AA	AA	-
34665	m	4	0.0153212031988072	2.28295274126351	-7.95105481993888	8.39057112420275	8.18246918806349	0.735857449486619	4.06844208594097	0.303292670857305	-2.51789672737896	-0.00302724696616302	0.29380729543164	0.00215169522069837	1.06524078102762	1.04957096416488	-1.15819728069099	12.7379477357742	1.34186365784571	-3.83530689317125	-2.24967132111944	1.77033728830881	45.0494505269459	-0.65047500307218	0.2301952320795	17.4966071478916	2.09150489133706	-1.99151039054711	-0.00243004897894763	1.5617944877663	0.0910065829357682	-0.175404594808072	-0.747278294073191	-0.701811782678341	-37.7935067272076	-0.621206391656884	-	-	-	AB	AB	-	not AA	AB	AB	AB	AB	AB	-
34666	f	4	-	-	-	-	-	-	-	-	-	-	-	-	-	-	-	-	-	-	-	-	-	-	-	-	-	-	-	-	-	-	-	-	-	-	-	-	-	AA	AB	-	-	AA	AA	AA	AA	AA	-
34701	m	5	-1.47915472183061	-8.71811190512456	19.3965154288887	-27.2517150196332	-28.5868446037916	-0.401573732518926	-4.67055956788028	1.66214631638389	8.37515613351819	0.0101390750099854	1.49553765371194	0.0487904174930642	-4.06574263374225	-4.37089044023723	-23.8246863998637	31.4797707203064	-9.80936356689828	-0.737105721472922	-1.65410821056081	-0.804240695957676	21.2977183457974	-2.3481224605946	-0.636619415547507	-37.4122403951206	-0.727761149839655	14.8077996581533	0.0179476790918031	-0.70514632662839	-0.00944639282133325	-0.648418870060514	-0.58945814274924	0.816289742836442	8.31622603529616	0.504848464134848	-	-	-	BB	AB	-	BB	AB	AB	AB	AB	AB	-
34702	m	5	-	-	-	-	-	-	-	-	-	-	-	-	-	-	-	-	-	-	-	-	-	-	-	-	-	-	-	-	-	-	-	-	-	-	-	-	-	AA	AA	not BB	not AA	AB	AB	AB	AB	AA	-
34703	m	5	0.679681741005404	10.0032705338212	-32.2017062484274	38.5199990473083	38.9608402646567	0.684827496477844	-3.23281679034509	-0.540778031108667	2.78088987845866	0.0034078611799534	-0.505574479320356	-0.0212942308176496	5.21864858454804	5.35323901914581	23.4988787285911	-19.9550182931856	9.80249354192965	-0.521620202000712	0.377071096349258	1.46491863697073	9.76982071250931	1.23891582503189	-0.51478710636808	-28.4658546831606	1.243487411726	0.608176020986723	0.00073361985822809	0.886691932673884	0.0308792782170077	0.384836222933194	0.192009667846123	1.25303477149393	8.13174849086121	0.731086705688318	-	-	-	AA	BB	-	-	AB	AA	AA	AA	AA	-
34704	m	5	0.105927015718941	-1.34647420516824	-24.4345867572779	4.50125610745351	4.57410409478497	0.418247804077102	0.693587995334004	0.0348736342013305	-0.527865400955495	-0.000607374570331935	0.0333534420736578	-0.00134327880565899	0.579845561053888	0.587158608998118	-2.35186684567637	-5.31590635167269	-1.68572847997909	3.15491208544052	2.18246551715638	0.23284438006811	-27.8489004895493	1.81469672201724	0.338658257712174	17.6117282214641	-0.416071062232556	1.06746095994033	0.00129150408753875	-0.302943163404748	-0.049053044067926	0.492823583386762	0.802027510164202	0.582499663876809	0.327997663911511	0.329729025920581	-	-	-	AB	AB	-	not AA	AA	AA	AA	AA	AA	-
34706	m	5	0.251083116554337	0.904236095786201	-12.3981217948239	6.25724069451461	6.51447682333894	-0.100769537138505	-8.39398293304214	-0.177219930094758	4.55301105505578	0.00550768804057746	-0.176288638045919	-0.00673302545943941	0.584634289407818	0.626545377671289	2.75196663338171	-1.25520553686004	1.27200461080635	1.8628359592761	2.07926375884878	-0.555292733864465	-60.1186861715917	2.37355456986696	-0.188436780336425	-27.9691707333556	0.241129344308405	-5.77745743338225	-0.00701900342778071	0.263313252068063	-0.0239951678524716	0.574068267342233	0.725510014433278	-1.47443127844451	8.81358117963551	-0.693680233511144	-	-	-	AB	AA	-	not AA	AA	AA	AA	AA	AA	-
34708	f	5	-13.2007980845169	23.9307223799415	357.166781710663	-22.5422552092129	-34.7895975535294	-0.633878886905182	-41.561995988508	18.1110882184247	1.54677343174785	0.0018558561165444	16.8008818641363	0.522175827522567	-3.91880815140858	-7.20234227308218	-25.9948626749894	301.175766180022	11.251980414602	-36.0828441091673	-12.8918005133748	11.7408871932796	404.259817452847	-1.95359620184372	-0.176214856298554	5.29803152813903	13.6630757328835	-74.6131530005912	-0.0900893870553433	11.0701072457049	0.808988204355356	-0.630499373605208	-5.71189805023811	-7.03899461573266	195.79163547597	-1.62718285814541	-7.03899461573266	195.79163547597	-1.62718285814541	AA	AB	-	not AA	AB	AB	AB	AB	AB	not AA
34711	m	5	0.393748667962666	-2.3055641252805	-67.1458958146687	24.8107111612852	25.0783218916363	1.26837250644737	-4.98436343277648	-0.235616825010844	0.951398069894957	0.00115322215205757	-0.213786560953523	-0.0120246761372011	3.39602906475006	3.47259296663986	-4.6377087390252	-9.15306070507287	-3.27881825459072	-3.73230474177079	-1.60972684107305	1.81571866600821	34.9989705504833	0.18585062374598	0.0125774534544674	3.99476450257553	1.91744669876647	-28.4909457046116	-0.0343952794017212	1.80883985969814	0.09892735293285	0.094338230390569	-0.528043165933809	-0.715292005531588	32.5867738492591	-0.144374133407394	-	-	-	AA	AA	-	not AA	BB	BB	BB	BB	BB	not AA
34712	f	5	0.597611263548068	-3.17490238875703	-60.7335875524015	5.72256817780692	6.19573929984231	-0.266886139365447	-27.6068369229877	-0.791566472094773	1.99715060226286	0.00248465812798625	-0.740885696164615	-0.0227626872953406	1.11424532245593	1.25925819704461	4.46160068417406	-51.7994908157903	-2.39258319419467	3.32789368909805	-0.522217970866282	-1.83103971753805	-41.230478520488	-1.71685769376089	0.0396393707458523	38.2932753093259	-1.72094983125113	-10.7078681760679	-0.0130001265159518	-1.20397686804317	-0.0697403775680501	-0.592610801578591	-0.155051165077948	2.09726789346676	-79.1567995782935	-0.160022787088445	2.09726789346676	-79.1567995782935	-0.160022787088445	AA	AA	-	-	BB	BB	BB	BB	BB	not AA
34713	f	5	-	-18.7775869591443	-190.960729846273	5.98694149758077	7.40011180766426	1.95225498973705	34.0372622531422	-2.33068846317307	-23.0545641216423	-0.0278683470136275	-2.1622167155767	-0.061775481829367	1.07182199842549	1.45994897238173	-9.94141271176136	-164.603163994342	-19.181312955841	11.7469829922074	3.90042730451253	-5.8842895458373	-197.43451569946	0.413254583556496	0.376593035880142	23.4084084945064	-4.81754451884879	-6.99310474353564	-0.00843239996934032	-3.51776066911181	-0.220882182569815	0.144418008124979	1.53062332969927	0.3129929845805	-128.737119698511	-1.49255881870495	0.3129929845805	-128.737119698511	-1.49255881870495	AA	AA	-	BB	BB	BB	BB	BB	BB	BB
34714	m	5	0.383488396462211	7.88268177122603	3.24261916515886	16.9151640513749	17.1403377867156	0.196808578788092	0.621651287790028	0.0737562623865079	-5.31724489680187	-0.00646207051723625	0.0898159787310149	-0.00462849989450098	2.51682719729778	2.54516094860746	14.3162425239272	1.81734804115559	7.94683873187741	-4.41297597599826	-0.700512639986298	4.76649633086247	80.7300545139176	2.0122152954134	-0.366618056966552	-13.7131989975093	3.54816058249795	-17.0999167717288	-0.0206051156130293	2.81715347682604	0.137851506815685	0.599830423611892	-0.267782145678524	2.38320101623431	44.1142205443784	1.65464024085371	-	-	-	AA	AA	-	BB	BB	BB	BB	BB	BB	BB
34715	m	5	-0.265273703087962	0.170371933278426	-14.1915920089044	4.9914634444078	4.4470769482446	0.701568471979688	8.68219001866441	0.691859727765537	13.1609193487425	0.0158806555040225	0.588470243282013	0.0112000980611557	0.782136512565281	0.710369208662244	-1.50130867965689	-4.97420115856058	-1.17092037308428	4.73744457145166	0.883532567078843	-2.3228851920243	-39.6152146994897	-1.33878432497521	0.309176922545741	20.5355477191263	-2.86757766013384	13.4451271703284	0.0161546111094909	-2.21063153022706	-0.119809636760609	-0.393922438873625	0.357246895081747	0.508315124215138	-12.1540265240779	0.200112178082781	-	-	-	AA	AA	-	not AA	AB	AB	AB	AB	AB	not AA
34716	f	5	0.822511514374222	-3.48815635714326	-0.119927613436726	-7.70854099003567	-7.00491075078423	-0.569161273277763	-5.29219901080686	-1.17433852592069	-10.2826991018214	-0.0124475271800661	-1.0874209176114	-0.0320545612526772	-1.34467660640137	-1.14336227405436	1.26713371579793	-29.0469251898378	-2.1528508956137	5.39924238191574	0.0917661057506031	-2.48838772189754	-59.9813520095042	-1.76374936920507	0.0230245834721736	12.75335111825	-2.59111641476137	-5.97210967713592	-0.00718113540991461	-1.86631046130078	-0.109901844812403	-0.573149749866555	0.119300448175905	1.00725855719743	-33.6870391162396	0.0591005389927593	1.00725855719743	-33.6870391162396	0.0591005389927593	AA	AA	-	BB	BB	BB	BB	BB	BB	BB
34718	m	5	0.0794028786834783	-0.570751719921819	-18.0425830557549	4.31619857240439	4.23800015224159	0.51672328827147	6.69862755311902	0.0185502768170664	1.92877241414045	0.00235219046285282	0.0161425274845062	-0.00233404198618523	0.687396583706324	0.701347571253954	0.00382651032587	-12.791299393655	-1.16537397256878	5.05623204704128	3.0312291689422	-0.719248150685415	-57.3183036123825	2.01002083038985	0.47786056103797	21.3148987096057	-1.57717628427599	-9.86215012235281	-0.0119626332253165	-1.0347577632605	-0.092987699765669	0.588077858527467	1.1721464752625	0.848563009100246	-18.4924532857967	0.324673535253786	-	-	-	AA	AA	-	not AA	AB	AB	AB	AB	AB	not AA
34719	m	5	-1.28523652144504	-0.110091766222504	34.567191565406	-11.162029825605	-12.6132110367667	-0.165350966926129	5.08133077286919	1.91194928670877	5.62786834398498	0.00676141159963606	1.73224130904136	0.0470720728836271	-1.65076322065582	-1.94921193161884	-7.02330171722153	21.3533468348353	-1.55387137115115	1.62039760491273	-0.596355175933549	-3.43299628700348	-58.6767981228375	-1.98826499235627	-0.644509433108399	-46.3418860665759	-2.0298225006669	-6.48216267722637	-0.00782255514603651	-1.40110490410248	-0.0592273730295851	-0.573421323619529	-0.202004679240436	-1.7107553074657	10.1463292194765	-0.814032732525948	-	-	-	AA	AA	-	BB	BB	BB	BB	BB	BB	BB
34720	m	5	-0.117656549880316	1.20133236042131	-20.8762107250021	10.92013148331	10.4578786626582	0.464750088331953	0.183964442427604	0.410876694365569	11.3219633457596	0.0136470937005382	0.330589378578398	0.00272283920602086	1.63226854897752	1.61424983784996	2.35381113359974	-10.6186752256384	0.192220341671906	-0.756013939795521	-0.534277204582422	1.02060011630129	23.7713651689556	-0.190486752650634	-0.336628925614195	-16.6555301784003	0.825786723797071	16.6618146673274	0.0200672420256317	0.373755049190605	0.0219683097195379	-0.00516392576735153	-0.141690122244253	0.707910829051374	17.9511556717206	0.521306027102816	-	-	-	AA	AB	-	-	AA	AA	AA	AA	AA	-
34721	m	5	-0.995511541472912	-2.21197606763232	62.0030452148083	-28.28749226974	-29.3542444788859	-0.949235723400733	0.205613383826265	1.43622597424419	-3.46693557279493	-0.00418795752656946	1.34529653503987	0.0397235410136594	-3.86274041058479	-4.11306660924628	-11.2329617129023	28.5685566986057	-2.40728855078891	-3.91249710929736	-2.87483940233075	1.32816684588249	60.1511898178993	-1.98046135543677	-0.224005712665341	-3.10752194263875	1.32353184571811	5.43038426186407	0.00652129362907481	0.880908891076487	0.0762391382705298	-0.499909576276374	-0.98222126210077	-0.00596385450391113	22.4473504315828	0.173640875728773	-	-	-	AB	AB	-	-	AA	AA	AA	AA	AA	-
34723	m	5	0.209332357691687	-0.997686368586772	-13.8834197476457	2.97152314319892	3.23538279256009	0.134781617814873	4.19318431220241	-0.671680461459724	6.4521879711938	0.00779697986252115	-0.635061384840555	-0.0153867123325602	0.367970861061286	0.464546622080558	4.80320480803962	-25.596948016207	-0.845021641574346	2.32957901686707	1.77336235597684	0.266303959815059	-15.1290245000583	1.28068079671351	0.208089325383258	7.5733770121809	-0.518668560822858	4.12530265518656	0.00498180114439414	-0.44034752439632	-0.0433187379449246	0.317345739768157	0.588296233630155	1.22596708781741	-3.7088682841413	0.607050135160497	-	-	-	AA	AA	not BB	-	AA	AA	AA	AA	AA	-
34724	f	5	-	-	-	-	-	-	-	-	-	-	-	-	-	-	-	-	-	-	-	-	-	-	-	-	-	-	-	-	-	-	-	-	-	-	-	-	-	AB	AB	-	not AA	AB	AB	AB	AB	AB	not AA
34725	m	5	-0.0398945123950233	-1.20169996277272	15.9475743994117	-8.52351158860799	-8.44427823326937	-0.40396550267082	0.78946361551698	-0.0946964828711388	0.643489776208208	0.000780254688612512	-0.0785454422814536	4.22003422038022e-05	-1.21497315840741	-1.21573086435109	-0.794433425986604	-4.23264968337224	-0.71589327070009	-2.10691335394636	-1.95399564930311	-0.561688875831954	25.7954990783814	-2.11681048141185	0.0849637505723015	8.14004605009363	0.131153703208713	25.2364696916777	0.0304311060610072	-0.19721535800674	0.0197418218409871	-0.607171063393572	-0.730780046582279	-1.64803840819123	-6.38915474702744	-0.863166545001318	-	-	-	AB	AB	-	-	BB	BB	BB	BB	AB	-
34727	f	5	-	-	-	-	-	-	-	-	-	-	-	-	-	-	-	-	-	-	-	-	-	-	-	-	-	-	-	-	-	-	-	-	-	-	-	-	-	AB	AB	-	-	BB	BB	BB	BB	BB	-
34728	f	5	-	-11.5397538097411	-95.4151779231261	-15.8706002021575	-15.7506972497701	0.324771916568718	7.3001765384071	-0.267279458619816	-11.3741283437463	-0.0137510320351424	-0.254906807182965	-0.010072928733413	-3.47327657826475	-3.40961944648838	-18.5380608647326	-72.7182010756937	-11.7314133768839	3.2390637339265	0.189295026923886	-2.25002478056349	-99.9349416130559	-0.487246149178596	0.458473867343518	20.1375766745944	-1.03592476605505	-12.5277039941839	-0.015153333691568	-0.675891194749432	-0.0500429921785281	-0.225265683877445	0.0884922702387683	-4.85393859811674	27.5453549036464	-1.66692281463263	-4.85393859811674	27.5453549036464	-1.66692281463263	AB	AB	-	-	AB	AB	AB	AB	AB	-
34729	f	5	-	-23.4982200338644	-192.049246025983	-17.3721831129081	-16.3842950866646	1.23084241703617	17.8262237914525	-1.66617581740995	-33.0664366963889	-0.0398822313958681	-1.55355472717496	-0.0452073149220748	-3.1235957918068	-2.83884328396879	-29.3815827632421	-157.871468078451	-23.6519236744612	9.95874093413212	4.75254624955481	-4.84953698060092	-202.436582112689	2.3678456831168	1.07852408493032	34.4129362474206	-3.38041287127397	-17.5350371836575	-0.0211226180489361	-2.40477574985524	-0.167700724265055	0.798702342547241	1.8523532616116	-6.44222437498107	15.2569572772147	-2.5800851634883	-6.44222437498107	15.2569572772147	-2.5800851634883	AB	AB	-	not AA	AB	AB	AB	AB	AB	not AA
34730	f	5	-	-15.2546006171946	-164.913289322961	5.71788279715159	6.85817348384305	1.76128476858367	6.01865401129538	-1.89304534208324	-30.9586609154225	-0.0373771935803683	-1.75935755094139	-0.050485555497953	1.08339872128944	1.40337779366214	-18.5530837419143	-88.0561296493198	-15.7593135196043	6.73244121533475	2.19895411518016	-4.54693447191314	-159.927868884351	0.330872227584675	0.614295507466673	19.2139176069276	-2.51715312526925	4.46233482725	0.00534832944118206	-1.88251235926153	-0.126425899848456	0.137420261143731	0.930950861247917	-6.38327718316271	0.684701314413909	-2.67346710636377	-6.38327718316271	0.684701314413909	-2.67346710636377	AB	BB	-	BB	BB	-	BB	BB	BB	BB
34731	f	5	0.521772806874133	-13.4367120970919	-113.126565903913	-12.6899647772229	-12.2979949854115	0.4053926848608	-4.25305203290912	-0.675631709758129	-7.35673728822025	-0.00886786077976376	-0.625484284281398	-0.0196235670074015	-2.49125193409219	-2.36760234177085	-19.8326488264898	-73.1856157303557	-13.4113882716231	5.46604354849674	-0.20542190367895	-3.54484097188194	-112.134835134657	-1.90337096599483	0.506753659477674	38.8427846295724	-2.46007970425349	-22.1565541815218	-0.0267106002610109	-1.70010856334003	-0.10237778977635	-0.674719760876838	-0.0338499648961074	-3.10720570244243	-47.2984643468931	-1.59333181565071	-3.10720570244243	-47.2984643468931	-1.59333181565071	AA	BB	-	BB	BB	-	BB	BB	BB	BB
34733	f	5	1.30798547891788	1.72183533683518	4.89192546991722	1.18251101245567	2.49034550151517	-0.547566593518379	-17.0583965380169	-2.05217118963809	-10.2449488470829	-0.0123402135737485	-1.8919913689087	-0.0545478795274773	0.206852129501817	0.550244999468328	10.3855003051537	-18.9417595781346	3.70110199456278	2.70026252557503	0.464302508284354	-0.196708245843538	-6.44312244939879	-0.320896777727603	-0.115898594522058	-9.13736491002261	-0.88995920305194	16.5306730582187	0.0199893859710982	-0.809241428296107	-0.0619918045842362	-0.101753987470909	0.288183494928072	1.26577868843645	1.26569011374997	0.774414123152442	1.26577868843645	1.26569011374997	0.774414123152442	AB	BB	-	not AA	AB	AA	AA	AA	AA	-
34734	f	5	1.14061785039609	-1.29888264017972	-27.5356819265217	3.07019690480363	4.14175949267911	-0.215640912467353	6.85512873663924	-1.56010826586067	-18.2018048812528	-0.0219337035770583	-1.42817445992504	-0.0415167175127151	0.574875425395626	0.838311396565236	7.61870828161969	-37.1539130137272	0.0933942374792636	3.3913518704549	-0.390871688267748	-2.13182135887834	-39.4354956668751	-1.83251227507147	-0.263301543527693	-26.6367236515475	-1.77855616416059	21.9715039427345	0.0264938577061402	-1.45587689377882	-0.0852088522163459	-0.571666863163587	-0.0366828219120042	2.21125075263687	-80.1221030859181	-0.127026491605664	2.21125075263687	-80.1221030859181	-0.127026491605664	AB	BB	-	not AA	AB	AA	AA	AA	AA	-
34735	f	5	0.602329268309088	-3.52906536432148	-12.2354902475155	-5.13178146630491	-4.59164976726145	0.032775478715052	7.2765946706274	-0.847787476611066	4.55923208030628	0.00555487016921798	-0.792005437318437	-0.0229816602461077	-0.815410866723837	-0.671738906700745	-4.2808077448561	-8.13805009126891	-2.97277698923969	1.26882738344473	0.428932340611144	-0.706948611042487	-29.7394155365359	0.164420290416691	0.0821201388409686	10.0327477642369	-0.347602745407833	1.52993868781455	0.00184888840806223	-0.288341792446869	-0.0295155308024693	0.0819936516821475	0.27009257164291	-0.0607181751376518	-43.0001917355446	-0.469897183208533	-0.0607181751376518	-43.0001917355446	-0.469897183208533	AB	AB	-	-	AA	AA	AA	AA	AA	-
34736	m	5	0.189183631119999	-0.135831570583038	-36.9685540448871	15.7204962232502	15.6065347326054	0.622459373438141	-0.753378704616732	0.107961302767334	16.3343919902243	0.0197239554800674	0.029854352122039	-0.00487461162244588	2.14656979394571	2.1773711832049	3.63117695829814	-23.6173807897907	-0.938217649306853	3.2977668830228	4.53791332802641	3.30174833973178	-10.4826908066673	5.24360346623775	0.0778347479998179	1.13311215498958	1.20531080130942	4.08446204540536	0.00494046616650393	0.811545971105338	-0.0246477928690189	1.38134127875177	1.53780253091889	3.76224881454078	13.1614809416411	2.10362977759541	-	-	-	AB	AA	not BB	-	AA	AA	AA	AA	AA	-
34737	m	5	-0.00967142253747695	-8.24448215977831	-36.5997241547262	-7.0894712086849	-7.05600614333728	-0.0104821361057205	-8.66569185925431	-0.159159129211726	8.74518374766271	0.0105647912622928	-0.180919047725343	-0.00322595072296771	-0.859371557734033	-0.838217706037604	-14.1613916513744	-9.35227152299673	-8.20859925910134	-1.00919515317995	-1.27332210737746	-0.147355445707039	15.8259985382948	-1.33369448569822	-0.0571543833525391	0.425443335880595	0.0876846600102998	9.32273060634938	0.0112681085278426	-0.0650556012592263	0.0132354042271284	-0.324164371868989	-0.406289492515381	-0.272460998276289	-13.6327631857011	-0.218036008653693	-	-	-	AB	AB	-	-	AA	AA	AA	AA	AA	-
34738	f	5	0.800965090243802	0.842336444582467	-4.41167414635599	3.01269999792623	3.71067644085767	-0.281001436270432	35.0780235166981	-1.05030552144135	-3.68729783580438	-0.00445526624101451	-0.977491343697482	-0.028819168447097	0.644234348648401	0.828200352306468	10.3985987268295	-29.9570025575288	1.8976371155192	1.97529425150331	-0.729402239615603	-1.90083470016248	-37.5130520638121	-1.68580460482514	-0.243817784181435	-23.5547619716602	-1.21443033924169	14.6868758457475	0.0177417684642846	-0.974450086855757	-0.0541907287348513	-0.537174964385608	-0.196855965805308	0.660162277103485	-63.2648240038952	-0.461786672839379	0.660162277103485	-63.2648240038952	-0.461786672839379	AA	AA	-	not AA	BB	BB	BB	BB	BB	BB
34739	m	5	-0.143221648787864	4.53072275397712	6.39070499513008	8.13757286638988	7.73067376922874	0.199881257511545	1.33098707455111	0.581985110286067	3.7046479420819	0.00449371403788145	0.523749735345105	0.0090208628126157	1.25687688605574	1.20175561226872	5.34690106775263	8.37979383219367	3.87694822962209	-2.52642118170284	-0.977310273138505	2.31995927500485	60.0685685078234	0.0249427406913069	0.0660160246299449	15.1271404191433	1.68827956311987	16.8069213837517	0.0202765783517525	1.01770574634736	0.0605055324628244	0.0255791224821126	-0.35740530896931	0.814616519861959	12.4341902768983	0.53530930323056	-	-	-	AB	AA	-	not AA	BB	BB	BB	BB	BB	not AA
34740	m	5	0.0831018315055617	7.08218856831901	1.8521220916301	15.1401814172784	14.9001682996303	0.133682139030938	1.49851163613274	0.507764273092216	0.237104200690909	0.000296292069717931	0.476558007451465	0.00490704376811702	2.14304920703213	2.11454969182328	14.1925616409403	-7.47279617526175	6.68727454644027	-1.79472979059155	0.035666362653677	3.27299274868598	43.1427927246978	1.65846093447608	-0.085055269561074	5.85346648353436	2.02324945048217	-13.5055002899743	-0.016329768071336	1.66558739363125	0.0675712269227293	0.485338825192754	0.0592559944276928	2.73520376423863	-7.75681757417856	1.34974858093462	-	-	-	AA	AB	-	not AA	BB	BB	BB	BB	BB	not AA
34741	f	5	0.846047587135098	-21.9750085166255	-211.082451573313	-7.9251686936471	-7.14323459329166	0.049786677824436	-43.3261322525554	-1.28962862457689	-9.10907872201626	-0.0110398488983505	-1.18944204543722	-0.0351839434110032	-1.35995331988644	-1.13904348614611	-34.5929267808926	-86.4671039301451	-21.1677044922738	5.47705794279201	-0.69758439785926	-5.66962181537702	-164.105862025796	-2.81086593989109	0.220471873176091	-3.87408280872308	-2.78811059210546	22.1705859797292	0.0267807357523453	-2.12975234896727	-0.118738509989137	-0.935857314222269	-0.190296476018459	-8.19187032683075	65.8634960774638	-3.11866562455688	-8.19187032683075	65.8634960774638	-3.11866562455688	AB	AB	-	-	AB	AB	AB	AB	AB	-
34742	m	5	-0.971262548595088	-2.74026717657185	30.2260430633887	-16.077584536596	-17.0200094472588	-0.544507359692057	-6.09306775507416	1.21188659544851	9.4310040473152	0.0114048823327066	1.07460156300982	0.0336616905078972	-2.44963340740105	-2.66165513342208	-10.5949065909263	24.6366774894582	-3.27280567250434	-3.59766951851002	-3.93843375582487	-1.29191852051805	71.3563102735059	-4.94762852518953	-0.082928984150501	13.0623175834157	-1.07275111229376	21.161940216062	0.0255164612328326	-1.00777354238968	0.0178650423586984	-1.4986721042974	-1.60867857721491	-0.608906005289114	19.5595653189885	-0.176631295099838	-	-	-	AB	BB	-	-	AA	AA	AA	AA	AB	-
34744	f	5	0.00827123867836686	-5.25366207842114	-9.89980696805361	-13.8903813547797	-14.0255489733523	-0.295581226606502	26.9599169229847	0.118848702820963	4.97290351256703	0.0060579968692974	0.113508689917469	0.00181911299341006	-3.20225602582282	-3.21169251057601	-7.1706033776028	-35.8081981967209	-5.1103160565389	2.99200321940767	-0.527675236815541	-0.806336639254396	-25.4229582163632	-1.23734837428852	-0.041043370393938	45.388708612823	-1.02539185416135	-0.688187104214304	-0.000788388211466836	-0.70639496493529	-0.0481226276023381	-0.532569600271878	-0.230075246783149	2.68100706199287	-64.6994742274221	0.269945599171527	2.68100706199287	-64.6994742274221	0.269945599171527	AA	AB	-	not AA	AB	AB	AB	AB	AB	not AA
34745	m	5	0.417224530927215	-5.41984164003407	-11.9538921131457	-9.09434637376391	-8.30278205090709	-0.0581520093582576	4.22067612500854	-1.28194018239511	-2.59196411500909	-0.00313721281475788	-1.16099747554267	-0.0245154393177273	-1.15641991259751	-1.0037180711043	-3.57701538302296	-22.5433227470552	-4.47846374718041	-3.73098478017003	-1.98596318928722	3.08862613525468	70.2795674276502	-0.348825267881419	-0.173220243219736	2.1979349907172	2.47134147672304	6.42944321309512	0.0078005832854238	1.70202525984238	0.0969926972351071	-0.0719074944687239	-0.681924200835512	1.37077133969185	12.0765147995509	0.825570375925812	-	-	-	AB	AB	-	-	AA	AA	AA	AA	AB	not AA
34746	f	5	1.07555260578736	-10.5059387493775	-68.9077870115734	-8.81795654420714	-7.76976838839567	-0.304942006744772	-0.401197637034656	-1.73369000576369	-0.0283934047443294	-8.23529543340867e-05	-1.60773783499878	-0.0459952936275662	-1.46632730867738	-1.17658045543064	-3.45877373455996	-82.1415363944472	-9.05565484551565	6.4664757950598	0.551508551602685	-3.27189912408976	-81.69900225389	-1.72549792949537	-0.0602660709690663	11.5418422136541	-3.0660290749228	7.56832517583895	0.0091469320239814	-2.29793877629818	-0.136451822463421	-0.538263215202308	0.31784658526044	3.40532529677466	-109.00816301069	-0.182391914251861	3.40532529677466	-109.00816301069	-0.182391914251861	BB	AB	-	-	AA	AA	AA	AA	AB	not AA
34747	m	5	-0.398931631973069	11.9191058978698	84.1992168747508	-5.0376746397101	-5.70857251385953	-0.728090365953827	8.92428495734844	1.3676836700433	-0.423149895027396	-0.000526388416334161	1.26816404826805	0.0290222664278927	-0.561141033068875	-0.742377281923743	12.2133553747485	39.5719211806819	11.9079304447005	-7.78938752070652	-4.47343466863517	3.38009273416724	116.528217805711	-2.14000646488097	-0.158737549472348	15.3731568906663	3.11376980696193	-4.155939427175	-0.0049653184413612	2.32201343011912	0.171047189564808	-0.543412178535932	-1.61996758868234	0.796867152751389	-6.33779450337751	0.374979000482474	-	-	-	AA	AB	-	not AA	AB	AB	AB	AB	AB	not AA
34750	f	5	0.988628201765632	-6.78252328242317	-83.8814114337267	4.91558362045317	5.82949614354463	0.697251299423116	27.6688394508828	-1.4988511716838	10.5791734729251	0.0127663572021746	-1.39608290601313	-0.0411227281599695	0.91824118383092	1.17642998229616	1.07730376727863	-74.8576017057289	-6.48224017699351	7.08748443999106	2.17964716070832	-3.42314028713392	-118.329285596275	0.13665953123462	-0.183906465578001	-20.1011766346643	-2.65324806233618	20.9698227629861	0.0252590826696814	-2.06929538055735	-0.136083303117163	0.0690659157111847	0.924070516263571	1.812475916759	-103.187271991966	-0.623373116223884	1.812475916759	-103.187271991966	-0.623373116223884	AA	AB	-	BB	AB	AB	AB	AB	AB	not AA
34752	f	5	1.19061785039609	-14.2988826401797	-109.985681926522	-7.26980309519637	-6.11824050732089	1.10435908753265	23.1551287366392	-1.88010826586067	-9.55180488125267	-0.0115837035770585	-1.74317445992504	-0.0500167175127151	-1.21412457460437	-0.901188603434764	-16.8012917183803	-73.0750374137272	-14.1416057625207	6.0913518704549	2.01912831173225	-3.74182135887834	-129.335495666875	0.307487724928535	0.426698456472307	27.5132763484525	-2.32355616416059	2.42150394273452	0.00289385770614017	-1.74087689377882	-0.119208852216346	0.116333136836412	0.864817178087994	-1.50374924736313	-113.925476585918	-1.88702649160566	-1.50374924736313	-113.925476585918	-1.88702649160566	AB	AA	-	BB	BB	-	BB	BB	BB	BB
34753	m	5	-0.847507823308614	4.03947756241757	35.7089235722393	-5.60384159674129	-7.03327327738708	-0.00292766729131471	5.98052745924674	1.95123493013851	-1.41024067327073	-0.00177988191700816	1.8056736416158	0.0402107384959065	-0.664330383906892	-0.920074723274384	-2.15916101665878	27.3328382479453	2.4804163494044	-5.57420180595125	-5.34882817663199	-0.194844263615433	86.5750314755646	-5.34840942217488	-0.131374348230755	12.834734678791	0.196807361664796	8.2526552771086	0.0100085770035221	0.0218615536889483	0.0807973646436321	-1.43815946475096	-1.94669641953299	-0.628370897671995	6.45732104593815	-0.2702736153321	-	-	-	AA	AA	-	not AA	BB	BB	BB	BB	BB	not AA
34754	m	5	-	-	-	-	-	-	-	-	-	-	-	-	-	-	-	-	-	-	-	-	-	-	-	-	-	-	-	-	-	-	-	-	-	-	-	-	-	AA	AA	-	not AA	BB	BB	BB	BB	BB	BB
34755	m	5	-0.298359158801812	4.99728060327221	5.28363181983127	8.74984164432238	7.98015704816913	0.490438879274242	4.39312838002965	1.23912345405377	6.30724598369192	0.00756902947477853	1.11527734834436	0.0203465968776318	1.36963829109126	1.24132827345501	3.21707106991223	14.6029970640789	3.62773963980322	-0.892868538807886	-1.19905238633711	0.40304084144783	29.6075624781918	-1.30865544084895	0.136267884851474	20.5693224811118	-0.262543263687629	-9.83680514670295	-0.0118764972606917	-0.073787356063161	0.0122387881128818	-0.319415003846312	-0.396263600399478	1.05951224634286	-4.95171836704864	0.52414610735792	-	-	-	AA	BB	-	-	BB	BB	BB	BB	BB	not AA
34756	m	5	0.0671315768199005	0.928817608718269	-14.6008510489216	7.57938680126811	7.42793791162121	0.334146587906284	3.54782423949657	-0.0321640797531958	5.49066339688488	0.00666089694620863	-0.045425139941054	-0.00469537637390586	1.12882942045525	1.15748477959842	4.54796721088861	-17.196860580545	0.418913747986783	2.6116326361773	1.53375616824376	0.343903872702634	-9.46647401398035	0.834876400571232	0.315995645915614	17.6915194549726	-0.650546421944285	14.1226678319819	0.0170184989242422	-0.666791305469083	-0.0514629620924519	0.261339717396033	0.582454734969946	1.61594741889395	-19.463176659335	0.673432652447634	-	-	-	AB	AA	not BB	-	AA	AA	AA	AA	AA	-
34758	m	5	-1.88353385045867	3.94930215206823	5.96777507022204	5.9556036922677	2.36992831212085	1.25291593994276	12.6561289313034	4.27117223887825	7.64289503005949	0.00926358881606256	3.88803389558426	0.0808003561201765	0.916799429347877	0.410982074922382	-7.38076589036353	20.3747498025682	-1.26851795194879	2.957731070626	4.38409324347668	2.51623350286999	-28.341860128092	5.32722704499186	0.485206100727143	14.5889383287825	1.29387875003794	-3.55324182960328	-0.00425240661760862	0.985192915401737	-0.0171102199680844	1.42558975457117	1.53312968249254	1.66347840450459	-13.8944236545499	0.74712782209401	-	-	-	AA	AB	-	not AA	AB	AB	AB	AB	AB	-
34759	m	5	0.721031186384016	-4.36543040262922	-60.3595666995595	14.4008186303027	15.3367154711518	1.17382907295199	8.62514420314365	-1.64240588889993	4.05990110973038	0.0048928554880525	-1.5156070174913	-0.0378497083945787	2.09325870015223	2.33070385835735	3.07534841231313	-52.330762312714	-4.49911855723266	3.22765944583241	1.99145307437722	-0.599796170853578	-38.4101987709415	1.24947420250009	0.499948806181792	20.3005906763685	-1.383985352505	-22.8786495796203	-0.0276381521858338	-0.727513196005464	-0.0605350741662155	0.38708670620997	0.768283985639842	0.21093758443223	19.1273859530681	0.264123911091203	-	-	-	AA	AB	-	not AA	AB	AB	AB	AB	AB	not AA
34760	m	5	-0.834292231844549	-2.42655405582947	28.7894422535899	-16.8294462417007	-17.8673613248512	-0.881016110756228	-14.7584182624017	1.3392846601516	-4.02224582487178	-0.00488560955311729	1.25706526671119	0.0341161515580804	-2.25448122870673	-2.46781777905095	-11.3895163977041	29.1825440521916	-2.64857215671716	-4.10355307857796	-3.30585032375942	0.123840870485307	48.3867123161658	-2.77172064213485	-0.0463675553259785	9.37994166684791	0.361416023352847	-20.0359268723014	-0.0242053965206411	0.523360570961094	0.0712868628287241	-0.723912996388937	-1.17231643417941	-0.578814530682661	7.42914439134934	-0.236314731737791	-	-	-	AB	AB	-	-	AA	AA	AA	AA	AA	-
34761	f	5	0.762363772874204	-5.13786750513299	-94.971255271532	11.0061742525269	11.7074724022903	0.620749518349949	8.05563038477268	-1.12859716268817	-10.3875067391011	-0.0125115939000056	-1.0450335909454	-0.0316683624036221	2.04980832806047	2.24898971240234	4.54117720734039	-80.0034662979414	-4.98655837081559	4.32260261523194	3.80232850386469	-0.91467837189442	-97.0020486345347	3.45832631143697	0.466770398673274	29.2512378205145	-0.509909072659793	-5.95899857801311	-0.00721702838013384	-0.353070081708628	-0.0565970338051921	1.16393624793139	1.5192703655615	0.0983657052694613	-81.6585217223703	-0.879385931935935	0.0983657052694613	-81.6585217223703	-0.879385931935935	AB	AB	-	not AA	BB	BB	BB	BB	AB	not AA
34763	m	5	0.122454995048451	0.889941261918513	36.450139997929	-12.5353483267285	-12.2529852923758	-0.216008228385498	7.53138670504196	-0.0938546288047254	-5.17718966851318	-0.00626063801262153	-0.0630974241435472	0.00133876367343511	-1.62693065068579	-1.63699358299329	-2.85716797909414	22.3949555545495	1.43336734747127	-2.30715483941232	-0.808940433619599	2.34026683136375	40.1366148989123	0.561071245206183	-0.227687992576615	-3.13783153550679	1.61905220219787	-16.8200548753368	-0.0203142567409504	1.41733492756436	0.0697151009126085	0.189339419994941	-0.247944845210807	2.08069953400885	-13.7755152976162	0.958871295276629	-	-	-	AB	AB	-	-	AB	AB	AB	AB	AA	-
34764	f	5	1.22430166465699	-10.7260236516723	-107.396878228302	1.80385395862964	3.02105249709714	0.108396247007134	38.6233660993112	-2.06113972774938	0.076623135832335	8.80414245965474e-05	-1.91258291441687	-0.0555322985200962	0.352613777448727	0.698778198016786	5.63460429338672	-122.169709145931	-9.50275188397897	10.445807198015	2.7542154100083	-5.32176480236094	-165.439309058137	-0.531704526399537	-0.264600069024876	-28.7620442807851	-4.57175768360627	-13.3489114995234	-0.0161083781613809	-3.31255916103746	-0.204350328400291	-0.15846042531725	1.12375033650803	2.56601472053666	-113.563295386084	-0.526306184226611	2.56601472053666	-113.563295386084	-0.526306184226611	AA	AB	-	not AA	BB	BB	BB	BB	BB	BB
34765	m	5	-1.5329613772874	-0.787523142529407	22.9021900153025	-11.2318800236998	-13.3913421258505	-0.0285548148291736	2.1749723539846	2.74761202288872	9.92329090877877	0.0119590067071752	2.47014719566057	0.0606246865699156	-1.44392124649199	-1.82431236969887	-10.8020501951998	21.3688263859652	-3.16870875684603	-3.64574994747537	-3.26152447422526	0.299181610150584	58.537484544389	-3.05642193097612	-0.0497884649490357	15.3851039192281	0.0825656793883847	-9.78410754913118	-0.0117635854369393	0.179392129219455	0.0545813785799892	-0.805913070739211	-1.15016632922459	0.606123498096062	-15.675386818221	0.206294928969457	-	-	-	AB	-	-	-	BB	BB	BB	BB	BB	BB
34766	m	5	-0.929541286787253	-1.86860510803158	45.75601835536	-22.2666976537297	-23.3020140908769	-0.639700172276079	3.80630078046244	1.6761543270896	-9.87049476898899	-0.0119525624030602	1.60227968243239	0.0438259611556823	-2.9935206240079	-3.2670016970214	-8.82336728285061	18.187253603889	-2.31892775233541	-0.518859536066209	-0.317929207920838	0.567255721865831	8.06045655657758	0.0531231784680722	0.0799433718579708	7.05442508592298	0.31232771814456	-9.29778386009224	-0.0112769733665032	0.348287590176821	0.0157733272857109	0.0525895315203484	-0.0469200026430224	0.333292490840763	-8.41468758326076	0.119956804215756	-	-	-	AB	BB	-	not AA	BB	BB	BB	BB	BB	BB
34767	f	5	0.609435918395954	1.55842817590245	-43.4463031912835	14.492918845304	14.9708247172755	0.0986454205543481	37.5877639012756	-0.834177360000575	25.6597340205092	0.0310037626634255	-0.784075846597048	-0.0244271267202739	2.65125490109033	2.80512728821884	18.0960562139593	-63.8262037785559	1.97873443586415	0.0282337369844821	-2.00637250335503	-1.76214655885338	-11.4010686671194	-2.72590682993506	-0.303335021918892	-31.4036300334317	-0.928897427347984	7.72639273571686	0.00935671394438571	-0.724953857041615	-0.0282703641586613	-0.910478880780044	-0.732923482827225	0.430107937213091	-63.2419604349637	-0.539918259035218	0.430107937213091	-63.2419604349637	-0.539918259035218	AA	AB	-	BB	BB	-	BB	BB	BB	BB
34768	m	5	-	-	-	-	-	-	-	-	-	-	-	-	-	-	-	-	-	-	-	-	-	-	-	-	-	-	-	-	-	-	-	-	-	-	-	-	-	AA	AB	-	not AA	BB	BB	BB	BB	BB	BB
34769	m	5	0.243748667962675	3.2244358747195	-29.0958958146687	19.9657111612852	19.9433218916363	0.668372506447374	-0.134363432776474	0.069383174989157	3.05139806989487	0.0037032221520574	0.056213439046477	-0.00602467613720108	2.78952906475005	2.82459296663986	7.93229126097479	-14.5880592050729	2.52618174540928	1.31769525822921	-0.244726841073047	-1.19428133399179	-12.5510294495167	-1.21414937625402	0.187577453454467	8.54476450257553	-1.32755330123353	-3.89094570461173	-0.00469527940172136	-0.926160140301861	-0.0395726470671499	-0.28716176960943	-0.0395431659338103	-0.735292005531588	48.8939942492591	-0.0493741334073935	-	-	-	AB	AB	-	-	AA	AA	AA	AA	AA	-
34771	f	5	0.426377574700248	-11.6443883614576	-108.415561281139	-6.56164345994038	-6.10887872988899	0.487939134203908	7.05724467043079	-0.806921037119018	-15.6462022668642	-0.0189281795276949	-0.74724485239618	-0.0226430432666278	-1.19770399402582	-1.05501883995642	-11.379028811781	-91.3185320206103	-11.6340709234459	9.23411270794683	3.69968696916611	-3.78477027623519	-172.377101873734	1.61388871984509	0.787630502606196	37.6986338430255	-2.95283160356058	-14.344573484344	-0.0173633950954123	-2.09596139741333	-0.146429635006281	0.564413286431088	1.48444148312894	-2.78000074256769	-61.7044011971006	-1.6311814314269	-2.78000074256769	-61.7044011971006	-1.6311814314269	AB	AB	-	BB	BB	-	BB	BB	BB	BB
34772	m	5	-0.101686295194655	-4.03029667997795	-8.97323758445036	-7.10907390067976	-7.20989094933274	0.249285639456606	3.53465183906377	0.0708050472109793	1.7684041495657	0.00213248882404747	0.0625725259709156	0.00282525934804373	-0.880511664445594	-0.89768524992517	-8.55159443634855	-0.77250732035512	-4.3844188598746	-0.912376366564375	-0.352367010172505	0.789688992284633	11.1806319076339	0.23309778125421	-0.147679841090883	-9.19358314983854	1.08458259622353	14.4336465453711	0.0174189750300537	0.586133748290939	0.0285024987347191	0.111335182029371	-0.0683888627865071	-0.382832825603952	0.721070856877095	-0.177378044410201	-	-	-	AA	AA	-	-	AB	BB	BB	BB	BB	BB
34773	m	5	1.12664821546189	-1.98015429776962	-65.3150375149561	18.4997993114347	19.7366817167684	0.679099293681904	-2.69100556516564	-1.63832834601526	-6.97967354126658	-0.00838893229676563	-1.48944899481263	-0.0415310490660342	2.7095259523296	2.97053960325252	5.60387669922884	-42.866924994692	-1.28272327714384	8.68324320118342	8.18729682740487	0.605348107431978	-120.615889510459	7.97812507652502	0.688918269419435	10.9981586691009	-0.556363495014392	-16.4725641498067	-0.0198783397539015	-0.21563744508869	-0.119532390595758	2.24582521909277	2.99522520115833	0.753863030744907	-0.340851125542128	0.412316490361112	-	-	-	AB	AA	-	BB	AB	AB	AB	AB	AB	not AA
34775	f	5	-	-	-	-	-	-	-	-	-	-	-	-	-	-	-	-	-	-	-	-	-	-	-	-	-	-	-	-	-	-	-	-	-	-	-	-	-	AA	AB	-	BB	BB	BB	BB	BB	BB	BB
34776	m	5	-0.401578592559932	0.0511742691860786	21.2263826817508	-4.55789174148709	-4.74256157466257	-0.0456921289926139	11.3392358341852	0.296125344431006	5.56193758775476	0.00671845551999267	0.257547504055328	0.0102499045168901	-1.23098567502166	-1.29496544103286	-0.042965771626898	-0.209283804407212	-0.122722188935898	1.2972296970709	-0.429387940219535	-2.15097421319502	-17.4202306280381	-1.77704285245051	0.0134050389096898	-0.329495238115884	-1.82116996776267	8.11890392027708	0.00979737440481557	-1.36374986444866	-0.0640841993550018	-0.744431583957219	-0.342290195476346	-0.924307336001955	7.84843859877607	-0.408899554925642	-	-	-	AA	AA	-	BB	BB	BB	BB	BB	BB	BB
34777	m	5	-	-	-	-	-	-	-	-	-	-	-	-	-	-	-	-	-	-	-	-	-	-	-	-	-	-	-	-	-	-	-	-	-	-	-	-	-	AA	AA	-	not AA	AB	AB	AB	AB	AB	not AA
34778	f	5	0.363614714004577	-6.49778260283818	-48.4321640548032	-6.4006362503099	-6.13334848320251	0.522411264598043	20.0810666484268	-0.491147440702485	29.5574767203222	0.0356680117210637	-0.465188511527311	-0.014631357511092	-1.20463275806564	-1.11486894104508	-9.3972008206063	-31.0431121464576	-6.73446133235226	-0.156728787723238	-1.57537835454093	-2.26981269362324	-55.4617418302878	-1.96046709165886	0.366104396729083	22.8051243149536	-0.614180463976322	-10.4917619026508	-0.0126617181947715	-0.388449696969347	-0.0146985278683224	-0.685866541953668	-0.594133385686089	-4.91732371849253	-12.3162101469761	-2.02547166196119	-4.91732371849253	-12.3162101469761	-2.02547166196119	AA	AA	-	BB	BB	BB	BB	BB	BB	BB
34780	m	5	0.586908486962366	4.69159980572385	-1.70355249478367	11.025346421345	11.6546658216891	-0.209336778658815	-2.14702028573214	-0.822701433412609	-2.11103057456962	-0.00262363962747171	-0.743051534497164	-0.0214272253087344	1.68972781978187	1.82347162128492	14.3399254362764	-17.2298204409206	5.60661973638803	-0.636085564589109	-0.771917373681883	0.949570442577716	35.2530265261062	-0.783239595142405	0.0481137798404545	12.0061221691857	0.252922621254128	11.2864069173103	0.0136314964574067	0.0360489377834073	0.0115434555214068	-0.179666974128551	-0.253035819096953	0.96537000897901	18.5949092793386	0.663302116100008	-	-	-	AB	AB	-	-	AA	AA	AA	AA	AA	-
34783	m	5	0.453157603969953	5.6289930190676	-30.4097025469044	27.3449415122591	27.5997363221133	1.05330298067221	3.37222276743992	-0.292101388492931	-6.91247230644548	-0.00838257378686188	-0.237785393909507	-0.0132849939981759	3.64869960720047	3.73192798140166	12.4045720845934	-13.6447911351678	4.88284804933997	-3.87030024039995	-3.71416525186491	-0.0271738937827921	55.5504175896762	-3.52576006659551	-0.645584803042284	-29.5626841950189	0.657382189682564	20.3785649386936	0.0246294825453731	0.189877332818129	0.0604446225192646	-0.926409501926099	-1.30587136705558	-0.560901883282634	31.505847841153	-0.0639687849784758	-	-	-	AB	AA	-	-	AA	AA	AA	AA	AA	-
34784	m	5	0.482915923290942	8.70950706582366	7.60820422007839	16.8226477673424	17.2316082246869	-0.0817206664399779	-1.29719213489119	-0.492683521623962	-7.19764077552128	-0.00870748840834903	-0.422297321345294	-0.0154528303442401	2.48054787313765	2.57695539322871	18.2225268287635	-4.27017434224137	9.26202953677466	-2.35949495789689	-0.889894922284359	1.11854822358188	20.0007098414366	0.250864271381385	-0.271623491290373	-15.5093645879548	1.32947365314751	-11.5190510522007	-0.0139439367936989	1.10795426300832	0.0606599082676115	0.113833248922271	-0.265986133961388	-0.309444077357159	20.1636828080495	-0.00952686602173747	-	-	-	AA	BB	-	BB	BB	BB	BB	BB	BB	BB
34785	m	5	-1.74654878518072	5.75814547072697	78.8838355908485	-11.3613426786123	-13.4543742282731	-0.561271982306092	4.32251053358524	3.05866670344327	-3.18419389204446	-0.00384282661284973	2.83604491297166	0.0754995252830276	-1.65427306948111	-2.12775791111146	-1.51676443850815	46.2221337477597	4.04978972994429	1.15407099054066	1.1493751030261	1.53660742584165	12.6416379372655	1.35669596279446	0.00706829868758817	8.81423478819289	0.190405423031023	-9.17262692417395	-0.011077949357502	0.247626850701457	-0.00773075691533834	0.409829308357793	0.458469428643661	2.70727144791515	-8.89157539917601	1.33878515146244	-	-	-	AA	AB	-	not AA	BB	BB	BB	BB	BB	not AA
34786	m	5	0.871510705447965	3.26140355152547	-16.9721106902549	13.7020680893672	14.7311649957088	0.454656915444601	2.1711357403129	-1.21619000224755	-9.87707549965656	-0.0119136168598683	-1.08792138181337	-0.0302053150010181	2.06878735736512	2.2561122644388	8.57904670138845	-6.43635626280686	3.95806813303728	-6.68320415592163	-3.77444528579373	0.943429673874962	68.123104459909	-2.27047310501523	-0.575829870359036	-31.5096592689306	1.98781367817811	-3.61629068026142	-0.00438141536634595	1.48786945250079	0.131200865054299	-0.62566890723565	-1.45063309027183	-1.1362412427742	7.03429393051098	-0.528846705511528	-	-	-	AB	BB	-	-	AB	AB	AB	BB	AA	-
34787	f	5	0.892494262091655	-1.68375528673751	2.67295489857155	-4.12251884945156	-3.30947183556012	-0.250648293095212	22.6182831321205	-1.14643368288213	-13.4343296921176	-0.0161642951454543	-1.05090684079792	-0.0307112101739201	-0.653786203793524	-0.460726583605904	2.19114123969968	-15.2235643365015	-0.538460204825751	0.772354766022139	-0.867431975876172	-1.16452284147157	-14.5250354605047	-1.44070237971522	-0.069300546443979	2.04410609011122	-0.56996325113539	27.247358955778	0.0328768229841835	-0.583946316669899	-0.0321110933110413	-0.446871047991174	-0.244788448783393	0.575216616993877	-67.7374136728267	-0.553655086643539	0.575216616993877	-67.7374136728267	-0.553655086643539	AB	BB	-	BB	AA	AA	AA	AA	AA	not AA
34788	m	5	-0.24845211290912	-6.24906014797546	-16.6633271159446	-10.0264251806456	-10.2241229893026	0.487737476538785	4.92027649451768	0.238899556695685	-3.81012650441415	-0.00458286076425489	0.235849683945978	0.00816665982145328	-1.34911237585598	-1.40096887584227	-14.7529463361762	7.20905673058913	-6.9348828650296	1.29974887753944	0.485666971193874	-0.966681421104219	-29.8384789634388	0.100046227603704	0.445483773986824	15.9629069453673	-0.494431162354955	4.70641947218377	0.00569141837812674	-0.422603921374623	-0.0292168712146771	0.0683322080184463	0.251115335405982	-2.09031167445504	11.5912050740654	-1.00799161612026	-	-	-	AA	AB	-	not AA	BB	BB	BB	BB	BB	BB
34791	f	5	1.47043560433096	7.23520835264206	41.8487554393996	2.52195642853439	4.09002047620191	-0.633704160474537	-36.2260775819265	-2.50855721655105	-20.659873699125	-0.0249813062277745	-2.32275897963209	-0.0659438165061456	0.383641165073167	0.799934763918849	13.4807668209657	14.6955503848416	9.58346814385327	3.61093687198389	0.986294546592796	3.24961775197672	89.7564408060931	0.0106573845502985	-0.269205988158898	-26.7073270055606	-1.19504249480706	4.87355230768481	0.00587388152411689	-0.95790822492491	-0.0763225382064125	-0.0140234616148883	0.464109301554998	6.95327402030179	61.9390498947769	4.71397578619304	6.95327402030179	61.9390498947769	4.71397578619304	AA	AB	-	-	AA	AB	AB	AB	AB	not AA
34794	m	5	-0.407102667530512	4.44723891557414	35.8288124329232	-2.82060559765113	-3.46824778280748	-0.343260946987069	5.07823748800642	0.97227169890442	-1.33111527314239	-0.00159786645615574	0.90081714577503	0.0211111822445242	-0.282002260251795	-0.414004036630746	5.8535233475458	6.99162521106071	4.0885050358081	-8.70097147462743	-3.88495105077816	4.27860377107147	121.931501553111	-0.789395394928088	0.0352196865366965	23.8793523048963	4.25809607341405	-2.23040612842328	-0.00268035366593517	3.12319094994603	0.2073687764021	-0.18291730870478	-1.4836103468003	-0.122408861516737	3.00898083627236	-0.0249544107173731	-	-	-	AB	AB	-	not AA	AB	AB	AB	AB	AB	-
34795	m	5	-0.823444738645416	1.02350495098272	3.18800354926804	1.70853248646677	0.582401679296678	0.581397890946446	5.0861425493224	1.52644775662665	7.40295397062735	0.00895917746420082	1.37112334078899	0.0337890138777872	0.0927752853823628	-0.120257546044765	-6.20614070685958	29.4970161718181	-0.815345781976655	-1.02413938246925	-0.447983815064148	0.0606258448799289	14.4380690479099	-0.363173255022333	0.318134158554786	24.0917431333563	0.27674860631828	14.9206604690801	0.0179895758849169	0.0555459895998472	0.008011950076683	-0.186927569042471	-0.238895863036208	-0.855960890052987	-39.1685289844281	-0.624821233117066	-	-	-	AB	BB	-	BB	AB	AB	AB	AB	AB	not AA
[truncated: 644 more columns]
