# Supplementary material for: Genetic Regulation of Bone Metabolism in the Chicken: Similarities and Differences to Mammalian Systems
Source: PLoS Genet. 2015 May 29;11(5):e1005250. doi: 10.1371/journal.pgen.1005250 (PMC4449198; doi:10.1371/journal.pgen.1005250)
Supplement: S2 Data — (XLS) [file pgen.1005250.s011.xls]

## Sheet: Sheet1
marker	chr	pos_cM	pos_bp	informativeness
Gg_rs15203656	1	0	0	fully informative
1_366532	1	50.3844	366532	partially informative
rbl449	1	50.3844	190148	fully informative
1_406616	1	217.038	406616	partially informative
Gg_rs14080307	1	234.163	681331	fully informative
Gg_rs15186966	1	239.478	2129951	fully informative
RBL4976	1	241.662	2881003	fully informative
Gg_rs14788524	1	243.005	3288178	fully informative
Gg_rs13826119	1	250.191	7500297	fully informative
1_11301086	1	255.303	11301086	partially informative
chr1:9295570	1	255.303	9295570	partially informative
Gg_rs14796935	1	255.303	10887903	fully informative
Gg_rs13832402	1	270.037	13314543	fully informative
Gg_rs14793763	1	282.404	14684440	fully informative
Gg_rs15194859	1	297.305	15697517	fully informative
Gg_rs13828303	1	330.7	17350997	fully informative
Gg_rs13799051	1	340.255	20897163	fully informative
Gg_rs14798199	1	353.699	22215535	fully informative
1_24012566	1	373.12	24012566	partially informative
Gg_rs14799859	1	391.849	25294185	fully informative
1_27115232	1	417.541	27115232	partially informative
Gg_rs14803977	1	443.605	30036198	partially informative
1_30454963	1	448.552	30454963	partially informative
chr1_31000000	1	471	30999154	fully informative
1_30756049	1	471.435	30756049	partially informative
X32_1	1	475	32000381	fully informative
X33_2	1	480	32995345	fully informative
1_36652477	1	522.941	36652477	fully informative
1_37164711	1	554.815	37164711	fully informative
Gg_rs14810568	1	555.159	37305405	fully informative
Gg_rs13751607	1	567.071	38614818	fully informative
Gg_rs15237483	1	567.071	38678514	fully informative
Gg_rs14812388	1	570.104	39616139	fully informative
Gg_rs15239304	1	570.285	39668108	fully informative
Gg_rs14814753	1	590.858	41965335	fully informative
Gg_rs14815974	1	596.178	43406820	fully informative
Gg_rs13858621	1	608.664	46086451	fully informative
Gg_rs14818658	1	651.709	47775844	partially informative
Calle_cGLA1	1	692.14	49909787	fully informative
Gg_rs14820832	1	699.438	49952044	fully informative
Gg_rs13863502	1	707.854	50526061	fully informative
rbl1791	1	742.822	52692420	fully informative
Gg_rs13652874	1	772.465	53791052	fully informative
Gg_rs14825458	1	779.094	55252063	fully informative
1_56996295	1	786.766	56996295	partially informative
chr1:57377809	1	786.766	57377809	partially informative
1_58811848	1	791.433	58811848	partially informative
Gg_rs14832321	1	836.13	61816151	fully informative
Gg_rs13874954	1	859.654	62215030	fully informative
Gg_rs13876316	1	893.995	63570648	fully informative
Gg_rs14835188	1	909.601	64339765	fully informative
Gg_rs14836303	1	920.98	65535880	fully informative
Gg_rs14837202	1	935.359	66716539	fully informative
1_68021290	1	943.472	68021290	partially informative
1_71708614	1	1015.34	71708614	partially informative
Gg_rs13819552	1	1072.84	73974022	fully informative
1_76494629	1	1077.29	76494629	partially informative
Gg_rs13725998	1	1077.29	75268138	fully informative
snp-248-19-898-S-2	1	1078.37	79869493	fully informative
Gg_rs14846455	1	1087.83	81200026	fully informative
1_82323161	1	1088.64	82323161	partially informative
1_84853091	1	1137.28	84853091	partially informative
Gg_rs14849510	1	1138.22	85140306	fully informative
1_88934871	1	1201.33	88934871	partially informative
Gg_rs13897450	1	1202.07	89531286	fully informative
Gg_rs13648017	1	1204.73	90017683	fully informative
Gg_rs13901810	1	1219.58	92994974	fully informative
Gg_rs14858437	1	1222.35	94547350	fully informative
Gg_rs14858939	1	1229.11	95241842	fully informative
Gg_rs13910957	1	1311.93	103169846	fully informative
snp-26-313-24162-S-2	1	1321.04	104760071	fully informative
1_111555803	1	1332.94	111555803	partially informative
1_114294426	1	1384.45	114294426	partially informative
1_116783698	1	1454.55	116783698	fully informative
1_117001710	1	1454.81	117001710	fully informative
1_118226201	1	1483.4	118226201	partially informative
Gg_rs14877932	1	1485.5	119902514	fully informative
1_124493237	1	1511.01	124493237	partially informative
1_125853070	1	1511.01	125853070	partially informative
Gg_rs13929823	1	1511.01	123301222	partially informative
snp-146-19-59713-S-2	1	1548.45	127009642	fully informative
1_128374688	1	1587.79	128374688	partially informative
Gg_rs14885084	1	1589.03	130947532	fully informative
Gg_rs14885294	1	1589.12	131529054	fully informative
Gg_rs14885349	1	1589.12	131662689	fully informative
1_134165693	1	1606.51	134165693	fully informative
Gg_rs13939684	1	1617.93	135273425	fully informative
Gg_rs15427022	1	1620.76	136157356	fully informative
Gg_rs14891046	1	1636.58	138107118	fully informative
Gg_rs14893407	1	1655.4	140943462	fully informative
Gg_rs14895423	1	1670.93	142616238	fully informative
Gg_rs14897336	1	1703.93	145489901	fully informative
Gg_rs14898460	1	1708.04	147635555	fully informative
Gg_rs10728648	1	1711.18	148296512	fully informative
Gg_rs13953562	1	1750.11	149775518	fully informative
snp-23-342-18608-S-2	1	1768.41	151495059	fully informative
Gg_rs13956767	1	1769.77	153797834	fully informative
Gg_rs13779382	1	1775.74	158224386	fully informative
Gg_rs14909201	1	1796.72	160055504	fully informative
1_161961145	1	1801.5	161961145	partially informative
1_164048904	1	1801.5	164048904	partially informative
Gg_rs13796909	1	1801.75	166135056	fully informative
Gg_rs13965220	1	1803.84	166869980	fully informative
Gg_rs15491847	1	1832.08	171456273	fully informative
Gg_rs13970339	1	1849.78	172472876	fully informative
1_174416546	1	1859.27	174416546	partially informative
Gg_rs13976019	1	1902.7	177200150	fully informative
1_178512896	1	1906.27	178512896	partially informative
Gg_rs13555981	1	1927.94	180412143	fully informative
snp-4-489-26499-S-1	1	1940.82	182023225	fully informative
1_183897945	1	1950.39	183897945	fully informative
1_184486634	1	1957.11	184486634	partially informative
1_185988681	1	1957.3	185988681	fully informative
1_190334672	1	2001.05	190334672	partially informative
1_192029819	1	2001.05	192029819	partially informative
chr1:195690688	1	2040.08	195690688	partially informative
Gg_rs14936946	1	2040.08	197155318	fully informative
1_195271649	1	2073.34	195271649	partially informative
snp-317-20-11874-S-1	1	2073.71	197685958	fully informative
Gg_rs14939684	1	2191.08	199284012	fully informative
rbl1360	1	2208.85	200157335	fully informative
1_200400568	1	2224.26	200400568	partially informative
2_3527379	2	0	3527379	fully informative
Gg_rs14131525	2	1	4895851	fully informative
Gg_rs14132382	2	32.4021	5695789	fully informative
Gg_rs14133982	2	69.4607	6883165	fully informative
Gg_rs15060526	2	76.5477	8247809	fully informative
Gg_rs14139143	2	112.215	11584528	fully informative
Gg_rs14139246	2	112.296	11823146	fully informative
Gg_rs15063847	2	114.883	12757321	fully informative
Gg_rs15065217	2	127.153	14516677	fully informative
Gg_rs15067636	2	142.58	16687105	fully informative
Gg_rs15069282	2	162.053	18391048	fully informative
Gg_rs15070042	2	162.831	19374198	fully informative
snp-2-314-169117-S-3	2	181.432	21258215	fully informative
2_23979784	2	221.548	23979784	fully informative
2_26017380	2	224.986	26017380	partially informative
Gg_rs15078248	2	229.643	28864817	fully informative
snp-5-86-55783-S-2	2	272.624	33358070	fully informative
snp-5-242-106204-S-2	2	318.353	38485435	fully informative
2_40263015	2	334.066	40263015	partially informative
2_41000405	2	345.318	41000405	partially informative
Gg_rs15091040	2	356.584	42847007	fully informative
Gg_rs15094455	2	402.411	45477693	fully informative
snp-5-524-143622-S-1	2	426.034	47702478	fully informative
Gg_rs15097588	2	426.3	48277282	fully informative
Gg_rs14183215	2	436.366	54470167	fully informative
GG_rs15099683	2	436.366	51905237	fully informative
snp-213-19-40886-S-3	2	436.366	53985809	fully informative
snp-20-360-5328-S-2	2	438.507	55514291	partially informative
snp-20-234-4271-S-2	2	449.712	58012316	fully informative
Gg_rs14187137	2	449.976	58318419	fully informative
snp-20-141-70769-S-1	2	459.187	60314512	fully informative
Gg_rs14190959	2	465.682	61273711	fully informative
Gg_rs15107655	2	486.955	63190640	fully informative
Gg_rs15110213	2	513.231	65980620	fully informative
Gg_rs15110439	2	513.758	66188071	fully informative
Gg_rs15112090	2	531.434	67567760	fully informative
Gg_rs14200463	2	546	68904015	fully informative
Gg_rs15115408	2	551.989	70506769	fully informative
Gg_rs15116233	2	552.848	73601341	partially informative
Gg_rs14206130	2	568.933	77969669	fully informative
Gg_rs15118380	2	569.098	79389272	fully informative
Gg_rs14208289	2	579.221	81254347	fully informative
chr2:84668494	2	585.339	84668494	partially informative
snp-12-170-1166-S-1	2	585.339	85597292	fully informative
Gg_rs15122555	2	587.012	86654632	fully informative
Gg_rs15123125	2	588.152	87119086	fully informative
Gg_rs15125113	2	595.4	88587412	fully informative
Gg_rs15126508	2	599.528	91075653	fully informative
Gg_rs14218933	2	621.158	93026599	fully informative
Gg_rs14220994	2	633.183	95616928	fully informative
Gg_rs14222376	2	636.318	98042884	partially informative
Gg_rs10723221	2	645.205	99340702	fully informative
snp-397-7-5753-S-1	2	657.561	101180990	fully informative
Gg_rs14225365	2	664.75	103296076	fully informative
2_106352312	2	675.622	106352312	partially informative
2_107005177	2	681.805	107005177	partially informative
2_108997666	2	713.813	108997666	fully informative
Gg_rs14232962	2	745.822	113056093	fully informative
Gg_rs15142412	2	751.091	114148246	fully informative
Gg_rs15142986	2	755.425	115374976	fully informative
RBL1120	2	766.556	116617839	fully informative
Gg_rs15144581	2	777.501	118557441	partially informative
rbl2524	2	783.674	119095013	fully informative
Gg_rs15146557	2	800.091	122001442	fully informative
Gg_rs14242430	2	812.555	124991000	fully informative
snp-21-121-22418-S-3	2	812.726	125103948	fully informative
Gg_rs15152687	2	841.963	129748552	fully informative
Gg_rs14248701	2	842.879	130519755	fully informative
Gg_rs15154698	2	858.958	131923745	fully informative
rbl2639	2	906.775	134658855	fully informative
Gg_rs15155942	2	912.607	136265929	fully informative
Gg_rs13794988	2	918.32	138807887	fully informative
Gg_rs14253602	2	926.162	141590046	fully informative
Gg_rs16155378	2	945.9	143872110	fully informative
Gg_rs15167003	2	964.686	144240933	fully informative
Gg_rs13761539	2	969.474	145437818	fully informative
Gg_rs14258054	2	972.694	151611230	fully informative
Gg_rs15159012	2	973.44	154026560	fully informative
rbl4207	2	1029.32	154682550	fully informative
3_4521634	3	0	4521634	partially informative
3_6300742	3	54.0418	6300742	partially informative
Gg_rs15273962	3	59.0013	7298471	fully informative
3_8002840	3	84.5238	8002840	partially informative
3_8020859	3	84.5238	8020859	partially informative
3_10962666	3	106.123	10962666	partially informative
3_13309575	3	123.421	13309575	partially informative
snp-48-144-1397-S-2	3	123.421	14139240	partially informative
Gg_rs14084016	3	134.313	14981148	fully informative
Gg_rs15015376	3	143.294	15627171	fully informative
Gg_rs15749695	3	146.843	16012304	fully informative
chr3_16000000	3	175	16001869	fully informative
3_16300000	3	181	16300000	fully informative
3_16519956	3	183	16519956	partially informative
Gg_rs15282380	3	219	19002192	fully informative
3_21992770	3	267.182	21992770	partially informative
3_23988469	3	267.182	23988469	partially informative
chr3:24876177	3	270.838	24876177	partially informative
Gg_rs14327472	3	270.838	25064030	fully informative
3_25988814	3	276.754	25988814	partially informative
3_27044082	3	279.401	27044082	fully informative
Gg_rs15308709	3	296.252	29563951	fully informative
Gg_rs14334308	3	309.659	31683357	fully informative
Gg_rs16251229	3	351.265	35110420	fully informative
Gg_rs15321001	3	351.437	35275260	fully informative
3_36969573	3	355.204	36969573	fully informative
Gg_rs15326621	3	356.792	38003638	fully informative
Gg_rs14342633	3	361.416	41002891	fully informative
Gg_rs13675715	3	375.029	42383185	fully informative
Gg_rs15337358	3	400.925	45526535	fully informative
Gg_rs16263890	3	407.93	46585550	fully informative
Gg_rs14349767	3	410.776	47228401	fully informative
Gg_rs14355077	3	417.08	49519821	fully informative
Gg_rs15352400	3	419.423	50524750	fully informative
snp-17-141-24973-S-1	3	431.089	54435208	fully informative
Gg_rs15361114	3	437.05	56172535	fully informative
Gg_rs16281414	3	439.57	57107507	fully informative
rbl1045	3	443.432	58914157	fully informative
Gg_rs15366849	3	450.67	61258323	fully informative
snp-136-57-976-S-1	3	450.67	61592118	fully informative
Gg_rs15371495	3	456.372	65383400	fully informative
Gg_rs14368844	3	457.169	67131855	fully informative
Gg_rs16289999	3	457.169	66665479	fully informative
snp-0-134-12128-S-2	3	462.76	68395467	fully informative
snp-0-207-48972-S-2	3	489.517	70785013	partially informative
Gg_rs14376271	3	505.245	74929724	fully informative
Gg_rs15389155	3	505.418	75678430	fully informative
Gg_rs15392959	3	512.483	78262511	fully informative
snp-0-524-77981-S-1	3	522.002	78725850	fully informative
Gg_rs15403420	3	557.738	81906220	fully informative
Gg_rs14386273	3	571.826	84604760	fully informative
Gg_rs15416272	3	578.504	89309106	fully informative
Gg_rs15427786	3	610.916	94662769	fully informative
Gg_rs14396698	3	615.914	95840955	fully informative
3_98440548	3	647.644	98440548	partially informative
Gg_rs14401994	3	647.644	101037465	fully informative
Gg_rs15439264	3	647.644	101528484	fully informative
3_102997484	3	648.762	102997484	partially informative
3_103455805	3	653.117	103455805	fully informative
Gg_rs15449040	3	665.736	106743551	fully informative
3_108000014	3	696.829	108000014	fully informative
Gg_rs14411789	3	733.929	110258389	fully informative
Gg_rs14413960	3	745.465	112250042	fully informative
4_1267185	4	0	1267185	fully informative
Gg_rs13546113	4	10.2525	1816999	fully informative
Gg_rs14421145	4	29.521	3665369	fully informative
Gg_rs14421644	4	46.1094	4098763	fully informative
Gg_rs15481407	4	77.4926	5071148	fully informative
Gg_rs14424160	4	109.299	7019896	fully informative
Gg_rs14425855	4	109.909	8719207	fully informative
Gg_rs14426908	4	130.472	9694471	fully informative
Gg_rs15492033	4	134.874	10463545	fully informative
Gg_rs15494462	4	148.281	11442136	fully informative
Gg_rs14429880	4	154.699	12433131	fully informative
Gg_rs14433135	4	176.415	15351471	fully informative
snp-11-32-32595-S-3	4	190.744	17857124	fully informative
Gg_rs15509071	4	191.271	21113101	fully informative
Gg_rs15511238	4	191.271	22857617	fully informative
Gg_rs15512536	4	191.358	24126050	fully informative
Gg_rs16375993	4	197.397	25656420	fully informative
Gg_rs15522441	4	205.678	29505460	fully informative
Gg_rs15524336	4	242.061	30479695	fully informative
Gg_rs14445431	4	261.059	31902905	fully informative
Gg_rs14446625	4	261.889	32833738	partially informative
GG_rs13514546	4	276.054	34600626	fully informative
4_37860292	4	294.663	37860292	partially informative
rbl1438	4	294.663	39152225	partially informative
Gg_rs14457643	4	320.932	43210609	fully informative
Gg_rs15577162	4	371.61	52996490	fully informative
Gg_rs14470123	4	382.408	53839212	fully informative
4_57822163	4	396.465	57822163	partially informative
Gg_rs14476286	4	403.399	59340250	fully informative
Gg_rs14479567	4	416.147	62983124	fully informative
MTUS_1	4	419.136	64768613	fully informative
Gg_rs15603543	4	421.749	66719658	fully informative
Gg_rs15608427	4	433.138	68340521	fully informative
Gg_rs14487406	4	447.894	70644714	fully informative
chr4:71833345	4	470.835	71833345	partially informative
Gg_rs14488748	4	474.864	73138498	fully informative
snp-131-95-10914-S-1	4	486.57	76801898	fully informative
snp-454-6-3184-S-1	4	492.29	78775527	fully informative
Gg_rs13821042	4	492.714	79090159	fully informative
Gg_rs15627770	4	512.462	82659753	fully informative
Gg_rs14496623	4	541.292	83961289	fully informative
Gg_rs15631046	4	541.292	84031497	fully informative
Gg_rs14500265	4	568.944	87177230	fully informative
Gg_rs15649037	5	0	83465	fully informative
Gg_rs14509739	5	10.3129	842429	fully informative
Gg_rs14353199	5	37.4311	3871281	fully informative
5_5571125	5	38.2289	5571125	partially informative
Gg_rs14515559	5	92.1442	13157240	fully informative
Gg_rs15666168	5	95.6271	14139862	fully informative
Gg_rs14518923	5	120.69	16303985	partially informative
snp-98-79-91070-S-2	5	131.243	18544568	fully informative
5_21008191	5	173.37	21008191	partially informative
Gg_rs15679503	5	182.404	24177749	fully informative
Gg_rs15685956	5	200.389	27607021	fully informative
RBL3041	5	211.773	29578341	fully informative
Gg_rs13585204	5	232.082	32709570	fully informative
GG_rs15696504	5	235.208	34951482	fully informative
5_36025717	5	236.974	36025717	partially informative
5_38043869	5	236.974	38043869	fully informative
GG_rs15702155	5	259.118	39187331	fully informative
Gg_rs15706046	5	304.596	41050901	fully informative
chr5:43250347	5	307.59	43250347	partially informative
Gg_rs15713537	5	310.491	45899976	fully informative
Gg_rs15718481	5	318.357	47913881	fully informative
Gg_rs15726907	5	357.535	52405269	fully informative
Gg_rs13591321	5	369.14	53310912	fully informative
GG_rs14549581	5	379.536	54756251	fully informative
5_56411157	5	419.347	56411157	partially informative
Gg_rs15740880	5	424.202	58169099	fully informative
Gg_rs15743499	5	451.518	59333159	fully informative
Gg_rs15750263	6	0	1545609	fully informative
Gg_rs15752067	6	1.84346	2327260	partially informative
6_2930562	6	36.1669	2930562	partially informative
Gg_rs15756838	6	64.4353	4480026	fully informative
Gg_rs15759150	6	68.9462	5367769	fully informative
Gg_rs15759637	6	69.3027	5529315	fully informative
Gg_rs15765462	6	86.33	6939525	fully informative
Gg_rs14568888	6	105.165	8141307	fully informative
Gg_rs15773041	6	112.272	9272059	fully informative
Gg_rs15777012	6	126.696	11071977	fully informative
Gg_rs15781634	6	179.806	13429082	fully informative
Gg_rs15783051	6	182.209	14763534	fully informative
Gg_rs14575694	6	182.209	15310578	fully informative
Gg_rs15787464	6	189.973	17574768	fully informative
6_18893102	6	206.188	18893102	partially informative
Gg_rs14582414	6	206.235	22733878	fully informative
Gg_rs13578507	6	214.997	23508327	fully informative
6_25762392	6	242.46	25762392	partially informative
Gg_rs15805109	6	254.606	27370764	fully informative
Gg_rs15807761	6	258.729	28521405	fully informative
Gg_rs14592224	6	299.59	31897003	fully informative
Gg_rs15817738	6	324.935	33406702	fully informative
Gg_rs15826188	7	0	1635843	fully informative
Gg_rs15828492	7	10.4803	2430814	fully informative
Gg_rs16575534	7	58.2225	3641233	fully informative
Gg_rs14601428	7	59.4698	3824856	fully informative
Gg_rs15832278	7	59.6408	3955470	fully informative
Gg_rs15834580	7	82.1459	5179026	fully informative
Gg_rs15835348	7	91.1259	5572688	fully informative
Gg_rs13740952	7	101.781	6838443	partially informative
Gg_rs15837726	7	101.781	8934936	fully informative
Gg_rs15838742	7	101.781	10045760	partially informative
Gg_rs14607135	7	107.219	12322416	fully informative
Gg_rs15845344	7	124.379	13578026	fully informative
GG_rs15846462	7	132.518	14469650	fully informative
7_15017822	7	133.482	15017822	partially informative
Gg_rs15850767	7	138.776	16301838	fully informative
Gg_rs15853763	7	162.766	17907290	fully informative
RBL4833	7	163.018	18150085	fully informative
Gg_rs15854820	7	171.829	19669162	fully informative
Gg_rs14614489	7	175.508	22144659	fully informative
Gg_rs13781603	7	176.48	23444134	fully informative
7_24150587	7	208.256	24150587	partially informative
Gg_rs15865067	7	212.261	25389789	fully informative
Gg_rs15867461	7	214.495	26431397	fully informative
Gg_rs14620075	7	225.145	27877398	fully informative
Gg_rs15872202	7	236.009	28614634	fully informative
Gg_rs14622507	7	247.467	29843684	fully informative
Gg_rs15878354	7	262.158	31129449	fully informative
Gg_rs15880841	7	277.9	32468007	fully informative
Gg_rs13600357	7	311.529	35109841	fully informative
Gg_rs15888306	7	319.586	36362022	fully informative
Gg_rs15890557	7	336.062	37306479	fully informative
RBL4827	8	0	2358960	fully informative
Gg_rs13615250	8	21.1899	4126408	fully informative
Gg_rs14638715	8	68.5888	7547459	fully informative
Gg_rs16625881	8	89.3097	8371160	fully informative
Gg_rs15910206	8	89.3969	11753682	fully informative
GG_rs16627615	8	89.3969	9732675	fully informative
Gg_rs14641594	8	89.6612	12853035	fully informative
Gg_rs15912619	8	91.8301	14397546	fully informative
Gg_rs15919945	8	100.503	18297294	fully informative
Gg_rs14647568	8	104.936	19601263	fully informative
chr8_20.5	8	120	20498820	fully informative
8_21627386	8	138.798	21627386	fully informative
Gg_rs14652282	8	172.003	23936961	fully informative
8_25513686	8	198.658	25513686	partially informative
Gg_rs15935538	8	219.115	26648181	fully informative
8_29856293	8	244.252	29856293	fully informative
Gg_rs15944485	9	0	2544843	fully informative
Gg_rs13741395	9	3.63655	2722675	fully informative
Gg_rs15945813	9	6.06599	3063614	fully informative
Gg_rs14660358	9	7.75132	3277617	fully informative
Gg_rs15966902	9	35.4684	4332354	fully informative
Gg_rs13767077	9	40.2298	4539188	fully informative
Gg_rs14669552	9	51.0724	5142892	fully informative
Gg_rs15959966	9	86.2569	6874004	fully informative
Gg_rs14666100	9	86.6077	8231577	fully informative
GG_rs15957333	9	86.6952	8447508	fully informative
Gg_rs13764479	9	96.9907	10175136	fully informative
Gg_rs14671718	9	102.335	12748848	fully informative
Gg_rs16667467	9	105.325	13218506	fully informative
Gg_rs15973318	9	117.553	14845755	fully informative
Gg_rs13608395	9	120.422	15673485	fully informative
Gg_rs15978131	9	145.29	17633781	fully informative
9_20745674	9	198.472	20745674	partially informative
Gg_rs14681736	9	206.997	23249432	fully informative
Gg_rs14941298	10	0	764133	fully informative
Gg_rs14941656	10	62.7981	3610700	fully informative
Gg_rs14001676	10	94.2663	4342469	fully informative
Gg_rs14001865	10	98.1226	4563822	fully informative
Gg_rs14002026	10	99.176	4744917	fully informative
Gg_rs14003134	10	117.876	6830363	fully informative
10_7986266	10	122.545	7986266	partially informative
10_9525779	10	122.545	9525779	partially informative
Gg_rs14006050	10	138.657	12602118	fully informative
Gg_rs14947769	10	147.775	13319695	fully informative
Gg_rs14008254	10	171.788	14402662	fully informative
Gg_rs14949856	10	185.028	15038239	fully informative
GG_rs14951592	10	218.194	17399683	fully informative
Gg_rs14952325	10	247.465	19011595	fully informative
RBL5171	10	247.551	19430079	fully informative
Gg_rs14013334	10	263.015	20781391	fully informative
Gg_rs14957923	11	0	1303458	fully informative
11_4341055	11	8.26719	4341055	fully informative
Gg_rs14019836	11	16.5344	5192111	fully informative
11_6450003	11	34.9528	6450003	partially informative
Gg_rs14961831	11	35.8434	8487357	fully informative
Gg_rs14963019	11	70.3693	9911245	fully informative
Gg_rs14025092	11	87.9996	12069070	fully informative
Gg_rs14965335	11	103.602	14396075	fully informative
Gg_rs14026230	11	104.828	15190886	fully informative
RBL3647	11	125.468	17160902	fully informative
Gg_rs14966910	11	137.219	18677745	fully informative
RBL2392	11	189.143	20762093	fully informative
RBL11412	11	190.301	21105796	fully informative
Gg_rs14031213	12	0	1215858	fully informative
Gg_rs14970690	12	3.40036	1649965	fully informative
Gg_rs14971198	12	27.3163	2181145	fully informative
Gg_rs13621493	12	34.821	2483263	fully informative
Gg_rs13609494	12	57.8069	5341982	fully informative
Gg_rs14974529	12	85.1679	6113162	fully informative
Gg_rs14038468	12	106.915	8400384	fully informative
Gg_rs14979113	12	150.26	10638310	fully informative
Gg_rs14040823	12	152.496	11017459	fully informative
Gg_rs14980322	12	165.485	12040054	fully informative
12_14051161	12	202.296	14051161	fully informative
Gg_rs15665532	12	231.465	16879345	fully informative
GG_rs15668644	12	237.459	17910315	fully informative
Gg_rs14984996	12	242.43	18023160	fully informative
Gg_rs14987224	13	0	875751	fully informative
Gg_rs14049768	13	0.0858794	1424533	fully informative
GG_rs15676474	13	0.0858804	1519484	fully informative
Gg_rs14056884	13	31.2835	2424019	fully informative
Gg_rs14991095	13	77.7656	4116054	fully informative
13_5555459	13	87.7785	5555459	partially informative
13_8702725	13	104.376	8702725	partially informative
13_9061740	13	104.376	9061740	partially informative
Gg_rs14058675	13	110.851	10105991	fully informative
Gg_rs14995644	13	133.483	11093750	fully informative
13_12979464	13	168.937	12979464	partially informative
Gg_rs14062853	13	198.441	15099519	fully informative
Gg_rs14064050	13	205.023	16416414	fully informative
Gg_rs13505733	13	212.946	17914800	fully informative
Gg_rs13530101	14	0	742709	fully informative
Gg_rs15003571	14	4.06696	1484094	fully informative
Gg_rs13530447	14	4.6832	1649045	fully informative
Gg_rs13530937	14	21.5404	2699489	fully informative
Gg_rs13531123	14	25.0254	3111577	fully informative
Gg_rs14071785	14	36.051	3600574	fully informative
Gg_rs13531951	14	96.0614	5105858	fully informative
Gg_rs13532292	14	100.759	5716424	fully informative
Gg_rs14076550	14	134.201	8716372	fully informative
14_10172497	14	193.635	10172497	partially informative
rbl1499	14	194.228	12196898	fully informative
Gg_rs15002638	14	241.009	13991134	fully informative
rbl1871	14	265.733	15410006	fully informative
Gg_rs15760904	15	0	103493	fully informative
Gg_rs14086723	15	1e-06	641702	fully informative
Gg_rs14087152	15	2e-06	1411045	fully informative
Gg_rs15763008	15	10.5215	1588362	fully informative
Gg_rs15763765	15	11.3159	1949871	fully informative
Gg_rs15019494	15	20.7662	4043393	fully informative
15_6012728	15	71.6183	6012728	partially informative
Gg_rs15022952	15	71.6183	8337587	partially informative
Gg_rs15023072	15	71.6183	8451459	partially informative
Gg_rs15023850	15	89.6622	9388341	fully informative
Gg_rs14095161	15	164.103	10677054	fully informative
Gg_rs15025752	15	187.852	11449808	fully informative
Gg_rs14095923	15	189.45	11732730	fully informative
Gg_rs15026295	15	202.013	12108686	fully informative
Gg_rs15026773	16	0	93395	partially informative
Gg_rs14096699	16	1	161670	fully informative
Gg_rs15035175	17	0	989540	fully informative
Gg_rs14104881	17	1e-06	1021475	fully informative
Gg_rs15034592	17	3.60482	1502377	fully informative
Gg_rs15033588	17	15.4954	2512440	fully informative
Gg_rs13744918	17	58.071	4068238	fully informative
Gg_rs13744523	17	81.3674	5718734	fully informative
rbl4379	17	91.8725	6076178	fully informative
Gg_rs15030463	17	118.81	6735025	fully informative
Gg_rs14099860	17	123.015	7061336	fully informative
RBL3555	17	126.008	7278120	fully informative
Gg_rs14099239	17	131.672	7854285	fully informative
Gg_rs14098170	17	158.577	8788041	fully informative
Gg_rs14097200	17	177.768	10218896	fully informative
Gg_rs14105700	18	0	536515	partially informative
18_3045583	18	1e-06	3045583	partially informative
18_4226902	18	49.305	4226902	fully informative
Gg_rs13507726	18	73.4186	4925696	fully informative
GG_rs14111738	18	78.9275	5855624	fully informative
Gg_rs15040472	18	80.2706	6201651	fully informative
Gg_rs15041428	18	112.74	7417296	fully informative
rbl11793	18	135.983	9437165	fully informative
Gg_rs14115035	19	0	192210	fully informative
Gg_rs15044431	19	22.5656	1514787	fully informative
Gg_rs14116811	19	27.1994	1828092	fully informative
Gg_rs14119166	19	62.0117	3642623	fully informative
Gg_rs14119557	19	62.7514	3969947	fully informative
Gg_rs15047011	19	76.9717	4151371	fully informative
Gg_rs14267757	20	0	582983	fully informative
Gg_rs14268119	20	1e-06	963959	fully informative
Gg_rs13630767	20	0.425765	1192309	fully informative
Gg_rs15169731	20	14.9702	1554089	fully informative
Gg_rs14270861	20	47.9808	3161038	fully informative
Gg_rs15171542	20	58.7587	3806072	fully informative
GG_rs15171843	20	60.4477	4136908	fully informative
Gg_rs15173751	20	108.336	6177275	fully informative
Gg_rs15174465	20	114.806	6904824	fully informative
Gg_rs15175145	20	145.475	7847356	partially informative
Gg_rs15176962	20	191.779	9630882	fully informative
Gg_rs15177950	20	237.297	10678946	fully informative
GG_rs14280427	20	247.746	12241256	fully informative
Gg_rs16175731	20	250.241	13068468	fully informative
Gg_rs14280872	20	252.286	13201606	fully informative
Gg_rs15180293	21	0	630420	fully informative
GG_rs15181258	21	8.69252	1784095	fully informative
Gg_rs15181639	21	16.352	2173200	fully informative
Gg_rs15182195	21	20.9493	2684266	fully informative
Gg_rs15183964	21	60.2955	4622435	fully informative
Gg_rs15184205	21	75.7951	5546680	fully informative
GG_rs16183301	21	120.101	6694869	fully informative
rbl2878	21	120.808	6708327	fully informative
Gg_rs15187769	22	0	1223592	fully informative
Gg_rs15190690	22	50.517	3030766	fully informative
Gg_rs15187890	22	62.3979	3822893	fully informative
Gg_rs14287506	23	0	182018	fully informative
Gg_rs15192642	23	8.79999	615913	fully informative
Gg_rs15194003	23	16.2621	1032588	fully informative
RBL4501	23	63.8424	2444101	fully informative
Gg_rs15202059	23	122.116	3837194	fully informative
23_4455543	23	154.944	4455543	partially informative
Gg_rs15205981	23	154.944	5050182	fully informative
Gg_rs14292805	24	0	1135292	fully informative
Gg_rs14293179	24	14.0828	1500230	fully informative
GG_rs16194400	24	22.3724	1812729	fully informative
Gg_rs13604720	24	60.7109	2603372	fully informative
Gg_rs14294768	24	72.6625	3041589	fully informative
Gg_rs14295223	24	77.0799	3343698	fully informative
Gg_rs15219713	24	80.3919	3465383	fully informative
Gg_rs13605511	24	99.9518	4228274	fully informative
24_4804919	24	142.176	4804919	fully informative
GG_rs16198590	24	178.603	5413354	fully informative
Gg_rs10727764	24	196.483	5697453	fully informative
Gg_rs15226706	24	198.867	6048435	fully informative
BCDO2_1	24	202.966	6273428	fully informative
Gg_rs16687808	25	0	1259503	fully informative
snp-277-8-15674-S-3	25	0.262624	1322961	fully informative
25_1336168	25	0.262625	1336168	fully informative
snp-2347-3-303-S-1	25	0.43604	1382096	fully informative
GG_rs16723724	25	50.9531	1799755	fully informative
Gg_rs16682367	25	73.2531	2000000	fully informative
Gg_rs13724830	26	0	219282	partially informative
Gg_rs13724644	26	4.20566	858486	fully informative
Gg_rs15466096	26	11.0197	1094846	fully informative
Gg_rs13605725	26	16.8276	1234396	fully informative
26_1308001	26	18.9183	1308001	fully informative
Gg_rs15230937	26	49.4647	2320301	fully informative
Gg_rs15233639	26	90.953	3048852	fully informative
Gg_rs13606603	26	120.251	3822138	fully informative
GG_rs16204548	26	140.903	4567958	fully informative
Gg_rs14301306	26	159.658	4801503	fully informative
RBL280	27	0	376706	fully informative
Gg_rs15241862	27	0.618804	1205103	fully informative
Gg_rs15238525	27	28.4229	1861637	fully informative
GG_rs14302341	27	44.6414	2322999	fully informative
Gg_rs15242550	27	68.1489	3253573	fully informative
Gg_rs15242418	27	68.2321	3323807	fully informative
GG_rs14304199	27	118.06	4341846	fully informative
Gg_rs15246213	28	0	991556	fully informative
28_1608048	28	26.9676	1608048	fully informative
Gg_rs15247667	28	52.3788	2008685	fully informative
Gg_rs14306112	28	54.8863	2144111	fully informative
Gg_rs14307279	28	107.331	2818024	fully informative
28_3803332	28	129.524	3803332	partially informative
Gg_rs15252823	28	131.358	4199730	fully informative
GG_rs15252842	28	131.358	4212418	fully informative
Gg_rs15002180	Z	0	1596720	fully informative
RBL414	8_random	0	33415	fully informative
RBL416	8_random	0.0857148	157149	partially informative
snp-216-4-14789-S-2	8_random	0.0857224	201921	fully informative
snp-216-2-37397-S-3	8_random	0.0857234	379929	fully informative
RBL425	8_random	0.0857244	387677	fully informative
Gg_rs16455399	Z	62.0431	3304357	fully informative
Gg_rs15249787	Z	65.9267	5036800	fully informative
Gg_rs15996532	Z	66.2663	6322264	fully informative
GG_rs16129479	Z	100.151	8864050	fully informative
Gg_rs14785975	Z	135.877	10796624	fully informative
Gg_rs14756180	Z	146.666	12389747	fully informative
Gg_rs16103283	Z	154.62	13433888	fully informative
Gg_rs16098366	Z	165.737	16109238	fully informative
GG_rs14752448	Z	171.732	16906522	fully informative
Gg_rs13677057	Z	199.512	21118928	fully informative
Gg_rs14066341	Z	227.359	22242378	fully informative
Gg_rs16104549	Z	272.541	24077619	fully informative
GG_rs13776838	Z	277.967	26589750	fully informative
Gg_rs16765674	Z	277.967	28560395	fully informative
UPS002	Z	282.515	31558699	fully informative
Gg_rs16766257	Z	287.237	33167574	fully informative
Gg_rs16110306	Z	301.721	35869854	fully informative
Gg_rs16768340	Z	317.151	36935718	fully informative
Gg_rs16131926	Z	335.14	38675581	fully informative
Gg_rs16111918	Z	344.275	43764044	fully informative
GG_rs16782623	Z	344.275	41197378	fully informative
Gg_rs14956052	Z	348.558	45072689	fully informative
GG_rs14016786	Z	353.151	47128464	fully informative
Gg_rs16112880	Z	357.861	49322808	fully informative
Gg_rs16114279	Z	360.02	50952160	fully informative
Gg_rs14770890	Z	408.112	53966933	fully informative
Gg_rs16096662	Z	419.926	55889310	fully informative
Gg_rs16758198	Z	421.905	58438321	fully informative
Gg_rs16119734	Z	424.895	60029797	fully informative
Gg_rs14773440	Z	426.259	61618781	fully informative
Gg_rs16120489	Z	436.109	64281238	fully informative
Gg_rs14776556	Z	448.588	65890010	fully informative
Gg_rs16124385	Z	454.285	66936385	fully informative
Gg_rs14781227	Z	477.069	69636648	fully informative
Gg_rs15990837	Z	550	73750192	fully informative
