# Supplementary material for: Genetic Regulation of Bone Metabolism in the Chicken: Similarities and Differences to Mammalian Systems
Source: PLoS Genet. 2015 May 29;11(5):e1005250. doi: 10.1371/journal.pgen.1005250 (PMC4449198; doi:10.1371/journal.pgen.1005250)
Supplement: S3 Data — (CSV) [file pgen.1005250.s012.csv]

probeset	chr	start	end	strand
ENSGALT00000000002_ENSGALG00000000002	chr1	113550418	113550873	+
ENSGALT00000000003_ENSGALG00000000003	chr1	21550468	21569354	+
ENSGALT00000000004_ENSGALG00000000004	chrZ	34085694	34089771	+
ENSGALT00000000012_ENSGALG00000000011	chr6	32962786	32966319	-
ENSGALT00000000019_ENSGALG00000000013	chr22	2819084	2821307	+
ENSGALT00000000020_ENSGALG00000000014	chr22	8537	24088	+
ENSGALT00000000022_ENSGALG00000012037	chr5	57790584	57834535	-
ENSGALT00000000024_ENSGALG00000000018	chr2	99617395	99626801	-
ENSGALT00000000026_ENSGALG00000000019	chr22	31146	93233	+
ENSGALT00000000029_ENSGALG00000000020	chr22	93306	93948	+
ENSGALT00000000046_ENSGALG00000000033	chr22	97929	110068	+
ENSGALT00000000053_ENSGALG00000000040	chr14	14328695	14332015	+
ENSGALT00000000059_ENSGALG00000000044	chr14	14323617	14325108	+
ENSGALT00000000064_ENSGALG00000000049	chr1	51476340	51479893	-
ENSGALT00000000069_ENSGALG00000000054	chr6	33693678	33707776	-
ENSGALT00000000070_ENSGALG00000000055	chr4	61753676	61757719	-
ENSGALT00000000071_ENSGALG00000000056	chr4	61725646	61750259	+
ENSGALT00000000074_ENSGALG00000000059	chr2	99592005	99599504	-
ENSGALT00000000077_ENSGALG00000000062	chr2	119063538	119106336	-
ENSGALT00000000081_ENSGALG00000024357	chr16	237164	243612	-
ENSGALT00000000083_ENSGALG00000024421	chr16_random	178132	178884	+
ENSGALT00000000084_ENSGALG00000019835	chr16	115270	120779	-
ENSGALT00000000092_ENSGALG00000000067	chr4	93425557	93428309	-
ENSGALT00000000097_ENSGALG00000000071	chr1	193403816	193409109	+
ENSGALT00000000103_ENSGALG00000000075	chr2	154698114	154828716	-
ENSGALT00000000109_ENSGALG00000000081	chr16	163942	166969	-
ENSGALT00000000115_ENSGALG00000000085	chr22	113817	142464	+
ENSGALT00000000116_ENSGALG00000000085	chr22	121381	139251	+
ENSGALT00000000123_ENSGALG00000000086	chr26	1096566	1104753	-
ENSGALT00000000127_ENSGALG00000014573	chr5	19911843	19939564	+
ENSGALT00000000128_ENSGALG00000000091	chr1	197853483	197892630	+
ENSGALT00000000132_ENSGALG00000000094	chr26	1090424	1096509	+
ENSGALT00000000136_ENSGALG00000000098	chr22	153669	245489	-
ENSGALT00000000138_ENSGALG00000000099	chr26	1087528	1089655	-
ENSGALT00000000139_ENSGALG00000024372	chr16	40457	41204	+
ENSGALT00000000141_ENSGALG00000000102	chr26	1084032	1086429	+
ENSGALT00000000143_ENSGALG00000000104	chr26	1073550	1080033	-
ENSGALT00000000145_ENSGALG00000000106	chr26	1063070	1066965	-
ENSGALT00000000147_ENSGALG00000000117	chr16	122458	126407	+
ENSGALT00000000149_ENSGALG00000000107	chr16	151164	159548	+
ENSGALT00000000152_ENSGALG00000024360	chr16	137057	141079	+
ENSGALT00000000158_ENSGALG00000000109	chr18	9809363	9812484	-
ENSGALT00000000161_ENSGALG00000000112	chr4	1977391	1978979	-
ENSGALT00000000162_ENSGALG00000000113	chr9	18826977	18832596	+
ENSGALT00000000163_ENSGALG00000000114	chr22	251132	254590	-
ENSGALT00000000164_ENSGALG00000000115	chr16	147437	148529	+
ENSGALT00000000168_ENSGALG00000000119	chr22	267903	271230	+
ENSGALT00000000169_ENSGALG00000000120	chr22	283746	289473	+
ENSGALT00000000171_ENSGALG00000000122	chr16	110345	113789	+
ENSGALT00000000172_ENSGALG00000000123	chr16	91033	93431	-
ENSGALT00000000173_ENSGALG00000000124	chr26	1050119	1058340	+
ENSGALT00000000176_ENSGALG00000000126	chr16	88836	89742	-
ENSGALT00000000179_ENSGALG00000000129	chr11	20782024	20800734	+
ENSGALT00000000183_ENSGALG00000000156	chr16	74769	75849	-
ENSGALT00000000184_ENSGALG00000000132	chr22	299045	315601	-
ENSGALT00000000187_ENSGALG00000019751	chr26	21940	25994	+
ENSGALT00000000188_ENSGALG00000000136	chr16	76418	76809	+
ENSGALT00000000190_ENSGALG00000000137	chr26	1471764	1474000	+
ENSGALT00000000192_ENSGALG00000000139	chr23	2393837	2398024	+
ENSGALT00000000194_ENSGALG00000000141	chr16	69832	71353	+
ENSGALT00000000195_ENSGALG00000000142	chr26	1024604	1047758	-
ENSGALT00000000198_ENSGALG00000024242	chr27	432494	432800	+
ENSGALT00000000199_ENSGALG00000000145	chrZ	44435078	44437962	-
ENSGALT00000000200_ENSGALG00000000146	chr19	5740962	5759360	+
ENSGALT00000000203_ENSGALG00000008022	chr16	64578	68917	+
ENSGALT00000000205_ENSGALG00000000149	chr27	6904	7840	-
ENSGALT00000000206_ENSGALG00000000150	chr4	71290031	71462361	+
ENSGALT00000000207_ENSGALG00000000151	chrZ	44478842	44599327	-
ENSGALT00000000210_ENSGALG00000000154	chr26	1012839	1019631	+
ENSGALT00000000211_ENSGALG00000000155	chr27	18730	19678	-
ENSGALT00000000212_ENSGALG00000000156	chr16	72249	81313	-
ENSGALT00000000214_ENSGALG00000000158	chr16	59098	61250	-
ENSGALT00000000217_ENSGALG00000000161	chrZ	44751520	44771585	-
ENSGALT00000000218_ENSGALG00000000162	chr16	56990	58779	-
ENSGALT00000000220_ENSGALG00000000164	chr26	995132	1003624	-
ENSGALT00000000221_ENSGALG00000000165	chr22	321590	340450	-
ENSGALT00000000222_ENSGALG00000000166	chr16	53371	55655	-
ENSGALT00000000224_ENSGALG00000000168	chr26	974223	991244	+
ENSGALT00000000225_ENSGALG00000000169	chr22	341130	343721	+
ENSGALT00000000227_ENSGALG00000000171	chr22	345999	361504	+
ENSGALT00000000228_ENSGALG00000000172	chr26	960209	964267	-
ENSGALT00000000231_ENSGALG00000008624	chr5	27007951	27042680	-
ENSGALT00000000233_ENSGALG00000000177	chr4	71577246	71599242	-
ENSGALT00000000234_ENSGALG00000000178	chr16	50219	51876	-
ENSGALT00000000236_ENSGALG00000000180	chr16_random	114878	116759	-
ENSGALT00000000237_ENSGALG00000000181	chr16	41986	43085	-
ENSGALT00000000238_ENSGALG00000000182	chr16	19935	27906	+
ENSGALT00000000240_ENSGALG00000000184	chrZ	44787987	44827552	-
ENSGALT00000000243_ENSGALG00000000186	chr26	1464931	1471560	-
ENSGALT00000000245_ENSGALG00000000187	chr27	31152	40030	-
ENSGALT00000000246_ENSGALG00000000188	chr1	195119395	195121288	-
ENSGALT00000000247_ENSGALG00000000189	chrZ	44853150	44885905	-
ENSGALT00000000252_ENSGALG00000000192	chrZ	44891052	44891668	-
ENSGALT00000000253_ENSGALG00000000193	chr27	61774	69431	+
ENSGALT00000000261_ENSGALG00000000195	chr22	386024	413517	+
ENSGALT00000000262_ENSGALG00000000196	chr27	71908	74671	+
ENSGALT00000000263_ENSGALG00000000197	chr27	81031	83885	-
ENSGALT00000000265_ENSGALG00000000199	chr16	375981	376577	+
ENSGALT00000000266_ENSGALG00000000200	chr16	375282	375372	+
ENSGALT00000000267_ENSGALG00000000201	chr27	1491230	1503220	-
ENSGALT00000000268_ENSGALG00000000201	chr27	1491230	1503256	-
ENSGALT00000000273_ENSGALG00000000206	chr22	421582	433352	+
ENSGALT00000000274_ENSGALG00000000206	chr22	421582	432559	+
ENSGALT00000000276_ENSGALG00000000208	chrZ	45034455	45102205	+
ENSGALT00000000277_ENSGALG00000000209	chr22	439396	443886	-
ENSGALT00000000283_ENSGALG00000000215	chrZ	45111054	45125036	-
ENSGALT00000000287_ENSGALG00000000217	chr26	935712	958459	+
ENSGALT00000000294_ENSGALG00000000218	chrZ	45168068	45174392	-
ENSGALT00000000296_ENSGALG00000000220	chrZ	45186189	45241828	-
ENSGALT00000000297_ENSGALG00000000220	chrZ	45191947	45214454	-
ENSGALT00000000298_ENSGALG00000000221	chr22	453544	458124	-
ENSGALT00000000301_ENSGALG00000000223	chr26	905313	917102	-
ENSGALT00000000303_ENSGALG00000000225	chr26	897458	902049	-
ENSGALT00000000304_ENSGALG00000000226	chr26	893583	896010	+
ENSGALT00000000305_ENSGALG00000000227	chr22	464393	505497	-
ENSGALT00000000306_ENSGALG00000000227	chr22	464799	494334	-
ENSGALT00000000310_ENSGALG00000000231	chr22	528197	542276	-
ENSGALT00000000313_ENSGALG00000000234	chrZ	45393661	45473304	+
ENSGALT00000000314_ENSGALG00000000235	chr22	548038	581717	-
ENSGALT00000000315_ENSGALG00000000236	chrZ	45619269	45623426	+
ENSGALT00000000317_ENSGALG00000000238	chr28	30086	39820	+
ENSGALT00000000318_ENSGALG00000000239	chr27	1512095	1516164	-
ENSGALT00000000320_ENSGALG00000000241	chrZ	45677855	45686316	+
ENSGALT00000000321_ENSGALG00000000242	chr22	612407	736508	+
ENSGALT00000000322_ENSGALG00000000243	chr27	1517260	1522082	-
ENSGALT00000000323_ENSGALG00000000244	chrZ	45700640	45715863	-
ENSGALT00000000326_ENSGALG00000000247	chrZ	45899205	45932568	-
ENSGALT00000000328_ENSGALG00000000249	chr27	1522170	1526523	-
ENSGALT00000000329_ENSGALG00000000250	chr2	95633485	95634349	-
ENSGALT00000000330_ENSGALG00000000251	chr27	1528896	1533332	-
ENSGALT00000000331_ENSGALG00000000252	chr27	1536756	1538360	-
ENSGALT00000000332_ENSGALG00000000253	chrZ	46002375	46016365	-
ENSGALT00000000334_ENSGALG00000000255	chrZ	46340504	46451863	-
ENSGALT00000000338_ENSGALG00000000258	chr3	39204172	39243653	+
ENSGALT00000000339_ENSGALG00000000259	chr20	9832123	9838437	-
ENSGALT00000000344_ENSGALG00000000264	chrZ	46561984	46581288	+
ENSGALT00000000351_ENSGALG00000000290	chr28	52274	55552	+
ENSGALT00000000353_ENSGALG00000000271	chr24	9606	25661	-
ENSGALT00000000355_ENSGALG00000000272	chr22	819586	822854	-
ENSGALT00000000359_ENSGALG00000000273	chrZ	46625437	46781395	-
ENSGALT00000000361_ENSGALG00000000274	chr27	1566923	1572415	-
ENSGALT00000000362_ENSGALG00000000275	chr22	825698	833761	+
ENSGALT00000000365_ENSGALG00000000276	chrZ	46887888	47468250	+
ENSGALT00000000366_ENSGALG00000000277	chr22	836797	839576	+
ENSGALT00000000369_ENSGALG00000000280	chrZ	47402951	47438278	+
ENSGALT00000000374_ENSGALG00000000285	chr24	28067	33094	+
ENSGALT00000000376_ENSGALG00000000287	chr27	1579934	1583463	+
ENSGALT00000000378_ENSGALG00000000295	chr26	852348	859267	-
ENSGALT00000000379_ENSGALG00000000290	chr28	53273	55552	+
ENSGALT00000000380_ENSGALG00000000291	chr24	35422	45822	-
ENSGALT00000000384_ENSGALG00000000293	chr27	1589093	1601872	+
ENSGALT00000000385_ENSGALG00000014327	chr3	39748411	39802123	+
ENSGALT00000000386_ENSGALG00000000295	chr26	851857	859267	-
ENSGALT00000000388_ENSGALG00000000296	chr5	29409069	29525319	-
ENSGALT00000000389_ENSGALG00000000297	chr5	23701729	23702311	+
ENSGALT00000000393_ENSGALG00000000300	chr24	46081	56031	-
ENSGALT00000000401_ENSGALG00000000302	chr26	786679	793858	+
ENSGALT00000000403_ENSGALG00000000304	chr2	119107129	119146208	+
ENSGALT00000000404_ENSGALG00000000305	chr14	10349312	10377130	-
ENSGALT00000000407_ENSGALG00000000307	chr28	66445	121547	-
ENSGALT00000000409_ENSGALG00000000308	chr25	1774629	1775267	+
ENSGALT00000000410_ENSGALG00000000309	chr26	776459	782960	+
ENSGALT00000000411_ENSGALG00000014295	chr5	16898528	16946416	+
ENSGALT00000000413_ENSGALG00000000311	chr22	847742	901101	-
ENSGALT00000000414_ENSGALG00000000311	chr22	851344	916452	-
ENSGALT00000000417_ENSGALG00000000312	chr24	58856	97382	+
ENSGALT00000000419_ENSGALG00000000313	chr26	768989	772176	+
ENSGALT00000000420_ENSGALG00000000314	chr22	953080	957895	+
ENSGALT00000000422_ENSGALG00000000316	chr24	139109	159912	-
ENSGALT00000000423_ENSGALG00000000317	chr22	961998	966512	-
ENSGALT00000000424_ENSGALG00000000318	chr26	754412	760477	+
ENSGALT00000000425_ENSGALG00000000319	chr23	11198	19478	-
ENSGALT00000000433_ENSGALG00000000327	chr28	246401	368092	+
ENSGALT00000000439_ENSGALG00000000329	chr26	1030430	1132595	+
ENSGALT00000000442_ENSGALG00000000332	chr27	1604167	1606991	-
ENSGALT00000000445_ENSGALG00000000335	chr28	369353	370031	-
ENSGALT00000000448_ENSGALG00000000336	chr26	662969	682661	-
ENSGALT00000000449_ENSGALG00000000336	chr26	663582	682661	-
ENSGALT00000000450_ENSGALG00000000336	chr26	663542	730094	-
ENSGALT00000000452_ENSGALG00000000337	chr28	386005	386260	-
ENSGALT00000000453_ENSGALG00000000338	chr26	1133941	1138040	+
ENSGALT00000000457_ENSGALG00000000341	chr25_random	51767	56230	-
ENSGALT00000000460_ENSGALG00000024427	chr16_random	25464	26697	+
ENSGALT00000000466_ENSGALG00000000346	chr18	28833	31613	+
ENSGALT00000000468_ENSGALG00000003452	chr26	4791161	4791939	+
ENSGALT00000000469_ENSGALG00000000349	chr27	1607678	1611164	+
ENSGALT00000000471_ENSGALG00000000351	chr5	19808365	19811908	-
ENSGALT00000000472_ENSGALG00000000352	chr28	465876	486322	-
ENSGALT00000000474_ENSGALG00000000353	chr18	94380	103614	+
ENSGALT00000000479_ENSGALG00000000356	chr24	216136	224142	-
ENSGALT00000000481_ENSGALG00000000357	chr22	1055454	1073618	-
ENSGALT00000000482_ENSGALG00000000357	chr22	1057042	1071828	-
ENSGALT00000000484_ENSGALG00000000358	chr18	133886	163691	+
ENSGALT00000000485_ENSGALG00000016032	chr2	133498774	133502544	-
ENSGALT00000000491_ENSGALG00000000362	chr26	631831	649198	+
ENSGALT00000000493_ENSGALG00000000362	chr26	631831	649198	+
ENSGALT00000000495_ENSGALG00000000363	chr27	1612518	1627069	-
ENSGALT00000000496_ENSGALG00000000364	chr22	1162029	1169100	+
ENSGALT00000000497_ENSGALG00000000365	chr22	1146834	1147314	+
ENSGALT00000000498_ENSGALG00000000366	chr23	90120	120248	-
ENSGALT00000000499_ENSGALG00000000367	chr27	1678503	1751669	-
ENSGALT00000000500_ENSGALG00000000368	chr18	181940	286781	-
ENSGALT00000000503_ENSGALG00000000371	chr27	2132662	2157858	+
ENSGALT00000000504_ENSGALG00000000372	chr23	132496	135896	-
ENSGALT00000000507_ENSGALG00000000374	chr26	614016	618869	-
ENSGALT00000000509_ENSGALG00000000376	chr27	2203339	2204339	+
ENSGALT00000000510_ENSGALG00000000377	chr28	487437	514001	-
ENSGALT00000000512_ENSGALG00000000377	chr28	487437	514001	-
ENSGALT00000000518_ENSGALG00000000378	chr22	1186732	1196904	-
ENSGALT00000000519_ENSGALG00000000379	chr27	2207722	2225804	+
ENSGALT00000000522_ENSGALG00000000382	chr27	2234159	2238090	+
ENSGALT00000000524_ENSGALG00000000384	chr26	591507	612291	+
ENSGALT00000000525_ENSGALG00000000385	chr23	138568	144946	-
ENSGALT00000000529_ENSGALG00000000388	chr23	148870	160164	-
ENSGALT00000000531_ENSGALG00000000390	chr22	1201637	1209366	+
ENSGALT00000000539_ENSGALG00000000394	chr26	1147063	1153449	+
ENSGALT00000000541_ENSGALG00000000396	chr27	2238732	2251624	+
ENSGALT00000000542_ENSGALG00000000397	chr26	571038	588246	+
ENSGALT00000000544_ENSGALG00000000399	chr9	3664157	3665430	-
ENSGALT00000000545_ENSGALG00000000400	chr26	1160562	1177867	+
ENSGALT00000000546_ENSGALG00000000401	chr26	1194600	1197474	+
ENSGALT00000000548_ENSGALG00000000402	chr22	1221444	1250226	+
ENSGALT00000000550_ENSGALG00000000404	chr10	11990836	12012839	-
ENSGALT00000000552_ENSGALG00000000405	chr22	1250382	1258105	-
ENSGALT00000000553_ENSGALG00000000406	chr28	519737	531586	+
ENSGALT00000000555_ENSGALG00000000407	chr28	533277	538598	-
ENSGALT00000000556_ENSGALG00000000408	chr28	540992	546348	-
ENSGALT00000000557_ENSGALG00000000409	chr22	1265635	1273863	-
ENSGALT00000000559_ENSGALG00000000410	chr27	2264549	2305345	+
ENSGALT00000000563_ENSGALG00000000412	chr24	226181	233616	-
ENSGALT00000000569_ENSGALG00000000417	chr26	1208792	1218035	-
ENSGALT00000000570_ENSGALG00000000417	chr26	1208792	1217973	-
ENSGALT00000000572_ENSGALG00000000419	chr26	1220038	1222750	-
ENSGALT00000000573_ENSGALG00000000420	chr21	6019	7723	-
ENSGALT00000000574_ENSGALG00000000421	chr24	244610	246687	+
ENSGALT00000000576_ENSGALG00000000422	chr26	1225294	1227313	+
ENSGALT00000000578_ENSGALG00000021067	chr11	12313683	12321332	-
ENSGALT00000000580_ENSGALG00000000426	chr21	12235	29532	-
ENSGALT00000000582_ENSGALG00000000427	chr26	537101	565555	+
ENSGALT00000000584_ENSGALG00000000428	chrZ	44169887	44173884	+
ENSGALT00000000587_ENSGALG00000000430	chr28	546413	582727	+
ENSGALT00000000589_ENSGALG00000000432	chr26	520682	526015	+
ENSGALT00000000593_ENSGALG00000000436	chr26	513119	513616	+
ENSGALT00000000594_ENSGALG00000000437	chr26	1229703	1232833	+
ENSGALT00000000595_ENSGALG00000000438	chrZ	28309475	28326636	-
ENSGALT00000000598_ENSGALG00000000441	chr26	1234906	1236457	-
ENSGALT00000000599_ENSGALG00000000442	chr26	1266403	1267903	-
ENSGALT00000000600_ENSGALG00000000443	chr25	689184	691949	-
ENSGALT00000000601_ENSGALG00000000444	chr26	1268576	1269385	-
ENSGALT00000000603_ENSGALG00000000446	chr26	1281507	1287806	-
ENSGALT00000000604_ENSGALG00000000447	chr26	1289535	1290324	-
ENSGALT00000000609_ENSGALG00000000449	chr21	103528	119600	-
ENSGALT00000000612_ENSGALG00000000451	chr1	7887174	7892517	+
ENSGALT00000000613_ENSGALG00000000452	chr22	1282196	1285577	+
ENSGALT00000000614_ENSGALG00000000453	chr5	19827	36578	-
ENSGALT00000000616_ENSGALG00000000454	chr27	3803927	3823056	-
ENSGALT00000000618_ENSGALG00000000456	chr25	1687268	1688122	-
ENSGALT00000000620_ENSGALG00000000458	chr28	599615	612229	+
ENSGALT00000000626_ENSGALG00000003081	chr8	4536651	4572586	-
ENSGALT00000000627_ENSGALG00000000461	chr27	2320674	2330565	+
ENSGALT00000000631_ENSGALG00000000462	chr1	199470915	199471863	-
ENSGALT00000000633_ENSGALG00000000464	chr22	1288464	1293547	-
ENSGALT00000000634_ENSGALG00000014656	chr25	1670469	1684738	-
ENSGALT00000000635_ENSGALG00000000466	chr23	5396004	5397045	-
ENSGALT00000000636_ENSGALG00000000467	chrE22C19W28_E50C23	858812	869365	-
ENSGALT00000000638_ENSGALG00000000468	chr21	132587	135863	+
ENSGALT00000000639_ENSGALG00000000469	chr22	3824404	3824923	+
ENSGALT00000000640_ENSGALG00000000470	chr28	621777	648172	-
ENSGALT00000000643_ENSGALG00000000473	chr27	2421296	2438340	+
ENSGALT00000000644_ENSGALG00000000474	chr28	657115	660370	+
ENSGALT00000000646_ENSGALG00000000476	chr22	3326360	3327917	-
ENSGALT00000000647_ENSGALG00000000477	chr26	1316521	1318269	+
ENSGALT00000000648_ENSGALG00000000478	chr27	2466350	2545451	+
ENSGALT00000000655_ENSGALG00000021714	chr21	147505	158373	-
ENSGALT00000000658_ENSGALG00000000479	chr21	138107	144397	-
ENSGALT00000000663_ENSGALG00000000483	chr26	1322660	1327098	-
ENSGALT00000000664_ENSGALG00000000484	chrE22C19W28_E50C23	871568	874406	+
ENSGALT00000000667_ENSGALG00000000486	chr4	71875330	71893777	-
ENSGALT00000000670_ENSGALG00000000489	chrE22C19W28_E50C23	882735	885109	+
ENSGALT00000000671_ENSGALG00000000490	chr28	664614	679571	-
ENSGALT00000000672_ENSGALG00000000491	chr3	149556	174493	-
ENSGALT00000000678_ENSGALG00000000495	chrE22C19W28_E50C23	855307	858182	+
ENSGALT00000000679_ENSGALG00000000496	chrE22C19W28_E50C23	889293	891982	+
ENSGALT00000000680_ENSGALG00000000497	chr26	1330168	1331704	-
ENSGALT00000000681_ENSGALG00000000498	chr27	2570994	2583866	+
ENSGALT00000000687_ENSGALG00000000503	chr21	162934	172649	+
ENSGALT00000000689_ENSGALG00000000504	chr26	1337160	1339941	-
ENSGALT00000000691_ENSGALG00000000505	chr27	2597672	2606291	+
ENSGALT00000000693_ENSGALG00000000507	chr11	20703168	20704659	+
ENSGALT00000000694_ENSGALG00000000508	chr21	174099	182455	+
ENSGALT00000000695_ENSGALG00000000509	chr23	170992	175564	+
ENSGALT00000000697_ENSGALG00000000510	chr27	2612005	2629021	+
ENSGALT00000000700_ENSGALG00000000511	chr26	1344288	1358602	+
ENSGALT00000000702_ENSGALG00000000513	chr11	20732138	20737856	+
ENSGALT00000000703_ENSGALG00000000514	chr21	183238	186321	+
ENSGALT00000000704_ENSGALG00000013837	chr9	19274717	19381854	+
ENSGALT00000000705_ENSGALG00000000516	chr11	20737886	20771161	-
ENSGALT00000000706_ENSGALG00000000516	chr11	20737886	20771161	-
ENSGALT00000000712_ENSGALG00000000518	chr26	504794	511454	+
ENSGALT00000000714_ENSGALG00000000519	chr23	181838	191070	+
ENSGALT00000000716_ENSGALG00000013789	chr10	12024098	12105697	+
ENSGALT00000000717_ENSGALG00000000521	chr11	20777196	20780877	+
ENSGALT00000000721_ENSGALG00000000523	chr26	1364145	1372562	-
ENSGALT00000000724_ENSGALG00000000525	chr27	2642119	2670417	+
ENSGALT00000000726_ENSGALG00000000526	chr11	20773079	20774205	-
ENSGALT00000000727_ENSGALG00000000527	chr23	193095	194583	-
ENSGALT00000000728_ENSGALG00000000528	chr11	20806581	20807330	-
ENSGALT00000000730_ENSGALG00000000529	chr27	2678992	2683693	-
ENSGALT00000000731_ENSGALG00000000530	chr21	188315	196137	-
ENSGALT00000000733_ENSGALG00000018806	chr22	3869529	3870743	-
ENSGALT00000000735_ENSGALG00000000533	chr26	1382525	1388418	+
ENSGALT00000000738_ENSGALG00000000534	chr22	3876885	3878491	-
ENSGALT00000000739_ENSGALG00000000535	chr21	227107	229261	+
ENSGALT00000000742_ENSGALG00000000537	chr21	235466	240808	-
ENSGALT00000000743_ENSGALG00000000538	chr27	2689833	2695973	+
ENSGALT00000000745_ENSGALG00000000540	chr11	20811977	20819202	+
ENSGALT00000000748_ENSGALG00000000541	chr26	479573	493566	+
ENSGALT00000000749_ENSGALG00000000542	chr23	213354	214554	-
ENSGALT00000000750_ENSGALG00000021697	chr23	196625	207786	-
ENSGALT00000000755_ENSGALG00000000543	chr21	243621	247180	+
ENSGALT00000000757_ENSGALG00000000545	chr26	1519502	1523493	-
ENSGALT00000000759_ENSGALG00000000546	chr13	7950858	8004915	+
ENSGALT00000000760_ENSGALG00000000547	chr23	208817	210450	-
ENSGALT00000000761_ENSGALG00000000548	chr23	217899	233536	-
ENSGALT00000000763_ENSGALG00000000549	chr11	20819211	20820758	-
ENSGALT00000000766_ENSGALG00000000550	chr27	2696786	2707899	-
ENSGALT00000000772_ENSGALG00000000556	chr21	256326	259641	+
ENSGALT00000000773_ENSGALG00000000557	chr26	1508187	1516820	-
ENSGALT00000000776_ENSGALG00000000558	chr28	683988	697412	-
ENSGALT00000000779_ENSGALG00000000560	chr26	1430130	1437344	+
ENSGALT00000000781_ENSGALG00000000562	chr23	241267	255608	-
ENSGALT00000000783_ENSGALG00000000564	chr27	2709120	2716110	-
ENSGALT00000000792_ENSGALG00000000568	chr26	438573	477443	+
ENSGALT00000000793_ENSGALG00000000569	chr23	412673	432268	-
ENSGALT00000000796_ENSGALG00000018838	chr1	126878429	126879468	+
ENSGALT00000000797_ENSGALG00000000573	chr21	265013	280881	-
ENSGALT00000000804_ENSGALG00000000576	chr25	859700	862105	-
ENSGALT00000000806_ENSGALG00000000577	chr28	732285	762960	+
ENSGALT00000000809_ENSGALG00000000579	chr21	282477	286118	-
ENSGALT00000000811_ENSGALG00000000581	chr27	2718319	2734734	+
ENSGALT00000000813_ENSGALG00000000583	chr26	1502253	1507500	+
ENSGALT00000000815_ENSGALG00000000584	chr26	381890	404598	+
ENSGALT00000000816_ENSGALG00000000585	chr27	2744008	2749166	+
ENSGALT00000000817_ENSGALG00000000586	chr6	21031100	21033215	+
ENSGALT00000000819_ENSGALG00000000587	chr26	1531709	1569882	-
ENSGALT00000000824_ENSGALG00000000589	chr28	788957	794489	-
ENSGALT00000000829_ENSGALG00000000593	chr4	61807347	61809835	+
ENSGALT00000000832_ENSGALG00000000596	chr27	2752684	2780060	+
ENSGALT00000000834_ENSGALG00000000597	chr23	438325	508237	-
ENSGALT00000000837_ENSGALG00000000599	chr28	801331	814486	-
ENSGALT00000000839_ENSGALG00000000600	chr26	364220	369999	-
ENSGALT00000000842_ENSGALG00000000603	chr27	2801043	2852691	+
ENSGALT00000000845_ENSGALG00000000604	chr23	516632	523494	-
ENSGALT00000000848_ENSGALG00000000606	chr26	351698	355251	-
ENSGALT00000000849_ENSGALG00000000607	chr26	345148	348337	+
ENSGALT00000000855_ENSGALG00000000608	chr11	20822703	20835248	+
ENSGALT00000000857_ENSGALG00000000608	chr11	20827134	20835248	+
ENSGALT00000000862_ENSGALG00000000610	chr21	290275	332570	-
ENSGALT00000000864_ENSGALG00000000611	chr26	1580528	1584243	-
ENSGALT00000000866_ENSGALG00000000613	chr28	821036	833898	-
ENSGALT00000000870_ENSGALG00000000615	chr23	490312	550328	-
ENSGALT00000000873_ENSGALG00000000616	chr26	316906	320586	+
ENSGALT00000000876_ENSGALG00000000618	chr23	550945	564042	+
ENSGALT00000000877_ENSGALG00000000619	chr28	840598	842212	-
ENSGALT00000000878_ENSGALG00000000620	chr23	564950	568772	-
ENSGALT00000000879_ENSGALG00000000620	chr23	565194	568772	-
ENSGALT00000000880_ENSGALG00000000621	chr28	858923	865719	+
ENSGALT00000000882_ENSGALG00000000628	chr26	292718	310948	+
ENSGALT00000000884_ENSGALG00000000623	chr26	1584598	1598510	-
ENSGALT00000000885_ENSGALG00000000624	chr11	20838991	20865629	+
ENSGALT00000000887_ENSGALG00000000625	chr27	2857155	2879337	-
ENSGALT00000000890_ENSGALG00000000626	chr28	869502	869925	+
ENSGALT00000000891_ENSGALG00000000627	chr21	517664	533993	+
ENSGALT00000000894_ENSGALG00000000628	chr26	292688	311684	+
ENSGALT00000000895_ENSGALG00000000629	chr28	871009	871860	+
ENSGALT00000000896_ENSGALG00000000630	chr11	20867358	20870132	+
ENSGALT00000000898_ENSGALG00000000632	chr11	20862415	20872516	-
ENSGALT00000000899_ENSGALG00000000633	chr21	539224	540588	-
ENSGALT00000000901_ENSGALG00000000634	chr21	540713	548395	+
ENSGALT00000000902_ENSGALG00000000635	chr23	846779	894960	+
ENSGALT00000000908_ENSGALG00000000636	chr26	1614805	1626440	+
ENSGALT00000000909_ENSGALG00000000637	chr21	550987	557453	-
ENSGALT00000000910_ENSGALG00000000638	chr11	20873914	20875844	+
ENSGALT00000000911_ENSGALG00000000639	chr26	1638918	1640997	-
ENSGALT00000000912_ENSGALG00000000640	chr11	20880889	20881111	+
ENSGALT00000000913_ENSGALG00000000641	chr11	20887933	20890574	-
ENSGALT00000000915_ENSGALG00000000643	chr14	13552791	13573785	-
ENSGALT00000000916_ENSGALG00000000644	chr26	1726350	1769540	+
ENSGALT00000000917_ENSGALG00000000644	chr26	1726362	1769398	+
ENSGALT00000000918_ENSGALG00000000645	chr21	565655	571146	-
ENSGALT00000000923_ENSGALG00000000650	chr11	20890623	20891948	+
ENSGALT00000000926_ENSGALG00000000652	chr21	579810	587469	+
ENSGALT00000000928_ENSGALG00000000653	chr26	1776431	1800083	+
ENSGALT00000000929_ENSGALG00000000654	chr11	20892289	20894760	-
ENSGALT00000000931_ENSGALG00000000656	chr26	1809119	1809860	-
ENSGALT00000000932_ENSGALG00000000657	chr11	20895889	20903666	-
ENSGALT00000000934_ENSGALG00000024053	chr21	588693	592500	+
ENSGALT00000000935_ENSGALG00000000660	chr11	20907926	20921351	+
ENSGALT00000000936_ENSGALG00000000661	chr28	886871	888822	+
ENSGALT00000000938_ENSGALG00000000663	chr11	18698062	18738839	+
ENSGALT00000000942_ENSGALG00000000667	chr23	932616	936260	+
ENSGALT00000000943_ENSGALG00000000668	chr26	1811044	1820368	-
ENSGALT00000000945_ENSGALG00000000669	chr25	996467	1002791	+
ENSGALT00000000947_ENSGALG00000000671	chr11	20958547	20989134	+
ENSGALT00000000949_ENSGALG00000000672	chr23	1196890	1213633	+
ENSGALT00000000950_ENSGALG00000000673	chr26	1850103	1865451	+
ENSGALT00000000956_ENSGALG00000000674	chr27	1379441	1440613	+
ENSGALT00000000957_ENSGALG00000000675	chr23	1216048	1228889	-
ENSGALT00000000960_ENSGALG00000000678	chr23	1357317	1359206	+
ENSGALT00000000962_ENSGALG00000000680	chr26	1875016	1883278	-
ENSGALT00000000963_ENSGALG00000000681	chr1	198029608	198055963	+
ENSGALT00000000967_ENSGALG00000000684	chr26	1890649	1894398	-
ENSGALT00000000968_ENSGALG00000000685	chr27	1354681	1366522	-
ENSGALT00000000970_ENSGALG00000000687	chr14	12489677	12524198	-
ENSGALT00000000971_ENSGALG00000003267	chr27	4551541	4560438	-
ENSGALT00000000973_ENSGALG00000000690	chr1	198066118	198101181	+
ENSGALT00000000975_ENSGALG00000000692	chr26	1966935	1976535	+
ENSGALT00000000977_ENSGALG00000000693	chr11	20997775	21000327	-
ENSGALT00000000979_ENSGALG00000000694	chr27	1332472	1349342	+
ENSGALT00000000983_ENSGALG00000000695	chr26	1986678	1996671	+
ENSGALT00000000989_ENSGALG00000000698	chr23	1367436	1368526	+
ENSGALT00000000991_ENSGALG00000000699	chr11	21002492	21035828	+
ENSGALT00000000994_ENSGALG00000000701	chr26	2006039	2017600	-
ENSGALT00000000996_ENSGALG00000000702	chr19	58933	62797	+
ENSGALT00000000997_ENSGALG00000000703	chr26	2032520	2038261	-
ENSGALT00000001000_ENSGALG00000000706	chr19	137178	150051	-
ENSGALT00000001001_ENSGALG00000000707	chr11	21036891	21041369	-
ENSGALT00000001004_ENSGALG00000000708	chr26	2070406	2084478	-
ENSGALT00000001006_ENSGALG00000000710	chr21	593423	597980	-
ENSGALT00000001008_ENSGALG00000000712	chr26	2086174	2091794	-
ENSGALT00000001009_ENSGALG00000000713	chr11	21462671	21557984	+
ENSGALT00000001010_ENSGALG00000000714	chr26	2092293	2092926	-
ENSGALT00000001012_ENSGALG00000000716	chr19	158667	172107	-
ENSGALT00000001015_ENSGALG00000000719	chr21	599505	601773	+
ENSGALT00000001016_ENSGALG00000000720	chr23	1368528	1371528	+
ENSGALT00000001018_ENSGALG00000000721	chr26	2094290	2110317	-
ENSGALT00000001022_ENSGALG00000000722	chr28	890801	896334	+
ENSGALT00000001026_ENSGALG00000000723	chr23	1374445	1386285	+
ENSGALT00000001027_ENSGALG00000000724	chr26	2117141	2128322	-
ENSGALT00000001028_ENSGALG00000000725	chr10	8850139	8851579	+
ENSGALT00000001029_ENSGALG00000000726	chr28	910807	928361	-
ENSGALT00000001032_ENSGALG00000000729	chr23	1387806	1405844	+
ENSGALT00000001035_ENSGALG00000000730	chr26	254790	282571	+
ENSGALT00000001043_ENSGALG00000000731	chr23	1414725	1418788	+
ENSGALT00000001044_ENSGALG00000000805	chr19	177277	179794	-
ENSGALT00000001046_ENSGALG00000000733	chr1	198105059	198163463	-
ENSGALT00000001050_ENSGALG00000000734	chr23	1420616	1424414	-
ENSGALT00000001051_ENSGALG00000013788	chr19	51230	53322	-
ENSGALT00000001052_ENSGALG00000000736	chr28	933357	938209	+
ENSGALT00000001053_ENSGALG00000000737	chr23	1424700	1429404	+
ENSGALT00000001056_ENSGALG00000000739	chr23	1430458	1432615	+
ENSGALT00000001057_ENSGALG00000000740	chr28	954435	959177	+
ENSGALT00000001058_ENSGALG00000000777	chr23	1436816	1438941	-
ENSGALT00000001059_ENSGALG00000000742	chr26	232027	232654	-
ENSGALT00000001061_ENSGALG00000021451	chr11	1155857	1158453	+
ENSGALT00000001062_ENSGALG00000021447	chr11	1123146	1125543	+
ENSGALT00000001064_ENSGALG00000021450	chr11	1118812	1121034	+
ENSGALT00000001068_ENSGALG00000000744	chr25	1781806	1782772	+
ENSGALT00000001069_ENSGALG00000024060	chr25	1781212	1784128	-
ENSGALT00000001070_ENSGALG00000000745	chr26	2131519	2143284	-
ENSGALT00000001077_ENSGALG00000000760	chr13	621167	693062	-
ENSGALT00000001079_ENSGALG00000000760	chr13	621962	693839	-
ENSGALT00000001081_ENSGALG00000024400	chr13	736148	775133	-
ENSGALT00000001082_ENSGALG00000000747	chr21	616977	628631	+
ENSGALT00000001087_ENSGALG00000000748	chr28	959511	966687	-
ENSGALT00000001090_ENSGALG00000000748	chr28	959489	967224	-
ENSGALT00000001093_ENSGALG00000000750	chr1	198208412	198244889	-
ENSGALT00000001095_ENSGALG00000000751	chr25	1796515	1818217	-
ENSGALT00000001098_ENSGALG00000000753	chr26	209689	224870	-
ENSGALT00000001099_ENSGALG00000000754	chr11	21676303	21677086	+
ENSGALT00000001104_ENSGALG00000000759	chr1	198370031	198370801	+
ENSGALT00000001106_ENSGALG00000000761	chr1	198371869	198373299	-
ENSGALT00000001107_ENSGALG00000000912	chr21	630634	644501	-
ENSGALT00000001109_ENSGALG00000000764	chr25	1783615	1786523	+
ENSGALT00000001110_ENSGALG00000012833	chr10	22223081	22232367	+
ENSGALT00000001111_ENSGALG00000000766	chr13	809252	826639	-
ENSGALT00000001113_ENSGALG00000000768	chr1	137628485	137644351	-
ENSGALT00000001117_ENSGALG00000000771	chr11	64702	82729	+
ENSGALT00000001119_ENSGALG00000009781	chr6	34784794	35152615	+
ENSGALT00000001120_ENSGALG00000000774	chr11	338713	342202	+
ENSGALT00000001122_ENSGALG00000000775	chr25	1787223	1789851	-
ENSGALT00000001123_ENSGALG00000000776	chr26	190118	205626	+
ENSGALT00000001127_ENSGALG00000000777	chr23	1435363	1469919	-
ENSGALT00000001130_ENSGALG00000023705	chr18	592934	611290	-
ENSGALT00000001131_ENSGALG00000000780	chr11	212148	244760	+
ENSGALT00000001132_ENSGALG00000000781	chr25	1834595	1837421	+
ENSGALT00000001134_ENSGALG00000000783	chr23	1481992	1483003	-
ENSGALT00000001137_ENSGALG00000000784	chr28	983696	1002552	+
ENSGALT00000001140_ENSGALG00000000786	chr26	2164317	2167770	-
ENSGALT00000001141_ENSGALG00000000787	chr11	21678378	21688861	-
ENSGALT00000001144_ENSGALG00000000788	chr26	2176250	2176502	-
ENSGALT00000001145_ENSGALG00000000789	chr25	1840074	1845225	+
ENSGALT00000001147_ENSGALG00000000790	chr23	1493273	1507048	-
ENSGALT00000001149_ENSGALG00000000791	chr26	2194369	2198076	-
ENSGALT00000001151_ENSGALG00000000793	chr25	1848928	1851198	-
ENSGALT00000001152_ENSGALG00000000794	chr13	825159	836799	+
ENSGALT00000001153_ENSGALG00000000795	chr28	1012951	1020239	+
ENSGALT00000001159_ENSGALG00000000800	chr11	264296	280738	-
ENSGALT00000001162_ENSGALG00000009070	chr7	11230380	11236493	+
ENSGALT00000001163_ENSGALG00000000802	chr11	21690487	21693968	-
ENSGALT00000001164_ENSGALG00000000803	chr28	1526877	1528298	+
ENSGALT00000001165_ENSGALG00000000804	chr11	280827	285767	+
ENSGALT00000001168_ENSGALG00000000806	chr28	1553332	1555162	+
ENSGALT00000001169_ENSGALG00000000807	chr28	1559028	1559842	+
ENSGALT00000001170_ENSGALG00000000808	chr1	198463454	198509638	+
ENSGALT00000001176_ENSGALG00000000809	chr25	1857855	1875203	+
ENSGALT00000001179_ENSGALG00000000810	chr28	1561971	1563214	+
ENSGALT00000001181_ENSGALG00000000811	chr11	21695100	21701432	-
ENSGALT00000001183_ENSGALG00000000812	chr28	1566832	1568101	-
ENSGALT00000001184_ENSGALG00000000779	chr18	308297	336404	-
ENSGALT00000001185_ENSGALG00000000814	chr23	1514341	1536730	+
ENSGALT00000001187_ENSGALG00000000809	chr25	1872114	1875129	+
ENSGALT00000001189_ENSGALG00000000816	chr26	2199413	2279822	+
ENSGALT00000001191_ENSGALG00000000817	chr11	21701389	21713522	+
ENSGALT00000001192_ENSGALG00000000818	chr1	198541903	198543826	+
ENSGALT00000001193_ENSGALG00000000819	chr28	1588433	1590935	+
ENSGALT00000001194_ENSGALG00000000820	chr23	1606651	1607782	+
ENSGALT00000001195_ENSGALG00000000821	chr23	1642135	1642735	+
ENSGALT00000001197_ENSGALG00000000823	chr19	200907	251454	+
ENSGALT00000001199_ENSGALG00000000824	chr27	1321805	1323987	+
ENSGALT00000001202_ENSGALG00000019759	chr26	139939	161035	+
ENSGALT00000001203_ENSGALG00000019759	chr26	139939	161035	+
ENSGALT00000001206_ENSGALG00000000826	chr26	165454	175908	+
ENSGALT00000001207_ENSGALG00000000827	chr28	1600317	1608832	-
ENSGALT00000001209_ENSGALG00000000827	chr28	1593631	1598079	-
ENSGALT00000001211_ENSGALG00000000829	chr19	254793	256163	-
ENSGALT00000001212_ENSGALG00000000830	chr1	198629633	198667107	-
ENSGALT00000001221_ENSGALG00000000833	chr13	844371	852960	-
ENSGALT00000001223_ENSGALG00000000834	chr26	2305308	2315131	+
ENSGALT00000001225_ENSGALG00000000835	chr28	1604097	1612296	+
ENSGALT00000001226_ENSGALG00000000836	chr25	1894547	1896996	-
ENSGALT00000001227_ENSGALG00000000837	chr19	270992	289029	-
ENSGALT00000001229_ENSGALG00000000838	chr1	198678852	198690626	+
ENSGALT00000001231_ENSGALG00000000839	chr1	198826725	198854182	+
ENSGALT00000001233_ENSGALG00000000840	chr23	1656802	1684891	-
ENSGALT00000001235_ENSGALG00000000842	chr13	853099	854501	+
ENSGALT00000001236_ENSGALG00000000843	chr28	1623478	1677599	-
ENSGALT00000001237_ENSGALG00000000844	chr26	120999	134800	-
ENSGALT00000001240_ENSGALG00000000845	chr1	198996199	199064135	-
ENSGALT00000001241_ENSGALG00000000846	chr13	854421	860299	-
ENSGALT00000001243_ENSGALG00000000847	chr17	11137383	11174105	+
ENSGALT00000001245_ENSGALG00000000848	chr11	21724440	21766175	+
ENSGALT00000001248_ENSGALG00000000850	chr24	248565	253905	+
ENSGALT00000001249_ENSGALG00000000851	chr13	872436	873336	-
ENSGALT00000001250_ENSGALG00000000852	chr13	883822	887211	-
ENSGALT00000001251_ENSGALG00000000853	chr17	11113705	11122782	+
ENSGALT00000001253_ENSGALG00000000855	chr23	1687094	1700493	-
ENSGALT00000001255_ENSGALG00000000856	chr26	2315728	2325124	-
ENSGALT00000001256_ENSGALG00000000857	chr27	1296891	1308099	+
ENSGALT00000001259_ENSGALG00000000860	chr11	288415	315962	-
ENSGALT00000001264_ENSGALG00000000862	chr23	1704305	1733624	-
ENSGALT00000001265_ENSGALG00000000863	chr26	2331145	2332708	+
ENSGALT00000001266_ENSGALG00000000864	chr17	11104040	11113606	-
ENSGALT00000001270_ENSGALG00000021696	chr19	292442	296450	+
ENSGALT00000001274_ENSGALG00000000865	chr19	357481	361459	+
ENSGALT00000001276_ENSGALG00000000866	chr25	1927454	1934624	-
ENSGALT00000001277_ENSGALG00000018415	chr25	1898694	1901877	-
ENSGALT00000001279_ENSGALG00000000868	chr1	199102445	199114776	-
ENSGALT00000001280_ENSGALG00000000869	chr23	1744440	1752464	+
ENSGALT00000001283_ENSGALG00000000870	chr27	1290261	1296379	-
ENSGALT00000001284_ENSGALG00000000871	chr1	199097428	199098565	+
ENSGALT00000001286_ENSGALG00000000873	chr1	199093256	199094213	+
ENSGALT00000001288_ENSGALG00000000874	chr11	346258	361669	-
ENSGALT00000001289_ENSGALG00000000875	chr11	21776765	21796385	+
ENSGALT00000001292_ENSGALG00000000878	chr27	1272000	1279349	-
ENSGALT00000001294_ENSGALG00000000880	chr11	373250	376791	-
ENSGALT00000001295_ENSGALG00000000881	chr23	1763492	1768542	-
ENSGALT00000001296_ENSGALG00000000882	chr11	21801919	21802889	-
ENSGALT00000001297_ENSGALG00000000883	chr26	2345507	2363858	+
ENSGALT00000001298_ENSGALG00000000884	chr13	939868	945216	+
ENSGALT00000001300_ENSGALG00000000886	chr11	395767	399349	-
ENSGALT00000001301_ENSGALG00000000887	chr23	1769696	1772151	-
ENSGALT00000001302_ENSGALG00000000888	chr25	1964343	1967387	+
ENSGALT00000001304_ENSGALG00000000889	chr11	401654	422346	+
ENSGALT00000001308_ENSGALG00000000890	chr26	99787	117586	-
ENSGALT00000001309_ENSGALG00000000891	chr19	296697	299848	+
ENSGALT00000001312_ENSGALG00000000892	chr26	2372853	2375480	-
ENSGALT00000001314_ENSGALG00000000893	chr11	21810890	21818593	+
ENSGALT00000001315_ENSGALG00000000894	chr2	100876347	100911496	+
ENSGALT00000001317_ENSGALG00000000895	chr23	1773547	1782421	+
ENSGALT00000001319_ENSGALG00000000897	chr26	93410	97423	+
ENSGALT00000001320_ENSGALG00000000898	chr11	426230	432756	+
ENSGALT00000001321_ENSGALG00000000899	chr13	1098084	1128725	+
ENSGALT00000001322_ENSGALG00000000900	chr26	89274	92154	-
ENSGALT00000001323_ENSGALG00000000901	chr11	21828618	21829734	+
ENSGALT00000001324_ENSGALG00000000902	chr23	1787945	1790885	-
ENSGALT00000001325_ENSGALG00000000903	chr11	21836868	21838883	-
ENSGALT00000001326_ENSGALG00000000904	chr11	445217	449746	-
ENSGALT00000001330_ENSGALG00000000906	chr17	11018896	11088713	+
ENSGALT00000001334_ENSGALG00000000907	chr11	21838577	21850742	+
ENSGALT00000001336_ENSGALG00000000908	chr11	21851316	21871788	+
ENSGALT00000001337_ENSGALG00000000909	chr27	1267261	1271018	-
ENSGALT00000001340_ENSGALG00000000911	chr26	2386836	2388598	+
ENSGALT00000001341_ENSGALG00000000912	chr21	630629	644501	-
ENSGALT00000001342_ENSGALG00000000913	chr11	21898870	21900052	+
ENSGALT00000001343_ENSGALG00000000914	chr27	1264318	1265872	+
ENSGALT00000001349_ENSGALG00000000917	chr13	1157884	1168257	-
ENSGALT00000001352_ENSGALG00000000918	chr27	1259549	1262857	+
ENSGALT00000001353_ENSGALG00000000919	chr26	2390696	2408313	-
ENSGALT00000001354_ENSGALG00000000920	chr25	1976291	1985960	+
ENSGALT00000001355_ENSGALG00000000921	chr23	1820614	1828213	-
ENSGALT00000001362_ENSGALG00000000927	chr17	11031625	11041236	-
ENSGALT00000001367_ENSGALG00000000930	chr19	313531	347265	-
ENSGALT00000001368_ENSGALG00000021694	chr19	301591	308814	-
ENSGALT00000001372_ENSGALG00000000934	chr17	10978141	10979533	+
ENSGALT00000001374_ENSGALG00000000935	chr25	1987018	1999174	+
ENSGALT00000001376_ENSGALG00000000936	chr17	10784802	10879992	+
ENSGALT00000001379_ENSGALG00000021448	chr24	254555	262427	-
ENSGALT00000001381_ENSGALG00000000939	chr24	335122	358465	-
ENSGALT00000001383_ENSGALG00000021443	chr24	310004	312886	-
ENSGALT00000001386_ENSGALG00000000940	chr17	10778882	10780068	-
ENSGALT00000001392_ENSGALG00000000943	chr23	1853230	1868952	+
ENSGALT00000001394_ENSGALG00000000944	chr19	504586	507427	-
ENSGALT00000001396_ENSGALG00000000946	chr13	1378264	1408088	-
ENSGALT00000001397_ENSGALG00000000947	chr26	65800	76175	-
ENSGALT00000001398_ENSGALG00000000947	chr26	65139	82670	-
ENSGALT00000001401_ENSGALG00000000949	chr13	1412521	1419353	-
ENSGALT00000001402_ENSGALG00000000950	chr17	10690051	10738803	+
ENSGALT00000001404_ENSGALG00000000951	chr19	366394	367491	-
ENSGALT00000001405_ENSGALG00000000951	chr19	378976	380785	-
ENSGALT00000001407_ENSGALG00000000953	chr26	34094	45177	-
ENSGALT00000001408_ENSGALG00000000954	chr26	27142	29914	-
ENSGALT00000001409_ENSGALG00000000955	chr23	1876104	1881074	+
ENSGALT00000001410_ENSGALG00000000956	chr19	355104	375322	+
ENSGALT00000001411_ENSGALG00000000957	chr24	297126	300497	+
ENSGALT00000001413_ENSGALG00000000958	chr25	2000572	2014599	+
ENSGALT00000001414_ENSGALG00000000959	chr23	2518745	2524700	-
ENSGALT00000001417_ENSGALG00000000962	chr24	318379	321506	-
ENSGALT00000001420_ENSGALG00000023867	chr18	384588	401517	-
ENSGALT00000001421_ENSGALG00000023800	chr18	482485	499343	-
ENSGALT00000001422_ENSGALG00000000965	chr18	547512	570037	-
ENSGALT00000001424_ENSGALG00000023705	chr18	592934	612846	-
ENSGALT00000001425_ENSGALG00000000965	chr18	547512	570037	-
ENSGALT00000001426_ENSGALG00000000965	chr18	548509	570055	-
ENSGALT00000001427_ENSGALG00000023800	chr18	482484	500775	-
ENSGALT00000001428_ENSGALG00000023832	chr18	438026	454290	-
ENSGALT00000001430_ENSGALG00000000966	chr21	667360	672265	+
ENSGALT00000001434_ENSGALG00000000970	chr24	387073	388438	-
ENSGALT00000001436_ENSGALG00000000972	chr17	10451481	10547883	+
ENSGALT00000001439_ENSGALG00000000974	chr20	22670	25437	+
ENSGALT00000001441_ENSGALG00000000975	chr21	881345	882621	+
ENSGALT00000001442_ENSGALG00000000976	chr21	885799	887851	-
ENSGALT00000001443_ENSGALG00000000977	chr17	10363321	10448509	-
ENSGALT00000001445_ENSGALG00000000978	chr21	889544	900306	+
ENSGALT00000001446_ENSGALG00000000978	chr21	889544	900306	+
ENSGALT00000001447_ENSGALG00000000979	chr19	391547	402529	+
ENSGALT00000001448_ENSGALG00000000980	chr21	901876	905639	+
ENSGALT00000001449_ENSGALG00000000981	chr23	2525017	2534012	-
ENSGALT00000001450_ENSGALG00000000982	chr21	906836	909986	-
ENSGALT00000001453_ENSGALG00000000983	chr20	29871	47955	-
ENSGALT00000001454_ENSGALG00000000984	chr19	406382	410163	-
ENSGALT00000001455_ENSGALG00000000985	chr1	74192411	74234064	-
ENSGALT00000001456_ENSGALG00000000986	chr23	2536154	2539224	+
ENSGALT00000001458_ENSGALG00000000988	chr27	1243461	1259114	-
ENSGALT00000001462_ENSGALG00000000990	chr20	70437	74174	-
ENSGALT00000001463_ENSGALG00000000991	chr23	2543009	2548977	+
ENSGALT00000001464_ENSGALG00000000992	chr18	647140	650231	-
ENSGALT00000001466_ENSGALG00000000993	chr17	10326228	10346902	+
ENSGALT00000001470_ENSGALG00000000994	chr23	2549768	2550964	-
ENSGALT00000001471_ENSGALG00000000995	chr25	2026843	2027314	-
ENSGALT00000001472_ENSGALG00000000996	chr28	1677601	1703285	+
ENSGALT00000001473_ENSGALG00000000997	chr27	1228979	1232266	-
ENSGALT00000001474_ENSGALG00000000998	chr23	2553454	2560309	-
ENSGALT00000001475_ENSGALG00000000999	chr11	452256	453786	+
ENSGALT00000001476_ENSGALG00000001000	chr17	10313901	10317954	-
ENSGALT00000001477_ENSGALG00000001001	chr18	688166	747523	+
ENSGALT00000001479_ENSGALG00000001002	chr17	10311434	10312911	+
ENSGALT00000001481_ENSGALG00000001003	chr23	2564014	2577559	-
ENSGALT00000001482_ENSGALG00000001004	chr19	414170	424206	-
ENSGALT00000001485_ENSGALG00000001005	chr24	389638	396489	-
ENSGALT00000001487_ENSGALG00000001006	chr21	912434	939684	-
ENSGALT00000001489_ENSGALG00000001007	chr11	441181	442539	-
ENSGALT00000001491_ENSGALG00000001009	chr13	562056	583011	-
ENSGALT00000001493_ENSGALG00000001011	chr11	461250	467694	+
ENSGALT00000001494_ENSGALG00000001012	chr14	13906229	13906673	-
ENSGALT00000001495_ENSGALG00000001013	chr17	10306424	10309969	-
ENSGALT00000001496_ENSGALG00000001014	chr17	10302549	10305300	-
ENSGALT00000001497_ENSGALG00000001015	chr27	1210802	1218648	+
ENSGALT00000001499_ENSGALG00000001017	chr21	945284	958342	+
ENSGALT00000001501_ENSGALG00000001018	chr24	396853	404921	-
ENSGALT00000001502_ENSGALG00000001019	chr28	1717787	1728300	+
ENSGALT00000001503_ENSGALG00000001020	chr11	478986	482024	+
ENSGALT00000001507_ENSGALG00000001021	chr18	756054	789391	-
ENSGALT00000001509_ENSGALG00000001022	chr27	1202329	1210569	-
ENSGALT00000001512_ENSGALG00000001023	chr19	430113	479557	-
ENSGALT00000001513_ENSGALG00000001024	chr21	959534	962839	-
ENSGALT00000001514_ENSGALG00000001025	chr17	10285086	10298939	+
ENSGALT00000001517_ENSGALG00000001026	chr20	180711	209350	+
ENSGALT00000001523_ENSGALG00000001027	chr27	1190706	1192476	+
ENSGALT00000001524_ENSGALG00000001028	chr19	519123	564499	-
ENSGALT00000001527_ENSGALG00000001030	chr28	1753562	1758035	-
ENSGALT00000001528_ENSGALG00000001031	chr19	568285	594433	-
ENSGALT00000001529_ENSGALG00000001032	chr14	13902162	13905316	+
ENSGALT00000001530_ENSGALG00000001033	chr24	406140	408162	-
ENSGALT00000001532_ENSGALG00000001034	chr20	214382	219368	+
ENSGALT00000001533_ENSGALG00000001035	chr28	1760323	1764185	-
ENSGALT00000001534_ENSGALG00000001036	chr18	991634	1007292	+
ENSGALT00000001535_ENSGALG00000001037	chr17	10258372	10279279	+
ENSGALT00000001539_ENSGALG00000001038	chr23	2583728	2625686	-
ENSGALT00000001542_ENSGALG00000001039	chr17	10244734	10246059	-
ENSGALT00000001544_ENSGALG00000001040	chr21	980056	1000387	+
ENSGALT00000001552_ENSGALG00000001041	chr11	483522	501372	-
ENSGALT00000001556_ENSGALG00000001042	chr19	600221	630410	-
ENSGALT00000001557_ENSGALG00000001043	chr28	1786561	1817860	+
ENSGALT00000001559_ENSGALG00000001045	chr13	1424472	1441399	+
ENSGALT00000001567_ENSGALG00000001046	chr20	365640	430342	+
ENSGALT00000001570_ENSGALG00000001048	chr17	10236348	10238796	+
ENSGALT00000001571_ENSGALG00000001049	chr19	644764	649088	+
ENSGALT00000001572_ENSGALG00000001050	chr20	443538	530154	-
ENSGALT00000001574_ENSGALG00000001051	chr23	2636519	2651200	-
ENSGALT00000001579_ENSGALG00000001053	chr24	408948	417184	+
ENSGALT00000001580_ENSGALG00000001054	chr20	453328	457685	+
ENSGALT00000001581_ENSGALG00000001055	chr27	1123208	1171176	-
ENSGALT00000001583_ENSGALG00000001056	chr19	650871	653360	-
ENSGALT00000001585_ENSGALG00000001058	chr21	1000760	1008720	-
ENSGALT00000001589_ENSGALG00000001062	chr20	459578	473786	+
ENSGALT00000001590_ENSGALG00000001063	chr21	1014971	1135404	-
ENSGALT00000001593_ENSGALG00000001065	chr11	503137	514957	-
ENSGALT00000001597_ENSGALG00000001067	chr23	2652358	2668248	-
ENSGALT00000001599_ENSGALG00000001069	chr11	517614	521210	+
ENSGALT00000001600_ENSGALG00000001070	chr24	417300	425008	-
ENSGALT00000001603_ENSGALG00000001071	chr19	728579	748054	+
ENSGALT00000001607_ENSGALG00000001073	chr17	10174917	10189616	-
ENSGALT00000001609_ENSGALG00000001074	chr21	1214886	1219022	+
ENSGALT00000001611_ENSGALG00000001076	chr19	748949	755079	+
ENSGALT00000001612_ENSGALG00000001077	chr24	428845	430175	+
ENSGALT00000001613_ENSGALG00000001078	chr21	1236426	1237560	-
ENSGALT00000001615_ENSGALG00000001079	chr27	1112301	1119628	+
ENSGALT00000001616_ENSGALG00000001080	chr17	10147286	10164773	-
ENSGALT00000001617_ENSGALG00000001081	chr21	1342548	1352549	+
ENSGALT00000001619_ENSGALG00000001082	chr24	431394	449779	+
ENSGALT00000001623_ENSGALG00000001084	chr28	1822834	1835154	+
ENSGALT00000001624_ENSGALG00000021490	chr11	522209	525106	-
ENSGALT00000001626_ENSGALG00000001085	chr11	526550	536767	-
ENSGALT00000001628_ENSGALG00000024365	chr16	84647	86085	+
ENSGALT00000001629_ENSGALG00000024420	chr16_random	188929	190527	+
ENSGALT00000001634_ENSGALG00000001688	chr15	778378	787712	+
ENSGALT00000001635_ENSGALG00000001091	chr26	2416197	2419011	-
ENSGALT00000001637_ENSGALG00000001093	chr28	1893200	1941545	+
ENSGALT00000001639_ENSGALG00000001094	chr17	10123219	10139007	+
ENSGALT00000001643_ENSGALG00000001097	chr27	1071169	1077014	-
ENSGALT00000001645_ENSGALG00000001098	chr17	10127267	10132718	-
ENSGALT00000001647_ENSGALG00000001099	chr13	1443500	1544367	+
ENSGALT00000001653_ENSGALG00000001100	chr24	461657	465133	+
ENSGALT00000001654_ENSGALG00000001101	chr28	1956193	1967981	+
ENSGALT00000001657_ENSGALG00000001103	chr17	10091672	10111469	-
ENSGALT00000001658_ENSGALG00000001104	chr19	782449	787469	-
ENSGALT00000001660_ENSGALG00000001106	chr28	1982863	1984120	+
ENSGALT00000001661_ENSGALG00000001107	chr27	1037529	1046536	-
ENSGALT00000001662_ENSGALG00000001108	chr28	1988140	1998737	-
ENSGALT00000001663_ENSGALG00000001109	chr27	1011614	1025456	+
ENSGALT00000001666_ENSGALG00000001110	chr19	789115	868486	+
ENSGALT00000001676_ENSGALG00000001111	chr18	1013382	1193371	+
ENSGALT00000001678_ENSGALG00000001113	chr13	1548185	1549035	-
ENSGALT00000001683_ENSGALG00000001115	chr21	1363897	1384819	+
ENSGALT00000001684_ENSGALG00000016375	chr1	122345893	122438410	-
ENSGALT00000001686_ENSGALG00000001117	chr26	2430307	2441395	+
ENSGALT00000001687_ENSGALG00000001118	chr17	10044635	10090924	+
ENSGALT00000001688_ENSGALG00000024184	chr27	966356	966680	+
ENSGALT00000001690_ENSGALG00000001121	chr28	2006348	2031967	-
ENSGALT00000001691_ENSGALG00000001122	chr19	960831	1013646	+
ENSGALT00000001692_ENSGALG00000024190	chr27	906414	906720	+
ENSGALT00000001693_ENSGALG00000001124	chr17	9938900	9959046	+
ENSGALT00000001695_ENSGALG00000001126	chr28	2033443	2047169	+
ENSGALT00000001696_ENSGALG00000001126	chr28	2033452	2047169	+
ENSGALT00000001698_ENSGALG00000024246	chr27	406954	407260	+
ENSGALT00000001699_ENSGALG00000001129	chr24	470603	518318	-
ENSGALT00000001700_ENSGALG00000001129	chr24	472219	705991	-
ENSGALT00000001702_ENSGALG00000001131	chr16	287483	288337	-
ENSGALT00000001704_ENSGALG00000001132	chr13	1549907	1553651	-
ENSGALT00000001706_ENSGALG00000001130	chr19	1048262	1234280	-
ENSGALT00000001708_ENSGALG00000001136	chr21	1391004	1392200	-
ENSGALT00000001709_ENSGALG00000001137	chr24	869805	873939	-
ENSGALT00000001710_ENSGALG00000001138	chr24	893456	896637	+
ENSGALT00000001712_ENSGALG00000015708	chr4	86426058	86476629	-
ENSGALT00000001714_ENSGALG00000021689	chr21	1401732	1402770	+
ENSGALT00000001715_ENSGALG00000001141	chr21	1408367	1410003	+
ENSGALT00000001717_ENSGALG00000001143	chr24	897098	936995	-
ENSGALT00000001719_ENSGALG00000001143	chr24	897449	963027	-
ENSGALT00000001720_ENSGALG00000001144	chr13	10364755	10369928	-
ENSGALT00000001723_ENSGALG00000001146	chr28	2048112	2052822	-
ENSGALT00000001727_ENSGALG00000001149	chr11	539597	541583	-
ENSGALT00000001728_ENSGALG00000001150	chr18	1221916	1231575	-
ENSGALT00000001731_ENSGALG00000001153	chr19	1304447	1975038	-
ENSGALT00000001735_ENSGALG00000001155	chr18	1635933	1636332	+
ENSGALT00000001736_ENSGALG00000001156	chr18	1653448	1654114	-
ENSGALT00000001740_ENSGALG00000001157	chr17	9736087	9912827	-
ENSGALT00000001743_ENSGALG00000001158	chr13	10377476	10407259	+
ENSGALT00000001745_ENSGALG00000001160	chr11	549149	550730	+
ENSGALT00000001747_ENSGALG00000001161	chr24	1009740	1080054	+
ENSGALT00000001752_ENSGALG00000001162	chr27	3313096	3321764	+
ENSGALT00000001753_ENSGALG00000001163	chr18	1670623	1679400	+
ENSGALT00000001755_ENSGALG00000001164	chr26	2481306	2497951	+
ENSGALT00000001764_ENSGALG00000001165	chr21	1410902	1431083	+
ENSGALT00000001766_ENSGALG00000001166	chr19	2551729	2666653	+
ENSGALT00000001767_ENSGALG00000001167	chr24	1091006	1092128	-
ENSGALT00000001768_ENSGALG00000001168	chr11	552554	559936	-
ENSGALT00000001772_ENSGALG00000001169	chr17	9702478	9727497	+
ENSGALT00000001774_ENSGALG00000001171	chr28	2059978	2064018	-
ENSGALT00000001776_ENSGALG00000001172	chr21	1432114	1443067	-
ENSGALT00000001779_ENSGALG00000001174	chr19	2594453	2608735	-
ENSGALT00000001781_ENSGALG00000001175	chr26	2498375	2510187	+
ENSGALT00000001782_ENSGALG00000001176	chr13_random	10445	11040	+
ENSGALT00000001786_ENSGALG00000001177	chr26	2542677	2551591	-
ENSGALT00000001788_ENSGALG00000001179	chr9	1515849	1575941	-
ENSGALT00000001790_ENSGALG00000001181	chr24	1123895	1134344	+
ENSGALT00000001793_ENSGALG00000001182	chr20	490430	522628	+
ENSGALT00000001794_ENSGALG00000001183	chr18	1689743	1767912	-
ENSGALT00000001795_ENSGALG00000001183	chr18	1689743	1767912	-
ENSGALT00000001796_ENSGALG00000001183	chr18	1689743	1767912	-
ENSGALT00000001797_ENSGALG00000001184	chr11	560077	565860	-
ENSGALT00000001798_ENSGALG00000021473	chr11	698302	708378	-
ENSGALT00000001801_ENSGALG00000001186	chr27	3301173	3311529	-
ENSGALT00000001802_ENSGALG00000001187	chr17	9612510	9642852	-
ENSGALT00000001803_ENSGALG00000001188	chr27	3286303	3295425	+
ENSGALT00000001804_ENSGALG00000001189	chr19	2609758	2616232	-
ENSGALT00000001805_ENSGALG00000001190	chr9	1580786	1588690	-
ENSGALT00000001806_ENSGALG00000001191	chr27	3250186	3254772	+
ENSGALT00000001808_ENSGALG00000001192	chr24	1172171	1275817	-
ENSGALT00000001810_ENSGALG00000001194	chr11	566341	572318	+
ENSGALT00000001814_ENSGALG00000001197	chr24	1366800	1393002	+
ENSGALT00000001815_ENSGALG00000022700	chr1	200345815	200347155	+
ENSGALT00000001819_ENSGALG00000001201	chr11	580080	583971	+
ENSGALT00000001821_ENSGALG00000001202	chr18	1887113	1890677	+
ENSGALT00000001822_ENSGALG00000001203	chr24	1442383	1446370	+
ENSGALT00000001823_ENSGALG00000001204	chr11	590279	595248	+
ENSGALT00000001824_ENSGALG00000014060	chr1	195039423	195055432	+
ENSGALT00000001825_ENSGALG00000001206	chr13	8505445	8508811	+
ENSGALT00000001830_ENSGALG00000001207	chr21	1448162	1481136	-
ENSGALT00000001834_ENSGALG00000001208	chr9	1602693	1644453	+
ENSGALT00000001836_ENSGALG00000001209	chr20	532600	535448	-
ENSGALT00000001837_ENSGALG00000001210	chr13	8511238	8514374	+
ENSGALT00000001838_ENSGALG00000001211	chr18	1896348	1901046	-
ENSGALT00000001841_ENSGALG00000001213	chr9	1652250	1653660	-
ENSGALT00000001842_ENSGALG00000001214	chr11	596723	602352	-
ENSGALT00000001844_ENSGALG00000001215	chr23	2670490	2676678	+
ENSGALT00000001847_ENSGALG00000001217	chr9	1668767	1698223	+
ENSGALT00000001848_ENSGALG00000001218	chr28	2057684	2065633	+
ENSGALT00000001850_ENSGALG00000001219	chr20	559484	579781	+
ENSGALT00000001852_ENSGALG00000001220	chr11	603528	608586	+
ENSGALT00000001855_ENSGALG00000001223	chr21	1529724	1533314	+
ENSGALT00000001857_ENSGALG00000024179	chr27	990325	990640	-
ENSGALT00000001858_ENSGALG00000001225	chr17	9535957	9589344	+
ENSGALT00000001860_ENSGALG00000001226	chr17	802023	832506	-
ENSGALT00000001861_ENSGALG00000001227	chr18	1910766	1922080	-
ENSGALT00000001862_ENSGALG00000021573	chr18	1938527	1987805	-
ENSGALT00000001863_ENSGALG00000024296	chr24	1453349	1455354	+
ENSGALT00000001864_ENSGALG00000001229	chr21	1657219	1747412	-
ENSGALT00000001868_ENSGALG00000001231	chr20	590237	616848	-
ENSGALT00000001870_ENSGALG00000001233	chr23	2680260	2686229	+
ENSGALT00000001871_ENSGALG00000001234	chr11	611150	616777	+
ENSGALT00000001874_ENSGALG00000001235	chr28	2087862	2095205	-
ENSGALT00000001876_ENSGALG00000021570	chr17	9519075	9520341	-
ENSGALT00000001877_ENSGALG00000001236	chr17	9525696	9527031	-
ENSGALT00000001879_ENSGALG00000001238	chr18	2043802	2121408	-
ENSGALT00000001881_ENSGALG00000001239	chr13	8532446	8536309	+
ENSGALT00000001884_ENSGALG00000001240	chr15	21277	29209	-
ENSGALT00000001885_ENSGALG00000001241	chr23	2688058	2692227	-
ENSGALT00000001888_ENSGALG00000001244	chr18	2125548	2130403	+
ENSGALT00000001890_ENSGALG00000001245	chr28	2096151	2102258	+
ENSGALT00000001892_ENSGALG00000001246	chr13	8484621	8495294	+
ENSGALT00000001893_ENSGALG00000013639	chr23	2701075	2703470	-
ENSGALT00000001896_ENSGALG00000015770	chr1	106057663	106305968	-
ENSGALT00000001897_ENSGALG00000001250	chr24	1464116	1486282	-
ENSGALT00000001898_ENSGALG00000001250	chr24	1463163	1470658	-
ENSGALT00000001899_ENSGALG00000001251	chr23	2804726	2805889	+
ENSGALT00000001900_ENSGALG00000001252	chr28	2102571	2106848	-
ENSGALT00000001902_ENSGALG00000001253	chr17	9492542	9507995	-
ENSGALT00000001904_ENSGALG00000014148	chr12	20463	28594	-
ENSGALT00000001905_ENSGALG00000001255	chr13	8438568	8446483	+
ENSGALT00000001908_ENSGALG00000001256	chr11	621657	649073	+
ENSGALT00000001911_ENSGALG00000001258	chr1	199122369	199128225	-
ENSGALT00000001912_ENSGALG00000013837	chr9	19274095	19387696	+
ENSGALT00000001914_ENSGALG00000001261	chr18	2131059	2151176	+
ENSGALT00000001916_ENSGALG00000001262	chr23	2808471	2815885	-
ENSGALT00000001925_ENSGALG00000021665	chr19	2619930	2670862	-
ENSGALT00000001926_ENSGALG00000001263	chr19	2675976	2712895	-
ENSGALT00000001931_ENSGALG00000001264	chr26	2573154	2661387	-
ENSGALT00000001934_ENSGALG00000001267	chr28	2108065	2116998	+
ENSGALT00000001936_ENSGALG00000001269	chr10	20520	32971	-
ENSGALT00000001938_ENSGALG00000001270	chr21	1777610	1816984	-
ENSGALT00000001940_ENSGALG00000001271	chr27	3191996	3194187	-
ENSGALT00000001941_ENSGALG00000013406	chr12	15684186	15706885	-
ENSGALT00000001942_ENSGALG00000001273	chr28	2127365	2128622	-
ENSGALT00000001946_ENSGALG00000001275	chr17	9484479	9486824	-
ENSGALT00000001947_ENSGALG00000001276	chr27	3563905	3569245	+
ENSGALT00000001949_ENSGALG00000001277	chr9	1702219	1829123	-
ENSGALT00000001950_ENSGALG00000001277	chr9	1702219	1828614	-
ENSGALT00000001951_ENSGALG00000001278	chr24	1532118	1559976	+
ENSGALT00000001955_ENSGALG00000001279	chr27	3352666	3360575	+
ENSGALT00000001957_ENSGALG00000001281	chr27	3378975	3382733	+
ENSGALT00000001958_ENSGALG00000001282	chr21	1827212	1835076	-
ENSGALT00000001959_ENSGALG00000001283	chr23	2779535	2848706	-
ENSGALT00000001960_ENSGALG00000001283	chr23	2832394	2848705	-
ENSGALT00000001964_ENSGALG00000001285	chr9	1865488	1871337	+
ENSGALT00000001966_ENSGALG00000001287	chr27	3383826	3388314	-
ENSGALT00000001967_ENSGALG00000001288	chr21	1846154	1865106	+
ENSGALT00000001968_ENSGALG00000001289	chr28	2134140	2136246	-
ENSGALT00000001972_ENSGALG00000001291	chr19	2739740	2782587	-
ENSGALT00000001975_ENSGALG00000001293	chr27	3408156	3435193	-
ENSGALT00000001977_ENSGALG00000001295	chr9	1872489	1878041	-
ENSGALT00000001978_ENSGALG00000024342	chr16	322515	335176	+
ENSGALT00000001980_ENSGALG00000001298	chr19	2812272	2818539	+
ENSGALT00000001981_ENSGALG00000001299	chr27	3444198	3451841	+
ENSGALT00000001982_ENSGALG00000001300	chr21	1877471	1882645	+
ENSGALT00000001983_ENSGALG00000001301	chr15	37589	75718	-
ENSGALT00000001984_ENSGALG00000001302	chr9	1880033	1880468	+
ENSGALT00000001986_ENSGALG00000001304	chr21	1887561	1889429	+
ENSGALT00000001987_ENSGALG00000001305	chr19	2821583	2830383	-
ENSGALT00000001988_ENSGALG00000001306	chr24	1564456	1579512	+
ENSGALT00000001993_ENSGALG00000001309	chr27	3452163	3456543	+
ENSGALT00000001994_ENSGALG00000001310	chr23	2860491	2874966	-
ENSGALT00000001996_ENSGALG00000001311	chr18	2163211	2188254	-
ENSGALT00000001997_ENSGALG00000001312	chr15	79007	88074	-
ENSGALT00000001998_ENSGALG00000001313	chr19	2838336	2847588	-
ENSGALT00000001999_ENSGALG00000001313	chr19	2841609	2847588	-
ENSGALT00000002000_ENSGALG00000001314	chr17	9474723	9478847	+
ENSGALT00000002001_ENSGALG00000001314	chr17	9474687	9478967	+
ENSGALT00000002003_ENSGALG00000001315	chr27	3458880	3468570	-
ENSGALT00000002005_ENSGALG00000001316	chr11	655784	696802	+
ENSGALT00000002007_ENSGALG00000001316	chr11	655780	696802	+
ENSGALT00000002009_ENSGALG00000001317	chr28	2142802	2151681	+
ENSGALT00000002010_ENSGALG00000001318	chr10	1794492	1798118	-
ENSGALT00000002011_ENSGALG00000001319	chr26	2926680	2934554	+
ENSGALT00000002012_ENSGALG00000001320	chr10	1806784	1807555	-
ENSGALT00000002016_ENSGALG00000001323	chr18	2194665	2204960	+
ENSGALT00000002018_ENSGALG00000001325	chr10	1822800	1825785	+
ENSGALT00000002020_ENSGALG00000001327	chr9	1888211	1892096	+
ENSGALT00000002022_ENSGALG00000001328	chr28	2169887	2174689	+
ENSGALT00000002023_ENSGALG00000001329	chr23	2926245	2968835	+
ENSGALT00000002026_ENSGALG00000001330	chr27	3469550	3472836	-
ENSGALT00000002027_ENSGALG00000001331	chr24	1599281	1609126	+
ENSGALT00000002030_ENSGALG00000021511	chr20	645368	682110	-
ENSGALT00000002032_ENSGALG00000001332	chr20	622416	641649	-
ENSGALT00000002034_ENSGALG00000021511	chr20	645368	682110	-
ENSGALT00000002038_ENSGALG00000001333	chr17	9455297	9465338	+
ENSGALT00000002040_ENSGALG00000001334	chr21	1930096	1941798	+
ENSGALT00000002041_ENSGALG00000001335	chr18	2207082	2213896	+
ENSGALT00000002043_ENSGALG00000001337	chr10	1826921	1849734	+
ENSGALT00000002045_ENSGALG00000001339	chr17	9445179	9454681	-
ENSGALT00000002047_ENSGALG00000001341	chr24	1648516	1662586	-
ENSGALT00000002048_ENSGALG00000001342	chr28	2177848	2190021	+
ENSGALT00000002051_ENSGALG00000001343	chr26	2935120	2953931	-
ENSGALT00000002054_ENSGALG00000001345	chr23	2999592	3020881	-
ENSGALT00000002056_ENSGALG00000001346	chr24	1683227	1684996	-
ENSGALT00000002057_ENSGALG00000001347	chr17	9430471	9441862	-
ENSGALT00000002058_ENSGALG00000001348	chr18	2261279	2267663	+
ENSGALT00000002065_ENSGALG00000001350	chr11	717125	738532	+
ENSGALT00000002068_ENSGALG00000001352	chr17	9414259	9427733	+
ENSGALT00000002069_ENSGALG00000024358	chr16	223539	224698	+
ENSGALT00000002076_ENSGALG00000014326	chr11	743990	749173	+
ENSGALT00000002078_ENSGALG00000001361	chr18	2274520	2286667	+
ENSGALT00000002079_ENSGALG00000001362	chr10	1854151	1862281	-
ENSGALT00000002080_ENSGALG00000001363	chr19	2848541	2899347	+
ENSGALT00000002082_ENSGALG00000001364	chr13	8389983	8421793	-
ENSGALT00000002085_ENSGALG00000001366	chr21	4987948	4994234	+
ENSGALT00000002086_ENSGALG00000001367	chr18	2387842	2398112	-
ENSGALT00000002088_ENSGALG00000001369	chr26	2972877	2976179	+
ENSGALT00000002090_ENSGALG00000001370	chr24	1686290	1697226	-
ENSGALT00000002091_ENSGALG00000001371	chr18	2530060	2552214	-
ENSGALT00000002093_ENSGALG00000001373	chr26	2978449	2987423	+
ENSGALT00000002094_ENSGALG00000001374	chr21	1987519	1991923	+
ENSGALT00000002095_ENSGALG00000001375	chr18	2562676	2659453	-
ENSGALT00000002097_ENSGALG00000001376	chr10	1866218	1888103	-
ENSGALT00000002098_ENSGALG00000001377	chr28	2192151	2206025	-
ENSGALT00000002100_ENSGALG00000001378	chr26	2988331	2989126	-
ENSGALT00000002103_ENSGALG00000001381	chr10	1891959	1893084	+
ENSGALT00000002104_ENSGALG00000001382	chr21	1994940	2007412	+
ENSGALT00000002105_ENSGALG00000001383	chr13	7793323	8085956	-
ENSGALT00000002107_ENSGALG00000001385	chr28	2208374	2211490	+
ENSGALT00000002108_ENSGALG00000001386	chr15	88306	146153	+
ENSGALT00000002111_ENSGALG00000001387	chr19	2921646	2973746	-
ENSGALT00000002114_ENSGALG00000001389	chr17	9332541	9354375	-
ENSGALT00000002116_ENSGALG00000001391	chr11	750377	752714	-
ENSGALT00000002119_ENSGALG00000001392	chr21	2010790	2018019	-
ENSGALT00000002121_ENSGALG00000001394	chr10	1894426	1899512	+
ENSGALT00000002122_ENSGALG00000001395	chr11	760066	763405	+
ENSGALT00000002123_ENSGALG00000001396	chr15	111292	117611	-
ENSGALT00000002125_ENSGALG00000001398	chr10	3476743	3478490	-
ENSGALT00000002126_ENSGALG00000001399	chr28	2214539	2223356	-
ENSGALT00000002132_ENSGALG00000001403	chr15	238370	240086	-
ENSGALT00000002133_ENSGALG00000001404	chr18	2863973	2905116	-
ENSGALT00000002136_ENSGALG00000001405	chr26	2989813	2993917	-
ENSGALT00000002140_ENSGALG00000001407	chr24	1705400	1714920	+
ENSGALT00000002144_ENSGALG00000001409	chr13	7916530	7925309	+
ENSGALT00000002145_ENSGALG00000001409	chr13	7916530	7925309	+
ENSGALT00000002146_ENSGALG00000001410	chr19	3073469	3096297	-
ENSGALT00000002148_ENSGALG00000001411	chr23	3042609	3049604	-
ENSGALT00000002149_ENSGALG00000001411	chr23	3043560	3048524	-
ENSGALT00000002152_ENSGALG00000001412	chr10	1907538	1931327	+
ENSGALT00000002154_ENSGALG00000001413	chr18	3058035	3074047	-
ENSGALT00000002155_ENSGALG00000001414	chr28	1464517	1476636	-
ENSGALT00000002156_ENSGALG00000001415	chr15	340866	356655	+
ENSGALT00000002157_ENSGALG00000001416	chr13	7754123	7770242	-
ENSGALT00000002159_ENSGALG00000001417	chr10	1937164	1941640	+
ENSGALT00000002160_ENSGALG00000001418	chr26	2999122	3003517	+
ENSGALT00000002162_ENSGALG00000001419	chr17	9196448	9315057	+
ENSGALT00000002165_ENSGALG00000001420	chr20	730979	787784	-
ENSGALT00000002170_ENSGALG00000001422	chr12	63803	67493	+
ENSGALT00000002172_ENSGALG00000001424	chr15	360469	364960	-
ENSGALT00000002173_ENSGALG00000001425	chr24	1808128	1825534	-
ENSGALT00000002174_ENSGALG00000001426	chr23	3053734	3057955	-
ENSGALT00000002177_ENSGALG00000001429	chr13	7708028	7740555	-
ENSGALT00000002179_ENSGALG00000001431	chr26	3006741	3011817	-
ENSGALT00000002182_ENSGALG00000001433	chr18	3094124	3205513	+
ENSGALT00000002184_ENSGALG00000001435	chr15	381899	387257	+
ENSGALT00000002185_ENSGALG00000001436	chr13	7683978	7685343	+
ENSGALT00000002186_ENSGALG00000001437	chr24	2035388	2143068	+
ENSGALT00000002187_ENSGALG00000001437	chr24	2035388	2139542	+
ENSGALT00000002188_ENSGALG00000001438	chr26	3036397	3039351	-
ENSGALT00000002191_ENSGALG00000001439	chr11	782281	837382	-
ENSGALT00000002192_ENSGALG00000001440	chr28	1459726	1461057	-
ENSGALT00000002193_ENSGALG00000001441	chr19	3122704	3130592	+
ENSGALT00000002194_ENSGALG00000001442	chr24	2150972	2164931	-
ENSGALT00000002195_ENSGALG00000001443	chr23	3064233	3110162	+
ENSGALT00000002196_ENSGALG00000001444	chr12	71462	145464	+
ENSGALT00000002198_ENSGALG00000001445	chr13	7633572	7671227	-
ENSGALT00000002199_ENSGALG00000001446	chr17	9115183	9128186	+
ENSGALT00000002200_ENSGALG00000001447	chr12	199682	202455	+
ENSGALT00000002203_ENSGALG00000001449	chr10	3459802	3466488	+
ENSGALT00000002204_ENSGALG00000001450	chr24	2474370	2492357	-
ENSGALT00000002205_ENSGALG00000001450	chr24	2474370	2492357	-
ENSGALT00000002206_ENSGALG00000001451	chr23	3506411	3507657	+
ENSGALT00000002207_ENSGALG00000001452	chr26	3040163	3043559	+
ENSGALT00000002208_ENSGALG00000001453	chr23	3508307	3509339	-
ENSGALT00000002210_ENSGALG00000001455	chr13	7611455	7630075	+
ENSGALT00000002213_ENSGALG00000001458	chr26	3045000	3047008	+
ENSGALT00000002214_ENSGALG00000001459	chr12	540263	545708	-
ENSGALT00000002217_ENSGALG00000001462	chr26	3047964	3050306	-
ENSGALT00000002218_ENSGALG00000001463	chr23	3518834	3522413	-
ENSGALT00000002220_ENSGALG00000001465	chr18	9056203	9131815	+
ENSGALT00000002223_ENSGALG00000001467	chr19	3136428	3164267	+
ENSGALT00000002226_ENSGALG00000001470	chr10	3479917	3482461	+
ENSGALT00000002229_ENSGALG00000001471	chr13	7597565	7604174	+
ENSGALT00000002230_ENSGALG00000001472	chr24	2542439	2547782	+
ENSGALT00000002232_ENSGALG00000001473	chr21	2025874	2048268	-
ENSGALT00000002235_ENSGALG00000001473	chr21	2025267	2058322	-
ENSGALT00000002236_ENSGALG00000001474	chr17	9082027	9097439	-
ENSGALT00000002237_ENSGALG00000001475	chr23	3540033	3543336	+
ENSGALT00000002238_ENSGALG00000001476	chr26	3059810	3081100	+
ENSGALT00000002240_ENSGALG00000001478	chr10	3477063	3489486	+
ENSGALT00000002242_ENSGALG00000001479	chr19	3170391	3173910	-
ENSGALT00000002243_ENSGALG00000001480	chr26	3093752	3102502	-
ENSGALT00000002244_ENSGALG00000006785	chr13	17453517	17461240	-
ENSGALT00000002246_ENSGALG00000001482	chr9	1946277	1991444	+
ENSGALT00000002248_ENSGALG00000001483	chr21	2082316	2089035	+
ENSGALT00000002250_ENSGALG00000001485	chr15	453425	467208	+
ENSGALT00000002254_ENSGALG00000001486	chr28	1419876	1428819	+
ENSGALT00000002256_ENSGALG00000001487	chr23	3558521	3567930	+
ENSGALT00000002258_ENSGALG00000001489	chr21	2099379	2121397	+
ENSGALT00000002259_ENSGALG00000001490	chr9	1952717	1954694	-
ENSGALT00000002261_ENSGALG00000001491	chr24	2550627	2577053	-
ENSGALT00000002265_ENSGALG00000001492	chr20	830521	861179	+
ENSGALT00000002268_ENSGALG00000001493	chr15	468675	481303	+
ENSGALT00000002271_ENSGALG00000001494	chr12	547251	580775	+
ENSGALT00000002274_ENSGALG00000001496	chr15	500561	501840	+
ENSGALT00000002278_ENSGALG00000014745	chrZ	19589536	19606653	-
ENSGALT00000002279_ENSGALG00000001500	chr13	7581362	7591851	+
ENSGALT00000002280_ENSGALG00000001501	chr15	520666	531340	+
ENSGALT00000002281_ENSGALG00000001502	chr23	3781448	3786127	-
ENSGALT00000002283_ENSGALG00000001503	chr18	3204947	3314152	-
ENSGALT00000002285_ENSGALG00000001504	chr26	3110179	3116090	+
ENSGALT00000002289_ENSGALG00000001505	chr9	1989006	2025242	-
ENSGALT00000002291_ENSGALG00000001506	chr13	7577983	7581070	-
ENSGALT00000002295_ENSGALG00000001512	chr26	3124894	3214381	-
ENSGALT00000002297_ENSGALG00000001512	chr26	3124785	3214381	-
ENSGALT00000002299_ENSGALG00000001513	chr17	9065909	9081153	+
ENSGALT00000002304_ENSGALG00000001515	chr21	2138911	2156346	-
ENSGALT00000002306_ENSGALG00000001516	chr23	3809234	3811555	+
ENSGALT00000002308_ENSGALG00000001518	chr18	3283816	3286422	+
ENSGALT00000002309_ENSGALG00000001519	chr9	2059174	2061517	+
ENSGALT00000002310_ENSGALG00000001520	chr4	1209323	1210568	-
ENSGALT00000002312_ENSGALG00000001521	chr24	2577482	2584306	+
ENSGALT00000002314_ENSGALG00000001522	chr20	869641	922368	-
ENSGALT00000002317_ENSGALG00000001525	chr27	3480221	3487371	+
ENSGALT00000002318_ENSGALG00000001526	chr26	3288578	3300151	+
ENSGALT00000002321_ENSGALG00000001527	chr21	2159520	2164820	-
ENSGALT00000002324_ENSGALG00000001529	chr24	2587748	2592845	-
ENSGALT00000002326_ENSGALG00000021563	chr18	3327738	3332532	-
ENSGALT00000002328_ENSGALG00000001531	chr18	3316602	3321895	-
ENSGALT00000002329_ENSGALG00000001532	chr26	3320769	3331523	+
ENSGALT00000002330_ENSGALG00000001533	chr11	839103	853459	+
ENSGALT00000002331_ENSGALG00000001534	chr21	2185906	2188885	-
ENSGALT00000002333_ENSGALG00000001535	chr12	591566	639445	+
ENSGALT00000002335_ENSGALG00000001536	chr20	945573	964948	-
ENSGALT00000002337_ENSGALG00000001538	chr26	3339753	3358863	-
ENSGALT00000002338_ENSGALG00000001539	chr11	856581	861757	-
ENSGALT00000002340_ENSGALG00000001540	chr23	3816111	3823004	+
ENSGALT00000002342_ENSGALG00000001542	chr21	2193110	2195892	+
ENSGALT00000002345_ENSGALG00000001543	chr27	3518759	3520331	+
ENSGALT00000002347_ENSGALG00000001544	chr28	1356710	1386742	-
ENSGALT00000002349_ENSGALG00000001545	chr18	3338796	3361778	+
ENSGALT00000002350_ENSGALG00000001546	chr19	3174201	3225964	+
ENSGALT00000002351_ENSGALG00000001547	chr26	3359017	3367650	+
ENSGALT00000002354_ENSGALG00000001550	chr20	995828	1024336	+
ENSGALT00000002357_ENSGALG00000001551	chr21	2196316	2204643	+
ENSGALT00000002358_ENSGALG00000001552	chr10	3491921	3493144	+
ENSGALT00000002361_ENSGALG00000001554	chr15	578501	635624	-
ENSGALT00000002364_ENSGALG00000001555	chr21	2218646	2221228	+
ENSGALT00000002365_ENSGALG00000001556	chr20	1026695	1028066	-
ENSGALT00000002366_ENSGALG00000001557	chr24	2592957	2599687	+
ENSGALT00000002368_ENSGALG00000001558	chr26	3373062	3377199	+
ENSGALT00000002370_ENSGALG00000001559	chr10	3496410	3498804	+
ENSGALT00000002371_ENSGALG00000001560	chr22	1979616	2055205	+
ENSGALT00000002372_ENSGALG00000001561	chr21	2233600	2248312	+
ENSGALT00000002373_ENSGALG00000001562	chr10	22072737	22080228	-
ENSGALT00000002374_ENSGALG00000001563	chr18	3363619	3377967	+
ENSGALT00000002375_ENSGALG00000001564	chr19	3239985	3264151	+
ENSGALT00000002379_ENSGALG00000001565	chr17	9022901	9046575	-
ENSGALT00000002382_ENSGALG00000001567	chr12	642507	667832	-
ENSGALT00000002384_ENSGALG00000001568	chr20	1028252	1040388	+
ENSGALT00000002385_ENSGALG00000001569	chr26	3377655	3382628	-
ENSGALT00000002387_ENSGALG00000001571	chr28	1340725	1350850	-
ENSGALT00000002390_ENSGALG00000001572	chr10	3499772	3501368	+
ENSGALT00000002391_ENSGALG00000001573	chr19	3268073	3278800	+
ENSGALT00000002392_ENSGALG00000001574	chr27	3877529	3912634	+
ENSGALT00000002395_ENSGALG00000001576	chr15	637924	660766	-
ENSGALT00000002396_ENSGALG00000001577	chr18	3383757	3424414	-
ENSGALT00000002400_ENSGALG00000001579	chr20	1045133	1055602	+
ENSGALT00000002401_ENSGALG00000001580	chr28	1324040	1333274	+
ENSGALT00000002404_ENSGALG00000001583	chr17	9001193	9012096	-
ENSGALT00000002409_ENSGALG00000001586	chr10	3502247	3504923	+
ENSGALT00000002410_ENSGALG00000001587	chr15	665848	668441	+
ENSGALT00000002412_ENSGALG00000001589	chr9	2066550	2111728	+
ENSGALT00000002415_ENSGALG00000001590	chr12	674442	731306	-
ENSGALT00000002416_ENSGALG00000001591	chr18	3439849	3444144	-
ENSGALT00000002417_ENSGALG00000001592	chr28	1301643	1312688	-
ENSGALT00000002421_ENSGALG00000001595	chr17	8988263	8995852	-
ENSGALT00000002422_ENSGALG00000001596	chr28	1263459	1286891	-
ENSGALT00000002423_ENSGALG00000001597	chr27	3923358	3926147	+
ENSGALT00000002426_ENSGALG00000001600	chr21	2256386	2315656	+
ENSGALT00000002429_ENSGALG00000001602	chr11	881676	901274	+
ENSGALT00000002433_ENSGALG00000001603	chr18	3455972	3467857	-
ENSGALT00000002439_ENSGALG00000001604	chr24	2602619	2620848	+
ENSGALT00000002440_ENSGALG00000001605	chr26	3384314	3415383	-
ENSGALT00000002443_ENSGALG00000021654	chr26	3591512	3597494	-
ENSGALT00000002444_ENSGALG00000001606	chr23	3834596	3844631	+
ENSGALT00000002445_ENSGALG00000001607	chr18	3472215	3480758	+
ENSGALT00000002447_ENSGALG00000001608	chr22	1876267	1916281	+
ENSGALT00000002451_ENSGALG00000001609	chr26	3399254	3405075	+
ENSGALT00000002452_ENSGALG00000001610	chr27	3929937	3938113	-
ENSGALT00000002453_ENSGALG00000001611	chr24	2624308	2637263	-
ENSGALT00000002454_ENSGALG00000001612	chr18	3485339	3490146	-
ENSGALT00000002455_ENSGALG00000001613	chr12	733974	742220	+
ENSGALT00000002458_ENSGALG00000001614	chr1	197939906	197952811	-
ENSGALT00000002460_ENSGALG00000001615	chr10	3507350	3518987	-
ENSGALT00000002461_ENSGALG00000001615	chr10	3507358	3518977	-
ENSGALT00000002464_ENSGALG00000001616	chr15	677077	688554	+
ENSGALT00000002468_ENSGALG00000001617	chr19	3322334	3368491	+
ENSGALT00000002469_ENSGALG00000001618	chr18	3491525	3524526	+
ENSGALT00000002475_ENSGALG00000001619	chr9	2119973	2140784	+
ENSGALT00000002476_ENSGALG00000001620	chr17	8979361	8985595	+
ENSGALT00000002477_ENSGALG00000001621	chr15	707777	708359	-
ENSGALT00000002480_ENSGALG00000001624	chr27	3945272	3949681	-
ENSGALT00000002482_ENSGALG00000001626	chr18	3636160	3637309	-
ENSGALT00000002485_ENSGALG00000001627	chr20	1073790	1088421	+
ENSGALT00000002490_ENSGALG00000001629	chr18	3672472	3679857	+
ENSGALT00000002492_ENSGALG00000001630	chr19	3380573	3389387	+
ENSGALT00000002493_ENSGALG00000001631	chr18	3684190	3688404	+
ENSGALT00000002494_ENSGALG00000001632	chr19	3374747	3375380	-
ENSGALT00000002495_ENSGALG00000001633	chr22	1612739	1616253	-
ENSGALT00000002496_ENSGALG00000001634	chr27	3957105	3959074	-
ENSGALT00000002498_ENSGALG00000001636	chr11	903478	936068	+
ENSGALT00000002500_ENSGALG00000001637	chr17	8970661	8977372	-
ENSGALT00000002501_ENSGALG00000001638	chr21	2317721	2321929	-
ENSGALT00000002504_ENSGALG00000001639	chr23	3845312	3857755	+
ENSGALT00000002505_ENSGALG00000001640	chr22	1604319	1606633	-
ENSGALT00000002508_ENSGALG00000001642	chr12	743701	748289	-
ENSGALT00000002509_ENSGALG00000001643	chr23	3864342	3867037	+
ENSGALT00000002511_ENSGALG00000001644	chr10	3523401	3543664	-
ENSGALT00000002512_ENSGALG00000001645	chr17	8907670	8935600	-
ENSGALT00000002513_ENSGALG00000001646	chr21	2324728	2325211	-
ENSGALT00000002514_ENSGALG00000001647	chr11	944115	963056	+
ENSGALT00000002516_ENSGALG00000001648	chr27	3964625	3979229	+
ENSGALT00000002517_ENSGALG00000001649	chr19	3375845	3379131	+
ENSGALT00000002519_ENSGALG00000001650	chr8	4301208	4306302	+
ENSGALT00000002520_ENSGALG00000001651	chr22	1600198	1603590	-
ENSGALT00000002521_ENSGALG00000001652	chr15	722284	746859	+
ENSGALT00000002523_ENSGALG00000001652	chr15	722284	746690	+
ENSGALT00000002525_ENSGALG00000001654	chr19	3390264	3392415	+
ENSGALT00000002526_ENSGALG00000001655	chr12	749081	751377	+
ENSGALT00000002528_ENSGALG00000001656	chr18	3763495	3812282	+
ENSGALT00000002530_ENSGALG00000001658	chr27	4012349	4014904	+
ENSGALT00000002532_ENSGALG00000001660	chr5	24240455	24241901	+
ENSGALT00000002535_ENSGALG00000001661	chr3	16899410	16913606	+
ENSGALT00000002539_ENSGALG00000001662	chr13	7458278	7510215	+
ENSGALT00000002549_ENSGALG00000001663	chr22	1597116	1600221	+
ENSGALT00000002550_ENSGALG00000001664	chr10	3545977	3551259	-
ENSGALT00000002552_ENSGALG00000001666	chr19	3393423	3395873	-
ENSGALT00000002555_ENSGALG00000001668	chrZ	6817154	6872776	+
ENSGALT00000002558_ENSGALG00000001671	chr10	3555078	3563538	-
ENSGALT00000002560_ENSGALG00000001672	chr12	752959	769952	-
ENSGALT00000002564_ENSGALG00000001675	chr10	3564976	3567102	+
ENSGALT00000002566_ENSGALG00000001677	chrZ	2419077	2671884	-
ENSGALT00000002567_ENSGALG00000001678	chr8	4307853	4313640	-
ENSGALT00000002569_ENSGALG00000001679	chr11	968184	969896	-
ENSGALT00000002573_ENSGALG00000001682	chr27	4017243	4030201	-
ENSGALT00000002576_ENSGALG00000001684	chr18	4065722	4101275	-
ENSGALT00000002579_ENSGALG00000013978	chr17	6066241	6090870	+
ENSGALT00000002580_ENSGALG00000001688	chr15	775009	784358	+
ENSGALT00000002581_ENSGALG00000001688	chr15	778379	780191	+
ENSGALT00000002583_ENSGALG00000001689	chr10	1815995	1821985	+
ENSGALT00000002584_ENSGALG00000001690	chr13	7101356	7238111	+
ENSGALT00000002586_ENSGALG00000001691	chr21	2325523	2332852	+
ENSGALT00000002593_ENSGALG00000001692	chr17	8878919	8900677	+
ENSGALT00000002594_ENSGALG00000001693	chr22	1590324	1596081	+
ENSGALT00000002595_ENSGALG00000009289	chr6	30630562	30636077	+
ENSGALT00000002596_ENSGALG00000001694	chr20	1091406	1126210	+
ENSGALT00000002601_ENSGALG00000001695	chr13	7033700	7056187	-
ENSGALT00000002605_ENSGALG00000001696	chr9	2143183	2160452	+
ENSGALT00000002607_ENSGALG00000001697	chr12	775323	792855	+
ENSGALT00000002608_ENSGALG00000001697	chr12	775323	792855	+
ENSGALT00000002609_ENSGALG00000001698	chr13	6945587	6985276	-
ENSGALT00000002612_ENSGALG00000001700	chr10	1810825	1811998	-
ENSGALT00000002613_ENSGALG00000001701	chr21	2334611	2335565	-
ENSGALT00000002614_ENSGALG00000001702	chr11	971283	981151	-
ENSGALT00000002620_ENSGALG00000001705	chrZ	2042240	2082253	-
ENSGALT00000002621_ENSGALG00000001706	chr13	6808952	6851461	-
ENSGALT00000002623_ENSGALG00000001708	chr27	4035992	4046827	-
ENSGALT00000002624_ENSGALG00000001709	chr12	806373	808459	-
ENSGALT00000002625_ENSGALG00000001710	chr20	1128185	1149259	+
ENSGALT00000002626_ENSGALG00000001711	chr10	1741895	1761592	-
ENSGALT00000002628_ENSGALG00000001712	chr22	1577170	1586768	-
ENSGALT00000002629_ENSGALG00000001713	chr17	8848587	8864762	+
ENSGALT00000002630_ENSGALG00000001714	chr21	2339348	2363734	-
ENSGALT00000002632_ENSGALG00000001715	chr10	1660329	1662934	+
ENSGALT00000002633_ENSGALG00000001716	chr10	1651992	1659580	-
ENSGALT00000002634_ENSGALG00000001717	chr26	3394952	3454783	-
ENSGALT00000002636_ENSGALG00000001718	chr13	6483607	6488080	-
ENSGALT00000002637_ENSGALG00000001719	chr19	3396012	3404358	+
ENSGALT00000002638_ENSGALG00000001720	chr12	816165	843537	-
ENSGALT00000002639_ENSGALG00000001721	chr10	1640493	1643000	+
ENSGALT00000002641_ENSGALG00000001722	chr11	981693	994131	+
ENSGALT00000002642_ENSGALG00000001722	chr11	981702	992536	+
ENSGALT00000002644_ENSGALG00000001723	chr8	4315548	4318925	-
ENSGALT00000002645_ENSGALG00000001724	chr20	1152714	1155526	+
ENSGALT00000002646_ENSGALG00000001725	chr18	4007342	4041331	+
ENSGALT00000002649_ENSGALG00000001726	chr13	6477736	6480388	+
ENSGALT00000002650_ENSGALG00000001727	chr22	1569667	1571893	+
ENSGALT00000002652_ENSGALG00000001728	chr17	8780038	8833001	+
ENSGALT00000002653_ENSGALG00000001729	chr10	1629418	1635348	+
ENSGALT00000002654_ENSGALG00000001730	chr9	2161318	2216483	+
ENSGALT00000002657_ENSGALG00000001731	chr27	4047723	4064244	+
ENSGALT00000002658_ENSGALG00000023690	chrZ	1970713	1975488	+
ENSGALT00000002659_ENSGALG00000001732	chrZ	1984869	2012508	+
ENSGALT00000002661_ENSGALG00000001733	chr26	3465377	3479383	+
ENSGALT00000002662_ENSGALG00000001734	chr18	4112681	4116599	-
ENSGALT00000002663_ENSGALG00000003928	chr17	8735541	8741059	+
ENSGALT00000002665_ENSGALG00000001737	chr19	3408202	3448353	-
ENSGALT00000002667_ENSGALG00000001737	chr19	3408202	3430314	-
ENSGALT00000002670_ENSGALG00000001739	chr13	6464866	6477490	-
ENSGALT00000002671_ENSGALG00000001740	chr18	4150570	4195673	-
ENSGALT00000002673_ENSGALG00000001741	chr10	1563865	1608849	-
ENSGALT00000002675_ENSGALG00000022699	chr1	200348606	200349422	+
ENSGALT00000002677_ENSGALG00000001744	chr10	1545154	1562272	+
ENSGALT00000002678_ENSGALG00000001745	chrZ	1954076	1962792	+
ENSGALT00000002682_ENSGALG00000001749	chr28	1242764	1259039	+
ENSGALT00000002683_ENSGALG00000001750	chr13	6451377	6462412	-
ENSGALT00000002687_ENSGALG00000001752	chr19	3604542	3643414	+
ENSGALT00000002691_ENSGALG00000001753	chr12	849932	880889	-
ENSGALT00000002696_ENSGALG00000001754	chr20	1156649	1180527	-
ENSGALT00000002697_ENSGALG00000001755	chrZ	66481029	66482287	+
ENSGALT00000002698_ENSGALG00000014644	chrZ	1938127	1946380	+
ENSGALT00000002702_ENSGALG00000001759	chr11	995085	1002892	+
ENSGALT00000002704_ENSGALG00000001761	chrZ	1925178	1934125	-
ENSGALT00000002705_ENSGALG00000001762	chr17	8693121	8696119	+
ENSGALT00000002706_ENSGALG00000001763	chrZ	1873502	1899639	-
ENSGALT00000002708_ENSGALG00000001764	chr10	1408188	1497720	-
ENSGALT00000002709_ENSGALG00000001765	chrZ	66771685	66788681	-
ENSGALT00000002710_ENSGALG00000001766	chrZ	1831525	1839062	-
ENSGALT00000002712_ENSGALG00000001768	chr13	4581437	5056955	-
ENSGALT00000002714_ENSGALG00000001769	chr11	1005612	1011435	+
ENSGALT00000002716_ENSGALG00000001770	chr21	2394712	2428303	+
ENSGALT00000002721_ENSGALG00000001772	chr14	15065117	15135803	+
ENSGALT00000002724_ENSGALG00000001773	chr28	1175468	1228576	-
ENSGALT00000002727_ENSGALG00000001774	chr10	1265412	1392803	+
ENSGALT00000002729_ENSGALG00000001775	chr20	1186039	1220753	-
ENSGALT00000002733_ENSGALG00000001777	chr18	4213738	4226834	-
ENSGALT00000002737_ENSGALG00000001779	chr11	1012729	1023386	-
ENSGALT00000002738_ENSGALG00000001780	chr9	2232705	2239114	+
ENSGALT00000002744_ENSGALG00000001780	chr9	2222147	2239075	+
ENSGALT00000002745_ENSGALG00000001780	chr9	2222311	2231023	+
ENSGALT00000002747_ENSGALG00000001782	chrZ	66790474	66807768	-
ENSGALT00000002752_ENSGALG00000001785	chr19	3649222	3660872	+
ENSGALT00000002753_ENSGALG00000001786	chr20	1226546	1229602	+
ENSGALT00000002756_ENSGALG00000001787	chrZ	1756683	1823908	+
ENSGALT00000002757_ENSGALG00000001788	chr10	1101365	1111268	-
ENSGALT00000002758_ENSGALG00000001789	chr6	20902796	20941636	+
ENSGALT00000002759_ENSGALG00000001790	chr18	4233634	4235559	-
ENSGALT00000002760_ENSGALG00000001791	chr11	1111036	1129646	-
ENSGALT00000002763_ENSGALG00000001792	chr14	15140621	15142398	-
ENSGALT00000002764_ENSGALG00000001793	chr19	3715200	3745676	-
ENSGALT00000002766_ENSGALG00000001795	chr22	1392371	1412124	+
ENSGALT00000002769_ENSGALG00000007441	chr1	199703560	199744854	+
ENSGALT00000002770_ENSGALG00000001797	chr17	8610998	8662145	-
ENSGALT00000002774_ENSGALG00000001798	chr10	1076774	1095576	+
ENSGALT00000002775_ENSGALG00000001799	chr20	1246845	1299511	+
ENSGALT00000002780_ENSGALG00000001800	chr28	1158692	1165365	+
ENSGALT00000002781_ENSGALG00000001801	chrZ	66808305	66840959	+
ENSGALT00000002784_ENSGALG00000001802	chr18	4235847	4246974	+
ENSGALT00000002785_ENSGALG00000001803	chr9	2241036	2258630	-
ENSGALT00000002788_ENSGALG00000001901	chr10	1042947	1060748	+
ENSGALT00000002789_ENSGALG00000001805	chr18	4251718	4271786	+
ENSGALT00000002790_ENSGALG00000001806	chr28	1107014	1108076	+
ENSGALT00000002791_ENSGALG00000021636	chr19	3884658	4071567	+
ENSGALT00000002792_ENSGALG00000001807	chr19	4011928	4049814	+
ENSGALT00000002797_ENSGALG00000001809	chr11	1083283	1096041	-
ENSGALT00000002799_ENSGALG00000001811	chr20	1331585	1338503	+
ENSGALT00000002801_ENSGALG00000001812	chr28	1073475	1085643	-
ENSGALT00000002803_ENSGALG00000001813	chr6	1523564	1528404	+
ENSGALT00000002807_ENSGALG00000001816	chr26	3516478	3545772	+
ENSGALT00000002811_ENSGALG00000001817	chr11	1049773	1061478	-
ENSGALT00000002815_ENSGALG00000001821	chr11	1036835	1039024	-
ENSGALT00000002817_ENSGALG00000001823	chr1	195064948	195073858	-
ENSGALT00000002818_ENSGALG00000001824	chr11	1026242	1029003	-
ENSGALT00000002820_ENSGALG00000001825	chr6	1582269	1626786	+
ENSGALT00000002822_ENSGALG00000001826	chr13	4512036	4576972	-
ENSGALT00000002824_ENSGALG00000001826	chr13	4512036	4576972	-
ENSGALT00000002825_ENSGALG00000001827	chr14	15143259	15166897	+
ENSGALT00000002826_ENSGALG00000001827	chr14	15143218	15166918	+
ENSGALT00000002828_ENSGALG00000001828	chr19	4080084	4088787	+
ENSGALT00000002831_ENSGALG00000001830	chr28	1051659	1059655	+
ENSGALT00000002833_ENSGALG00000001832	chr6	1628954	1660237	-
ENSGALT00000002834_ENSGALG00000001833	chr19	4093873	4101811	+
ENSGALT00000002837_ENSGALG00000001835	chr21	2435982	2440820	-
ENSGALT00000002839_ENSGALG00000001836	chr28	1038105	1046507	-
ENSGALT00000002840_ENSGALG00000001837	chr19	4103710	4112992	+
ENSGALT00000002842_ENSGALG00000001838	chr22	1337507	1369529	-
ENSGALT00000002845_ENSGALG00000001840	chrZ	66861218	66887904	+
ENSGALT00000002849_ENSGALG00000001841	chr14	15171632	15183689	+
ENSGALT00000002851_ENSGALG00000001842	chr28	2241078	2242181	-
ENSGALT00000002852_ENSGALG00000001843	chrZ	1565446	1588231	+
ENSGALT00000002854_ENSGALG00000001844	chr19	4116992	4118971	-
ENSGALT00000002857_ENSGALG00000001845	chr26	3546584	3556551	-
ENSGALT00000002862_ENSGALG00000001846	chr28	2247636	2256922	+
ENSGALT00000002863_ENSGALG00000001847	chr6	1755768	1780009	-
ENSGALT00000002864_ENSGALG00000001848	chr21	2451759	2456774	+
ENSGALT00000002865_ENSGALG00000001846	chr28	2249774	2258724	+
ENSGALT00000002866_ENSGALG00000001850	chr13	4497004	4511853	-
ENSGALT00000002868_ENSGALG00000001851	chrZ	1541675	1557630	-
ENSGALT00000002870_ENSGALG00000001852	chr19	4118967	4133421	+
ENSGALT00000002873_ENSGALG00000001854	chr6	1879255	1886044	-
ENSGALT00000002876_ENSGALG00000001857	chr21	2463052	2477196	+
ENSGALT00000002878_ENSGALG00000001859	chr21	2516438	2517473	-
ENSGALT00000002879_ENSGALG00000001860	chr26	3559956	3569625	-
ENSGALT00000002880_ENSGALG00000001861	chr19	4133302	4134411	-
ENSGALT00000002882_ENSGALG00000001862	chr18	4284272	4295749	+
ENSGALT00000002885_ENSGALG00000021539	chr18	4427764	4450683	+
ENSGALT00000002889_ENSGALG00000001863	chr8	17191848	17212767	+
ENSGALT00000002890_ENSGALG00000020772	chr8	17241722	17262826	+
ENSGALT00000002892_ENSGALG00000001863	chr8	17191848	17212767	+
ENSGALT00000002894_ENSGALG00000001864	chrZ	67012193	67025253	-
ENSGALT00000002896_ENSGALG00000001865	chrZ	1534853	1540191	+
ENSGALT00000002898_ENSGALG00000001866	chr14	15202360	15206859	-
ENSGALT00000002899_ENSGALG00000002088	chr18	4524215	4526271	-
ENSGALT00000002900_ENSGALG00000001867	chrZ	1500463	1503658	+
ENSGALT00000002902_ENSGALG00000001869	chrZ	67142020	67143883	-
ENSGALT00000002903_ENSGALG00000001870	chr6	1963120	2015645	+
ENSGALT00000002906_ENSGALG00000001871	chrZ	67812373	67813515	+
ENSGALT00000002907_ENSGALG00000001872	chr21	2518153	2530946	+
ENSGALT00000002909_ENSGALG00000001874	chr13	4487896	4494632	+
ENSGALT00000002910_ENSGALG00000001875	chr21	2532455	2537608	+
ENSGALT00000002911_ENSGALG00000001876	chr19	4135846	4142430	-
ENSGALT00000002914_ENSGALG00000001879	chr6	2640869	2872284	-
ENSGALT00000002915_ENSGALG00000001880	chr8	38903	43343	-
ENSGALT00000002916_ENSGALG00000001881	chr17	8605436	8606606	+
ENSGALT00000002917_ENSGALG00000001882	chr21	2545740	2552049	+
ENSGALT00000002918_ENSGALG00000001883	chr18	4299293	4305335	+
ENSGALT00000002919_ENSGALG00000001884	chr20	1342655	1383579	-
ENSGALT00000002921_ENSGALG00000001885	chr19	4143386	4145053	-
ENSGALT00000002925_ENSGALG00000001889	chr17	8598906	8605430	+
ENSGALT00000002928_ENSGALG00000001892	chr18	4333043	4340858	+
ENSGALT00000002930_ENSGALG00000001894	chr21	2557441	2561578	-
ENSGALT00000002931_ENSGALG00000001895	chr13	4442521	4451335	+
ENSGALT00000002932_ENSGALG00000001896	chr8	824131	963980	+
ENSGALT00000002936_ENSGALG00000001898	chr28	2262557	2264973	+
ENSGALT00000002939_ENSGALG00000001900	chrZ	7888600	7897167	+
ENSGALT00000002940_ENSGALG00000001901	chr10	920288	1061019	+
ENSGALT00000002942_ENSGALG00000001903	chr20	1393077	1405843	-
ENSGALT00000002944_ENSGALG00000001905	chr19	4150541	4172742	-
ENSGALT00000002946_ENSGALG00000001915	chr8	991738	1114288	-
ENSGALT00000002947_ENSGALG00000001907	chr6	3245863	3306455	-
ENSGALT00000002948_ENSGALG00000001907	chr6	3245863	3302696	-
ENSGALT00000002951_ENSGALG00000001910	chr17	8581451	8595332	+
ENSGALT00000002953_ENSGALG00000001911	chr26	3597633	3600800	+
ENSGALT00000002956_ENSGALG00000001912	chr23	3897410	3928942	+
ENSGALT00000002964_ENSGALG00000001913	chr20	1410091	1412695	-
ENSGALT00000002967_ENSGALG00000001916	chr13	4233741	4434803	+
ENSGALT00000002969_ENSGALG00000001917	chr19	4192747	4194175	+
ENSGALT00000002971_ENSGALG00000001918	chrZ	7917873	7926626	+
ENSGALT00000002972_ENSGALG00000001919	chr20	1418490	1420349	-
ENSGALT00000002974_ENSGALG00000001921	chr17	8579136	8581280	+
ENSGALT00000002975_ENSGALG00000001922	chr6	33001381	33021579	-
ENSGALT00000002976_ENSGALG00000001922	chr6	33001381	33021579	-
ENSGALT00000002979_ENSGALG00000001925	chr15	949693	985648	-
ENSGALT00000002980_ENSGALG00000001926	chr19	4218309	4220558	-
ENSGALT00000002981_ENSGALG00000001927	chr20	1428426	1429154	-
ENSGALT00000002986_ENSGALG00000001932	chr19	4221797	4242043	-
ENSGALT00000002987_ENSGALG00000001933	chrZ	68574062	68589413	-
ENSGALT00000002989_ENSGALG00000001934	chr6	3339622	3362569	+
ENSGALT00000002990_ENSGALG00000001935	chr21	2566210	2572630	-
ENSGALT00000002994_ENSGALG00000001936	chr9	2268633	2314083	+
ENSGALT00000002999_ENSGALG00000001937	chr10	994571	1003828	-
ENSGALT00000003000_ENSGALG00000001938	chr8	1192503	1212019	-
ENSGALT00000003002_ENSGALG00000001939	chr26	3606172	3625356	+
ENSGALT00000003005_ENSGALG00000001942	chr13	3888465	3909440	-
ENSGALT00000003008_ENSGALG00000001943	chr18	4357424	4364977	+
ENSGALT00000003009_ENSGALG00000001944	chrZ	68623274	68641445	-
ENSGALT00000003010_ENSGALG00000001945	chr12	1127293	1136949	-
ENSGALT00000003011_ENSGALG00000016127	chr1	111479475	111504526	+
ENSGALT00000003012_ENSGALG00000001946	chr23	4008467	4032514	+
ENSGALT00000003013_ENSGALG00000001947	chrZ	68643984	68654871	+
ENSGALT00000003015_ENSGALG00000001948	chr28_random	231	13540	-
ENSGALT00000003016_ENSGALG00000001949	chr19	4251112	4258698	-
ENSGALT00000003018_ENSGALG00000001950	chr17	8573205	8578774	-
ENSGALT00000003019_ENSGALG00000001951	chr8	1220004	1240063	+
ENSGALT00000003020_ENSGALG00000021240	chr8	1179237	1184399	-
ENSGALT00000003023_ENSGALG00000001954	chrZ	68661014	68669794	-
ENSGALT00000003024_ENSGALG00000001955	chr18	4365295	4369121	-
ENSGALT00000003025_ENSGALG00000001956	chr26	3629507	3631246	+
ENSGALT00000003027_ENSGALG00000001957	chr20	1448960	1483003	-
ENSGALT00000003028_ENSGALG00000000699	chr11	21002492	21035057	+
ENSGALT00000003030_ENSGALG00000001959	chr8	1244950	1250058	-
ENSGALT00000003035_ENSGALG00000001961	chr14	15234925	15245147	-
ENSGALT00000003038_ENSGALG00000018875	chr14	15220043	15230036	-
ENSGALT00000003039_ENSGALG00000001962	chr28	2286247	2313574	+
ENSGALT00000003042_ENSGALG00000001962	chr28	2286264	2311036	+
ENSGALT00000003043_ENSGALG00000001963	chr19	4258943	4267926	+
ENSGALT00000003045_ENSGALG00000001964	chr17	8564512	8571541	+
ENSGALT00000003047_ENSGALG00000001965	chr11	1131019	1143370	+
ENSGALT00000003051_ENSGALG00000001966	chr10	984112	987650	-
ENSGALT00000003054_ENSGALG00000001967	chr14	14334300	14353880	-
ENSGALT00000003058_ENSGALG00000001968	chr26	3638053	3652080	-
ENSGALT00000003060_ENSGALG00000001969	chr28	2317102	2318073	-
ENSGALT00000003062_ENSGALG00000001971	chr18	4371203	4419035	+
ENSGALT00000003064_ENSGALG00000001972	chr8	1253764	1261193	+
ENSGALT00000003067_ENSGALG00000001973	chr23	4039027	4050050	+
ENSGALT00000003069_ENSGALG00000001975	chr19	4269017	4276075	+
ENSGALT00000003070_ENSGALG00000001976	chr26	3674323	3697045	-
ENSGALT00000003079_ENSGALG00000001977	chr6	3414438	3495739	+
ENSGALT00000003081_ENSGALG00000001978	chr28	2322019	2330992	-
ENSGALT00000003083_ENSGALG00000001979	chr11	1168599	1172445	+
ENSGALT00000003084_ENSGALG00000001980	chr14	14294064	14317455	+
ENSGALT00000003085_ENSGALG00000001981	chr10	976466	982299	+
ENSGALT00000003087_ENSGALG00000001982	chr18	4454391	4455903	+
ENSGALT00000003088_ENSGALG00000001983	chr8	1260600	1271416	-
ENSGALT00000003090_ENSGALG00000001985	chr14	14260752	14290417	+
ENSGALT00000003093_ENSGALG00000001986	chrZ	7931928	7954919	-
ENSGALT00000003095_ENSGALG00000001988	chr15	1008123	1040077	-
ENSGALT00000003100_ENSGALG00000001992	chr10	955303	973190	-
ENSGALT00000003102_ENSGALG00000001994	chr14	14244369	14257796	+
ENSGALT00000003103_ENSGALG00000001995	chr9	2319087	2341349	-
ENSGALT00000003106_ENSGALG00000001996	chr23	4050364	4054257	-
ENSGALT00000003109_ENSGALG00000001998	chr28	2332673	2337445	-
ENSGALT00000003113_ENSGALG00000002000	chr10	946196	952264	-
ENSGALT00000003114_ENSGALG00000002001	chr8	1275517	1299604	+
ENSGALT00000003116_ENSGALG00000002001	chr8	1275515	1300325	+
ENSGALT00000003118_ENSGALG00000002002	chr26	3698355	3701248	-
ENSGALT00000003119_ENSGALG00000002003	chr6	3546283	3585814	+
ENSGALT00000003121_ENSGALG00000002005	chr21	2665676	2684797	-
ENSGALT00000003124_ENSGALG00000002006	chr14	15247015	15268397	+
ENSGALT00000003126_ENSGALG00000002007	chr9	2329796	2330777	+
ENSGALT00000003128_ENSGALG00000002008	chr18	4468050	4481950	+
ENSGALT00000003129_ENSGALG00000002009	chrZ	7958551	7961592	-
ENSGALT00000003131_ENSGALG00000002010	chr23	4054341	4056803	+
ENSGALT00000003133_ENSGALG00000002012	chr6	3594569	3614166	-
ENSGALT00000003134_ENSGALG00000002013	chr23	4060062	4060908	+
ENSGALT00000003135_ENSGALG00000002014	chrZ	68683602	68694813	-
ENSGALT00000003136_ENSGALG00000002015	chr6	3621135	3624421	+
ENSGALT00000003137_ENSGALG00000002016	chr12	1448409	1480179	-
ENSGALT00000003142_ENSGALG00000002018	chr14	14201421	14211068	+
ENSGALT00000003143_ENSGALG00000002019	chr14	15360586	15375355	+
ENSGALT00000003144_ENSGALG00000002020	chr6	3646955	3665151	-
ENSGALT00000003145_ENSGALG00000002021	chr23	4076962	4084008	-
ENSGALT00000003146_ENSGALG00000002022	chrZ	68713067	68722100	-
ENSGALT00000003147_ENSGALG00000002023	chrZ	7965624	7977200	-
ENSGALT00000003148_ENSGALG00000002024	chr15	1044800	1058409	+
ENSGALT00000003150_ENSGALG00000002026	chr14	14165663	14174790	+
ENSGALT00000003152_ENSGALG00000002028	chr14	15445796	15452775	+
ENSGALT00000003154_ENSGALG00000002029	chr28	2367013	2376324	-
ENSGALT00000003157_ENSGALG00000002030	chr20	1517107	1540655	+
ENSGALT00000003162_ENSGALG00000002033	chr14	14154939	14157065	+
ENSGALT00000003167_ENSGALG00000002037	chr6	3701359	3716741	+
ENSGALT00000003168_ENSGALG00000002038	chr26	3701518	3715704	-
ENSGALT00000003170_ENSGALG00000002040	chr15	1065940	1191278	-
ENSGALT00000003171_ENSGALG00000002041	chr21	2694985	2753318	-
ENSGALT00000003173_ENSGALG00000002041	chr21	2721139	2753489	-
ENSGALT00000003177_ENSGALG00000002043	chr9	2345296	2391468	-
ENSGALT00000003178_ENSGALG00000002044	chr14	14150469	14154900	-
ENSGALT00000003179_ENSGALG00000002044	chr14	14150469	14154909	-
ENSGALT00000003180_ENSGALG00000002045	chr20	1657958	1669726	+
ENSGALT00000003182_ENSGALG00000002046	chr6	3719932	3727005	-
ENSGALT00000003184_ENSGALG00000002048	chr6	3753673	3756012	+
ENSGALT00000003188_ENSGALG00000002050	chr18	4498581	4518893	+
ENSGALT00000003192_ENSGALG00000002053	chr19	4276816	4300566	-
ENSGALT00000003194_ENSGALG00000002054	chr20	1673248	1754502	-
ENSGALT00000003195_ENSGALG00000002055	chr21	2786966	2788195	+
ENSGALT00000003199_ENSGALG00000002056	chr15	1272256	1288928	+
ENSGALT00000003200_ENSGALG00000002057	chr9	2409496	2412940	-
ENSGALT00000003202_ENSGALG00000002059	chr19	4306638	4310838	-
ENSGALT00000003204_ENSGALG00000002060	chr19	4312009	4330427	+
ENSGALT00000003205_ENSGALG00000002061	chr9	2419676	2429215	-
ENSGALT00000003210_ENSGALG00000002062	chr18	4528116	4541596	+
ENSGALT00000003212_ENSGALG00000002064	chrZ	7978952	7984075	-
ENSGALT00000003213_ENSGALG00000002070	chr9	2432587	2452937	-
ENSGALT00000003215_ENSGALG00000002066	chr6	3761445	3770222	+
ENSGALT00000003218_ENSGALG00000002067	chr14	14140339	14148508	+
ENSGALT00000003220_ENSGALG00000002069	chrZ	7987700	8015126	-
ENSGALT00000003221_ENSGALG00000002070	chr9	2432412	2453527	-
ENSGALT00000003225_ENSGALG00000002074	chr18	4520184	4523095	+
ENSGALT00000003226_ENSGALG00000002075	chr14	14133112	14139589	-
ENSGALT00000003227_ENSGALG00000002076	chr15	1296811	1307379	+
ENSGALT00000003234_ENSGALG00000002078	chr10	775534	910212	-
ENSGALT00000003239_ENSGALG00000002080	chr13	3724498	3878565	-
ENSGALT00000003246_ENSGALG00000002081	chr19	4336773	4342361	+
ENSGALT00000003247_ENSGALG00000002082	chr26	3720711	3731512	-
ENSGALT00000003248_ENSGALG00000002083	chr20	2060750	2064943	-
ENSGALT00000003249_ENSGALG00000002084	chr14	14123837	14132730	-
ENSGALT00000003254_ENSGALG00000002086	chr19	4352706	4354625	-
ENSGALT00000003255_ENSGALG00000002087	chrZ	68813505	68847099	-
ENSGALT00000003257_ENSGALG00000002089	chr6	3772996	3789651	-
ENSGALT00000003258_ENSGALG00000002090	chr8	1313600	1338518	+
ENSGALT00000003262_ENSGALG00000002091	chr11	1175358	1189249	+
ENSGALT00000003263_ENSGALG00000002092	chr26	3740446	3742472	-
ENSGALT00000003264_ENSGALG00000002093	chr10	769615	773296	+
ENSGALT00000003266_ENSGALG00000002094	chr15	1311271	1318282	-
ENSGALT00000003268_ENSGALG00000002095	chr20	2109504	2131052	-
ENSGALT00000003270_ENSGALG00000002097	chr10	763836	765957	-
ENSGALT00000003274_ENSGALG00000002098	chr23	4198232	4231287	+
ENSGALT00000003276_ENSGALG00000002099	chr12	1422139	1441069	+
ENSGALT00000003281_ENSGALG00000002102	chr10	758764	760374	-
ENSGALT00000003282_ENSGALG00000002103	chr11	1194278	1195922	+
ENSGALT00000003284_ENSGALG00000002105	chr13	3712160	3714323	-
ENSGALT00000003286_ENSGALG00000002106	chr8	1334427	1348916	-
ENSGALT00000003289_ENSGALG00000002107	chr15	1318630	1325995	+
ENSGALT00000003290_ENSGALG00000002108	chr18	4549273	4560335	+
ENSGALT00000003293_ENSGALG00000002109	chr11	1206245	1218313	+
ENSGALT00000003296_ENSGALG00000002110	chrZ	68847230	68862437	+
ENSGALT00000003298_ENSGALG00000002111	chr14	14090663	14118395	+
ENSGALT00000003300_ENSGALG00000002112	chr23	4327783	4332753	+
ENSGALT00000003301_ENSGALG00000002113	chr13	3611379	3640695	+
ENSGALT00000003302_ENSGALG00000002114	chr12	1383268	1390962	+
ENSGALT00000003305_ENSGALG00000002116	chr18	4572505	4574345	-
ENSGALT00000003306_ENSGALG00000002117	chr6	3791554	3848543	+
ENSGALT00000003307_ENSGALG00000002118	chr13	3543729	3550734	+
ENSGALT00000003310_ENSGALG00000002119	chr14	15516072	15575392	-
ENSGALT00000003311_ENSGALG00000002119	chr14	15516072	15572687	-
ENSGALT00000003314_ENSGALG00000002120	chr11	1241302	1244630	-
ENSGALT00000003315_ENSGALG00000002121	chr21	2839410	2851670	-
ENSGALT00000003317_ENSGALG00000002123	chr23	4340459	4350616	+
ENSGALT00000003320_ENSGALG00000002124	chr15	1328700	1411140	+
ENSGALT00000003322_ENSGALG00000002125	chrZ	68868852	68883831	-
ENSGALT00000003324_ENSGALG00000002127	chr23	4351192	4351558	+
ENSGALT00000003325_ENSGALG00000002128	chr14	14063671	14074056	+
ENSGALT00000003326_ENSGALG00000002129	chr8	1350931	1366856	-
ENSGALT00000003329_ENSGALG00000002130	chr23	4357518	4367376	+
ENSGALT00000003330_ENSGALG00000002131	chr12	1379214	1381202	+
ENSGALT00000003331_ENSGALG00000014405	chr4	77264410	77664095	+
ENSGALT00000003332_ENSGALG00000002132	chr13	3280899	3461207	-
ENSGALT00000003334_ENSGALG00000002134	chr14	15619627	15622286	-
ENSGALT00000003336_ENSGALG00000002136	chr10	736854	745376	-
ENSGALT00000003339_ENSGALG00000002137	chr15	1421802	1426393	+
ENSGALT00000003345_ENSGALG00000002139	chr26	3742618	3760175	-
ENSGALT00000003347_ENSGALG00000002140	chr19	4360941	4422933	-
ENSGALT00000003353_ENSGALG00000002141	chr9	2454878	2492360	+
ENSGALT00000003357_ENSGALG00000002142	chrZ	68948642	69027821	-
ENSGALT00000003358_ENSGALG00000002143	chr15	1431494	1448155	-
ENSGALT00000003361_ENSGALG00000002144	chr23	4372000	4388100	-
ENSGALT00000003362_ENSGALG00000002144	chr23	4372093	4388096	-
ENSGALT00000003364_ENSGALG00000002145	chr8	1377488	1435829	-
ENSGALT00000003367_ENSGALG00000002147	chr26	3761764	3765311	-
ENSGALT00000003371_ENSGALG00000002150	chr10	711371	735858	-
ENSGALT00000003372_ENSGALG00000002151	chr19	4425777	4428965	+
ENSGALT00000003373_ENSGALG00000002152	chr13	3246577	3257882	-
ENSGALT00000003376_ENSGALG00000002155	chr9	2514060	2680818	-
ENSGALT00000003378_ENSGALG00000002157	chr10	707282	709787	-
ENSGALT00000003379_ENSGALG00000002158	chr15	1452472	1473379	-
ENSGALT00000003381_ENSGALG00000002159	chr18	4575742	4593735	+
ENSGALT00000003384_ENSGALG00000002160	chr10	699831	700430	+
ENSGALT00000003385_ENSGALG00000002161	chr13	3225952	3233507	-
ENSGALT00000003386_ENSGALG00000002162	chrZ	69043751	69081426	+
ENSGALT00000003389_ENSGALG00000002164	chr8	1452257	1459617	+
ENSGALT00000003394_ENSGALG00000002165	chrZ	8057455	8241237	+
ENSGALT00000003397_ENSGALG00000002167	chr10	692952	698186	-
ENSGALT00000003398_ENSGALG00000002168	chr12	1370479	1371745	+
ENSGALT00000003399_ENSGALG00000002169	chr9	3184526	3198749	-
ENSGALT00000003400_ENSGALG00000002170	chr26	3774625	3781673	+
ENSGALT00000003405_ENSGALG00000002172	chr9	3221625	3230422	+
ENSGALT00000003408_ENSGALG00000002175	chr8	1469714	1481893	+
ENSGALT00000003413_ENSGALG00000002179	chr18	4595459	4609249	+
ENSGALT00000003414_ENSGALG00000002180	chr15	1520033	1538616	-
ENSGALT00000003418_ENSGALG00000002182	chr8	1599596	1674492	-
ENSGALT00000003419_ENSGALG00000002183	chrZ	69262087	69262780	-
ENSGALT00000003420_ENSGALG00000002184	chr13	3068671	3139223	-
ENSGALT00000003422_ENSGALG00000002186	chr19	4433268	4442603	-
ENSGALT00000003423_ENSGALG00000002187	chrZ	69621740	69678117	-
ENSGALT00000003426_ENSGALG00000002190	chr13	3066552	3067990	-
ENSGALT00000003427_ENSGALG00000002191	chr13	3060984	3062412	-
ENSGALT00000003428_ENSGALG00000002192	chr8	2034797	2092242	-
ENSGALT00000003431_ENSGALG00000002193	chr9	3243795	3256572	-
ENSGALT00000003433_ENSGALG00000002194	chr18	4609674	4614458	+
ENSGALT00000003435_ENSGALG00000002196	chrZ	69693039	69693606	-
ENSGALT00000003436_ENSGALG00000002197	chr13	3025583	3037418	-
ENSGALT00000003437_ENSGALG00000002198	chr11	1319256	1334207	+
ENSGALT00000003442_ENSGALG00000002199	chr21	2857304	2864212	-
ENSGALT00000003444_ENSGALG00000002200	chr14	15627249	15636430	+
ENSGALT00000003446_ENSGALG00000002201	chr14	14021603	14042700	-
ENSGALT00000003448_ENSGALG00000002202	chr9	3513635	3514472	+
ENSGALT00000003449_ENSGALG00000002203	chr13	2952295	3016764	-
ENSGALT00000003450_ENSGALG00000002204	chr15	10339631	10341045	-
ENSGALT00000003452_ENSGALG00000002205	chr15	1565857	1592070	-
ENSGALT00000003455_ENSGALG00000002206	chr10	678904	680552	-
ENSGALT00000003456_ENSGALG00000002207	chr8	2115840	2127214	+
ENSGALT00000003457_ENSGALG00000002208	chr13	2877319	2912896	+
ENSGALT00000003459_ENSGALG00000002209	chr18	4616068	4619393	+
ENSGALT00000003460_ENSGALG00000002210	chr10	677468	678763	+
ENSGALT00000003461_ENSGALG00000002211	chr15	2122670	2123654	+
ENSGALT00000003463_ENSGALG00000002212	chr19	4444554	4448318	+
ENSGALT00000003467_ENSGALG00000002213	chr7	6868256	6874388	+
ENSGALT00000003470_ENSGALG00000002214	chr14	15637812	15641392	-
ENSGALT00000003471_ENSGALG00000002215	chr11	1345843	1348662	+
ENSGALT00000003472_ENSGALG00000002216	chr8	2184532	2229547	-
ENSGALT00000003475_ENSGALG00000002219	chr18	4630159	4636416	+
ENSGALT00000003477_ENSGALG00000002221	chr14	13994225	14012546	+
ENSGALT00000003479_ENSGALG00000002222	chr21	2871078	2904474	+
ENSGALT00000003480_ENSGALG00000002223	chr8	2288711	2299119	-
ENSGALT00000003481_ENSGALG00000002224	chr8	2307509	2310552	-
ENSGALT00000003484_ENSGALG00000002225	chr19	4449791	4474739	+
ENSGALT00000003486_ENSGALG00000002227	chrZ	69742669	69807025	-
ENSGALT00000003487_ENSGALG00000002227	chrZ	69743181	69784921	-
ENSGALT00000003488_ENSGALG00000002228	chr21	2907538	2940553	-
ENSGALT00000003489_ENSGALG00000002229	chr13	2574565	2640561	+
ENSGALT00000003495_ENSGALG00000002232	chr21	3011050	3090310	-
ENSGALT00000003497_ENSGALG00000002234	chr18	4642801	4652525	+
ENSGALT00000003500_ENSGALG00000002237	chr11	1349606	1373475	-
ENSGALT00000003504_ENSGALG00000002239	chr14	15641493	15655617	+
ENSGALT00000003506_ENSGALG00000002240	chr12	1638517	1644739	-
ENSGALT00000003508_ENSGALG00000002242	chr15	2393777	2485829	+
ENSGALT00000003511_ENSGALG00000002244	chr11	1374479	1376072	-
ENSGALT00000003516_ENSGALG00000002246	chr8	2344860	2480256	+
ENSGALT00000003518_ENSGALG00000002247	chr11	1384326	1386027	+
ENSGALT00000003519_ENSGALG00000002248	chr7	43738	62279	-
ENSGALT00000003521_ENSGALG00000021629	chr23	4528772	4541699	-
ENSGALT00000003527_ENSGALG00000021631	chr23	4478185	4499985	-
ENSGALT00000003529_ENSGALG00000002249	chr23	4506198	4520925	-
ENSGALT00000003531_ENSGALG00000002250	chrZ	69842756	69921075	+
ENSGALT00000003534_ENSGALG00000002252	chr15	2495579	2577962	+
ENSGALT00000003536_ENSGALG00000002253	chr12	1648316	1676859	+
ENSGALT00000003537_ENSGALG00000002254	chr14	13989876	13991647	+
ENSGALT00000003543_ENSGALG00000002260	chr12	1736929	1741989	-
ENSGALT00000003545_ENSGALG00000002262	chr13	2538971	2564882	+
ENSGALT00000003546_ENSGALG00000002263	chr9	3518627	3536957	-
ENSGALT00000003547_ENSGALG00000002263	chr9	3518859	3536932	-
ENSGALT00000003553_ENSGALG00000002266	chr6	3866720	3916954	+
ENSGALT00000003559_ENSGALG00000002267	chr14	15663494	15681923	-
ENSGALT00000003560_ENSGALG00000002268	chr7	86040	99715	+
ENSGALT00000003564_ENSGALG00000002272	chr15	2584407	2594863	-
ENSGALT00000003565_ENSGALG00000002273	chr14	15626095	15692935	+
ENSGALT00000003568_ENSGALG00000002277	chr9	3548315	3561727	+
ENSGALT00000003569_ENSGALG00000002276	chr14	13981777	13989703	-
ENSGALT00000003570_ENSGALG00000002277	chr9	3552439	3562045	+
ENSGALT00000003571_ENSGALG00000002278	chr18	4658202	4679981	-
ENSGALT00000003575_ENSGALG00000002279	chr10	585588	672421	+
ENSGALT00000003578_ENSGALG00000002279	chr10	587946	671886	+
ENSGALT00000003581_ENSGALG00000002280	chr7	102480	119931	-
ENSGALT00000003584_ENSGALG00000002282	chr3	59860536	59862006	-
ENSGALT00000003585_ENSGALG00000002283	chr12	1748812	1790051	+
ENSGALT00000003587_ENSGALG00000002284	chr23	4412443	4416571	+
ENSGALT00000003589_ENSGALG00000002285	chr14	13972355	13979240	+
ENSGALT00000003591_ENSGALG00000002286	chr18	4698468	4700929	+
ENSGALT00000003596_ENSGALG00000002287	chr8	2498841	2561808	-
ENSGALT00000003599_ENSGALG00000002288	chr19	4475307	4490523	-
ENSGALT00000003601_ENSGALG00000002289	chr6	3933063	3964302	-
ENSGALT00000003602_ENSGALG00000002290	chr18	4701778	4704455	-
ENSGALT00000003603_ENSGALG00000002291	chr12	1792750	1831584	+
ENSGALT00000003608_ENSGALG00000002294	chrZ	70718412	70780614	+
ENSGALT00000003611_ENSGALG00000002342	chr9	3676371	3703694	-
ENSGALT00000003612_ENSGALG00000002312	chr19	4722039	4732886	-
ENSGALT00000003614_ENSGALG00000002298	chr23	4451357	4453280	+
ENSGALT00000003615_ENSGALG00000002299	chr6	3996225	4009970	-
ENSGALT00000003619_ENSGALG00000002301	chr11	1391127	1438152	-
ENSGALT00000003620_ENSGALG00000002302	chr9	3566798	3608729	+
ENSGALT00000003623_ENSGALG00000002303	chr6	4024152	4034760	+
ENSGALT00000003624_ENSGALG00000002304	chr23	4457041	4462263	-
ENSGALT00000003625_ENSGALG00000002305	chr8	2600300	2612540	+
ENSGALT00000003627_ENSGALG00000002307	chr6	4041710	4045686	+
ENSGALT00000003628_ENSGALG00000002308	chrZ	70838334	70934606	-
ENSGALT00000003630_ENSGALG00000002310	chr7	139172	171755	+
ENSGALT00000003634_ENSGALG00000002311	chr18	4709291	4712618	+
ENSGALT00000003637_ENSGALG00000002313	chr11	1446858	1450170	-
ENSGALT00000003638_ENSGALG00000002314	chr6	4050309	4083792	-
ENSGALT00000003640_ENSGALG00000002315	chr9	3622067	3635586	-
ENSGALT00000003641_ENSGALG00000002316	chr14	13967401	13971932	-
ENSGALT00000003644_ENSGALG00000002317	chr10	431402	447951	-
ENSGALT00000003646_ENSGALG00000021491	chr10	554794	584177	-
ENSGALT00000003649_ENSGALG00000002318	chrZ	70950480	70987344	-
ENSGALT00000003651_ENSGALG00000002319	chr23	4463929	4468353	-
ENSGALT00000003653_ENSGALG00000002321	chr11	1451401	1457024	-
ENSGALT00000003657_ENSGALG00000002325	chr14	13963982	13965794	+
ENSGALT00000003658_ENSGALG00000002326	chrZ	8294730	8334483	+
ENSGALT00000003668_ENSGALG00000002327	chr6	4443742	4449630	-
ENSGALT00000003669_ENSGALG00000023961	chr7	199293	204786	+
ENSGALT00000003670_ENSGALG00000002329	chr19	4761750	4762952	+
ENSGALT00000003672_ENSGALG00000002331	chr11	1461760	1463637	-
ENSGALT00000003674_ENSGALG00000002333	chr19	4769909	4770652	-
ENSGALT00000003675_ENSGALG00000002334	chr9	3638880	3661664	+
ENSGALT00000003678_ENSGALG00000002335	chr12	1925418	2064532	+
ENSGALT00000003680_ENSGALG00000002336	chr15	2595842	2639901	-
ENSGALT00000003682_ENSGALG00000002336	chr15	2595842	2639901	-
ENSGALT00000003684_ENSGALG00000001908	chr19	4775904	4777919	+
ENSGALT00000003688_ENSGALG00000002338	chr8	2624988	2640191	+
ENSGALT00000003690_ENSGALG00000002340	chr10	517828	545726	-
ENSGALT00000003691_ENSGALG00000002341	chrZ	71017179	71044189	-
ENSGALT00000003692_ENSGALG00000002342	chr9	3676510	3778990	-
ENSGALT00000003693_ENSGALG00000021618	chr19	4767759	4768459	-
ENSGALT00000003694_ENSGALG00000002343	chr19	4778987	4779929	-
ENSGALT00000003696_ENSGALG00000002345	chrZ	71047356	71049202	+
ENSGALT00000003698_ENSGALG00000002346	chr23	4541834	4553932	+
ENSGALT00000003699_ENSGALG00000002347	chr9	12000850	12012187	+
ENSGALT00000003701_ENSGALG00000002348	chr7	239920	281469	-
ENSGALT00000003702_ENSGALG00000002349	chrE22C19W28_E50C23	655420	668343	+
ENSGALT00000003703_ENSGALG00000002349	chrE22C19W28_E50C23	655509	660547	+
ENSGALT00000003708_ENSGALG00000002350	chr14	15699134	15762262	-
ENSGALT00000003711_ENSGALG00000002351	chr11	1466698	1472887	-
ENSGALT00000003712_ENSGALG00000002352	chr10	504517	515308	+
ENSGALT00000003713_ENSGALG00000002353	chr23	4564447	4565161	+
ENSGALT00000003714_ENSGALG00000002354	chr15	2643953	2647187	-
ENSGALT00000003715_ENSGALG00000002355	chr10	464874	477040	-
ENSGALT00000003716_ENSGALG00000002356	chr11	1483375	1485667	+
ENSGALT00000003717_ENSGALG00000002327	chr6	4443745	4885146	-
ENSGALT00000003718_ENSGALG00000002358	chrZ	71057609	71067578	+
ENSGALT00000003720_ENSGALG00000002433	chr7	283496	286907	+
ENSGALT00000003722_ENSGALG00000002361	chrZ	71124878	71130636	+
ENSGALT00000003723_ENSGALG00000002362	chr12	2071565	2075486	+
ENSGALT00000003725_ENSGALG00000002363	chr13	2514353	2535957	+
ENSGALT00000003726_ENSGALG00000002364	chr17	8539962	8562161	+
ENSGALT00000003729_ENSGALG00000002367	chr19	4794553	4813712	-
ENSGALT00000003734_ENSGALG00000002369	chr8	2658696	2665269	+
ENSGALT00000003735_ENSGALG00000002370	chr6	5292623	5360091	-
ENSGALT00000003737_ENSGALG00000002371	chrZ	8375263	8392093	+
ENSGALT00000003739_ENSGALG00000002372	chr12	2077426	2079100	+
ENSGALT00000003740_ENSGALG00000002373	chr23	4589271	4598051	+
ENSGALT00000003741_ENSGALG00000002374	chr9	11801987	11976581	-
ENSGALT00000003743_ENSGALG00000002375	chr17	8523014	8530770	+
ENSGALT00000003745_ENSGALG00000002377	chr21	3197151	3209544	-
ENSGALT00000003748_ENSGALG00000002379	chr19	4815141	4817527	+
ENSGALT00000003749_ENSGALG00000002428	chr14	15777596	15783169	-
ENSGALT00000003751_ENSGALG00000002382	chr9	11755643	11756186	+
ENSGALT00000003752_ENSGALG00000002383	chrZ	8431893	8434952	-
ENSGALT00000003753_ENSGALG00000002384	chr7	288426	299774	+
ENSGALT00000003754_ENSGALG00000002375	chr17	8496468	8530780	+
ENSGALT00000003755_ENSGALG00000002386	chrZ	8445057	8448895	-
ENSGALT00000003757_ENSGALG00000002388	chr19	4818141	4832172	+
ENSGALT00000003760_ENSGALG00000002389	chr18	4713365	4732758	-
ENSGALT00000003763_ENSGALG00000002390	chr21	3213093	3220070	+
ENSGALT00000003766_ENSGALG00000002392	chr27	3176217	3190752	+
ENSGALT00000003767_ENSGALG00000002393	chr23	4606458	4621842	-
ENSGALT00000003768_ENSGALG00000002394	chrZ	8455201	8462339	-
ENSGALT00000003772_ENSGALG00000002395	chr6	5392978	5409991	+
ENSGALT00000003775_ENSGALG00000002397	chr19	4836250	4851267	-
ENSGALT00000003776_ENSGALG00000002398	chr12	2084392	2133409	-
ENSGALT00000003778_ENSGALG00000002399	chrZ	71135861	71147423	+
ENSGALT00000003781_ENSGALG00000002402	chr7	299834	306522	-
ENSGALT00000003784_ENSGALG00000002403	chr15	2651446	2721959	-
ENSGALT00000003789_ENSGALG00000002407	chr11	1519243	1625761	+
ENSGALT00000003792_ENSGALG00000002408	chr23	4626823	4630807	-
ENSGALT00000003794_ENSGALG00000024420	chr16_random	190069	191196	+
ENSGALT00000003795_ENSGALG00000024420	chr16_random	188412	189163	+
ENSGALT00000003796_ENSGALG00000002412	chrZ	8465223	8472516	+
ENSGALT00000003800_ENSGALG00000002413	chrZ	6279306	6362646	+
ENSGALT00000003801_ENSGALG00000002414	chr6	5415407	5453849	-
ENSGALT00000003802_ENSGALG00000002414	chr6	5415006	5437470	-
ENSGALT00000003804_ENSGALG00000002415	chr18	4740701	4769160	-
ENSGALT00000003805_ENSGALG00000002416	chr15	10333729	10338124	+
ENSGALT00000003806_ENSGALG00000002417	chr7	23725276	23725992	-
ENSGALT00000003808_ENSGALG00000002419	chrZ	6464472	6623933	-
ENSGALT00000003809_ENSGALG00000002420	chr17	8430939	8443682	-
ENSGALT00000003810_ENSGALG00000002421	chr6	5460902	5469226	-
ENSGALT00000003811_ENSGALG00000002422	chr14	13943221	13958523	-
ENSGALT00000003812_ENSGALG00000002423	chr12	2143304	2156429	-
ENSGALT00000003814_ENSGALG00000002424	chr18	4769327	4805567	+
ENSGALT00000003816_ENSGALG00000002426	chr6	5481075	5484738	-
ENSGALT00000003817_ENSGALG00000002427	chr18	4783352	4793349	-
ENSGALT00000003818_ENSGALG00000002428	chr14	15777544	15783181	-
ENSGALT00000003820_ENSGALG00000002429	chrZ	6624291	6647995	+
ENSGALT00000003821_ENSGALG00000002430	chrZ	71152260	71157771	-
ENSGALT00000003831_ENSGALG00000002431	chr8	2667079	2699650	-
ENSGALT00000003834_ENSGALG00000002432	chr6	5484911	5488580	+
ENSGALT00000003836_ENSGALG00000002433	chr7	286753	350374	+
ENSGALT00000003842_ENSGALG00000002435	chr10	412559	429995	+
ENSGALT00000003843_ENSGALG00000002436	chr12	2160183	2161883	-
ENSGALT00000003844_ENSGALG00000002437	chr17	8409171	8413506	-
ENSGALT00000003846_ENSGALG00000002439	chrZ	71164876	71191789	+
ENSGALT00000003847_ENSGALG00000002440	chr14	13932838	13934470	+
ENSGALT00000003848_ENSGALG00000002441	chrZ	8482135	8483208	-
ENSGALT00000003850_ENSGALG00000002442	chr14	15787189	15792595	+
ENSGALT00000003851_ENSGALG00000002443	chr14	13916790	13919410	-
ENSGALT00000003852_ENSGALG00000002444	chr18	4807492	4814203	-
ENSGALT00000003854_ENSGALG00000002445	chr23	4631741	4658682	+
ENSGALT00000003855_ENSGALG00000023622	chrZ	8485801	8502409	+
ENSGALT00000003856_ENSGALG00000002447	chr13	2339842	2447757	-
ENSGALT00000003859_ENSGALG00000002448	chr19	4851112	4857341	+
ENSGALT00000003860_ENSGALG00000002449	chr10	400818	405721	-
ENSGALT00000003862_ENSGALG00000002450	chr14	13908480	13914236	-
ENSGALT00000003864_ENSGALG00000002451	chr8	2711235	2818986	+
ENSGALT00000003865_ENSGALG00000002451	chr8	2734350	2812506	+
ENSGALT00000003866_ENSGALG00000018534	chrZ	6650982	6663627	-
ENSGALT00000003868_ENSGALG00000002452	chrZ	6718608	6732178	-
ENSGALT00000003869_ENSGALG00000002453	chr28	2376880	2385416	-
ENSGALT00000003871_ENSGALG00000002454	chr10	393756	397636	+
ENSGALT00000003872_ENSGALG00000002455	chr13	2390053	2391616	+
ENSGALT00000003874_ENSGALG00000002457	chr13	2268496	2336846	+
ENSGALT00000003878_ENSGALG00000002458	chr11	1626447	1679787	+
ENSGALT00000003879_ENSGALG00000002459	chr12	2175613	2177465	+
ENSGALT00000003881_ENSGALG00000002460	chr7	375533	392341	-
ENSGALT00000003883_ENSGALG00000002461	chr15	2740168	2755146	-
ENSGALT00000003886_ENSGALG00000002462	chr10	365104	374270	+
ENSGALT00000003887_ENSGALG00000002463	chr19	4858448	4862051	+
ENSGALT00000003893_ENSGALG00000002466	chr21	3221779	3229692	-
ENSGALT00000003894_ENSGALG00000002467	chr11	1684671	1687747	+
ENSGALT00000003897_ENSGALG00000002469	chr8	3416991	3512154	-
ENSGALT00000003899_ENSGALG00000002470	chr7	23969086	23973795	+
ENSGALT00000003900_ENSGALG00000002471	chr10	335905	362961	+
ENSGALT00000003902_ENSGALG00000002473	chr21	3235043	3244693	-
ENSGALT00000003904_ENSGALG00000002475	chr10	303760	313062	+
ENSGALT00000003906_ENSGALG00000002477	chr8	3457927	3459196	+
ENSGALT00000003907_ENSGALG00000002478	chr13	2204335	2229258	-
ENSGALT00000003908_ENSGALG00000002479	chr6	5503580	5520194	+
ENSGALT00000003910_ENSGALG00000002480	chr10	252787	282887	-
ENSGALT00000003911_ENSGALG00000002481	chr8	3511465	3516178	+
ENSGALT00000003915_ENSGALG00000002484	chr14	15796614	15803671	-
ENSGALT00000003916_ENSGALG00000002485	chr19	4862449	4867369	-
ENSGALT00000003917_ENSGALG00000002486	chr12	2178663	2220009	+
ENSGALT00000003918_ENSGALG00000002487	chr15	2807768	2849408	-
ENSGALT00000003921_ENSGALG00000002488	chr13	2192053	2196975	-
ENSGALT00000003922_ENSGALG00000002489	chr17	8375876	8395380	+
ENSGALT00000003923_ENSGALG00000002490	chr14	15803847	15815424	+
ENSGALT00000003926_ENSGALG00000002492	chr21	3284482	3290277	+
ENSGALT00000003927_ENSGALG00000002493	chr6	5523039	5527093	+
ENSGALT00000003929_ENSGALG00000002495	chr19	4868203	4870357	-
ENSGALT00000003930_ENSGALG00000002496	chr6	5542216	5544682	-
ENSGALT00000003932_ENSGALG00000002497	chr14	13882556	13893371	+
ENSGALT00000003935_ENSGALG00000002497	chr14	13882454	13893362	+
ENSGALT00000003937_ENSGALG00000002499	chr23	4669464	4694597	-
ENSGALT00000003942_ENSGALG00000002499	chr23	4669464	4694597	-
ENSGALT00000003943_ENSGALG00000002500	chr12	2219712	2221836	-
ENSGALT00000003944_ENSGALG00000002501	chr19	4871798	4881547	+
ENSGALT00000003946_ENSGALG00000002503	chr6	5550704	5556235	-
ENSGALT00000003947_ENSGALG00000002504	chr8	3522338	3528954	-
ENSGALT00000003950_ENSGALG00000002505	chrZ	71207725	71209821	+
ENSGALT00000003951_ENSGALG00000002506	chr21	3328972	3334756	+
ENSGALT00000003952_ENSGALG00000002507	chr6	5570469	5575369	-
ENSGALT00000003954_ENSGALG00000002509	chr7	392480	558378	+
ENSGALT00000003959_ENSGALG00000002510	chr12	2224446	2257609	-
ENSGALT00000003960_ENSGALG00000002511	chr26	3781858	3804209	+
ENSGALT00000003962_ENSGALG00000002513	chr13	2188604	2189702	+
ENSGALT00000003963_ENSGALG00000002514	chr23	4713904	4721777	+
ENSGALT00000003964_ENSGALG00000002515	chr17	8291311	8309504	+
ENSGALT00000003967_ENSGALG00000002517	chr23	4731859	4732239	+
ENSGALT00000003968_ENSGALG00000002518	chr23	4734750	4736065	+
ENSGALT00000003969_ENSGALG00000002519	chr21	3385628	3404551	+
ENSGALT00000003973_ENSGALG00000002521	chr12	2266640	2270833	-
ENSGALT00000003975_ENSGALG00000002522	chr10	244643	251422	+
ENSGALT00000003976_ENSGALG00000002523	chrZ	8504944	8508796	-
ENSGALT00000003977_ENSGALG00000002524	chr8	3533309	3546007	+
ENSGALT00000003978_ENSGALG00000002525	chr6	5804769	5828382	+
ENSGALT00000003979_ENSGALG00000002526	chr23	4752161	4759368	+
ENSGALT00000003980_ENSGALG00000002527	chr21	3408575	3429716	+
ENSGALT00000003982_ENSGALG00000002528	chr13	2171431	2183444	+
ENSGALT00000003983_ENSGALG00000002529	chrZ	71221561	71259113	+
ENSGALT00000003986_ENSGALG00000002530	chr23	4761774	4763736	-
ENSGALT00000003987_ENSGALG00000002531	chr11	1698236	1727235	-
ENSGALT00000003990_ENSGALG00000002532	chr23	4768998	4771881	-
ENSGALT00000003994_ENSGALG00000002535	chr14	13853520	13882421	+
ENSGALT00000003999_ENSGALG00000002536	chr15	3220594	3231681	+
ENSGALT00000004002_ENSGALG00000002538	chr10	220426	229712	-
ENSGALT00000004004_ENSGALG00000002539	chrZ	71360445	71432589	-
ENSGALT00000004005_ENSGALG00000021143	chr8	3673338	3681366	-
ENSGALT00000004006_ENSGALG00000002540	chr8	3589864	3592669	-
ENSGALT00000004007_ENSGALG00000021137	chr8	3710870	3715990	-
ENSGALT00000004009_ENSGALG00000002541	chr10	203408	212444	-
ENSGALT00000004011_ENSGALG00000002542	chr19	4887302	4898518	-
ENSGALT00000004014_ENSGALG00000002543	chr6	5837085	5851118	-
ENSGALT00000004015_ENSGALG00000002544	chr13	2133299	2142665	-
ENSGALT00000004020_ENSGALG00000002546	chr17	8014024	8242795	+
ENSGALT00000004021_ENSGALG00000002547	chr10	176524	183406	+
ENSGALT00000004022_ENSGALG00000002548	chrZ	8512657	8542054	+
ENSGALT00000004024_ENSGALG00000002550	chr26	3809805	3812702	+
ENSGALT00000004025_ENSGALG00000002551	chr14	13828661	13852638	+
ENSGALT00000004032_ENSGALG00000002552	chr7	567180	617038	-
ENSGALT00000004033_ENSGALG00000002552	chr7	566638	603731	-
ENSGALT00000004036_ENSGALG00000002553	chr13	1792512	1832346	+
ENSGALT00000004037_ENSGALG00000002554	chr26	3819038	3835928	-
ENSGALT00000004038_ENSGALG00000002555	chr6	5875722	5912927	-
ENSGALT00000004039_ENSGALG00000002556	chr26	3859234	3859966	-
ENSGALT00000004041_ENSGALG00000002557	chr15	3083564	3202874	-
ENSGALT00000004043_ENSGALG00000002576	chr19	4899182	4906159	-
ENSGALT00000004044_ENSGALG00000002559	chr28	2386866	2399121	+
ENSGALT00000004045_ENSGALG00000002560	chr10	116077	117022	-
ENSGALT00000004046_ENSGALG00000002561	chr26	3911523	3915566	-
ENSGALT00000004047_ENSGALG00000002562	chr13	1700758	1714589	-
ENSGALT00000004048_ENSGALG00000002563	chrZ	8551193	8551690	+
ENSGALT00000004050_ENSGALG00000002564	chr8	3702498	3707852	+
ENSGALT00000004052_ENSGALG00000002566	chr10	109319	110291	+
ENSGALT00000004053_ENSGALG00000002567	chrZ	71536015	71537912	+
ENSGALT00000004055_ENSGALG00000002569	chr15	3213238	3216447	-
ENSGALT00000004056_ENSGALG00000002570	chr13	1698605	1699502	+
ENSGALT00000004057_ENSGALG00000012137	chr5	58674642	58725023	-
ENSGALT00000004060_ENSGALG00000002574	chr10	45107	55765	+
ENSGALT00000004062_ENSGALG00000002576	chr19	4899261	4906156	-
ENSGALT00000004063_ENSGALG00000002577	chr13	1721346	1725945	-
ENSGALT00000004064_ENSGALG00000002578	chrZ	8558211	8561674	+
ENSGALT00000004065_ENSGALG00000002579	chr15	3253012	3356588	+
ENSGALT00000004066_ENSGALG00000002580	chrZ	8597142	8599753	-
ENSGALT00000004067_ENSGALG00000002581	chr8	3720859	3723312	-
ENSGALT00000004070_ENSGALG00000002583	chr21	3457204	3480867	+
ENSGALT00000004073_ENSGALG00000002585	chr7	756426	821930	-
ENSGALT00000004075_ENSGALG00000002587	chr19	4927706	4952239	+
ENSGALT00000004076_ENSGALG00000002588	chr26	3920817	3937442	-
ENSGALT00000004079_ENSGALG00000001269	chr10	15897	32971	-
ENSGALT00000004080_ENSGALG00000002591	chr28	2400481	2402830	-
ENSGALT00000004086_ENSGALG00000002597	chr14	13825383	13828043	-
ENSGALT00000004087_ENSGALG00000002598	chr19	4968513	4983646	+
ENSGALT00000004088_ENSGALG00000002599	chrZ	8625235	8637286	+
ENSGALT00000004092_ENSGALG00000002602	chr23	4959243	5170749	+
ENSGALT00000004095_ENSGALG00000002602	chr23	4959243	5170749	+
ENSGALT00000004100_ENSGALG00000002603	chr11	1727383	1742041	+
ENSGALT00000004102_ENSGALG00000002604	chr3	39685047	39695071	-
ENSGALT00000004103_ENSGALG00000002605	chrZ	8638826	8639797	-
ENSGALT00000004104_ENSGALG00000002606	chr21	3483352	3506538	-
ENSGALT00000004105_ENSGALG00000002607	chr16_random	210579	211969	+
ENSGALT00000004107_ENSGALG00000002607	chr16_random	210573	212073	+
ENSGALT00000004109_ENSGALG00000002609	chr21	3531674	3541371	-
ENSGALT00000004111_ENSGALG00000002610	chr14	13821280	13824821	+
ENSGALT00000004112_ENSGALG00000002611	chrZ	71519141	71532942	+
ENSGALT00000004113_ENSGALG00000002612	chr9	11701900	11744646	+
ENSGALT00000004114_ENSGALG00000002613	chrZ	8644692	8665458	-
ENSGALT00000004115_ENSGALG00000002614	chr16	366746	368647	+
ENSGALT00000004117_ENSGALG00000002615	chr26	3939971	3951302	-
ENSGALT00000004118_ENSGALG00000002616	chr21	3561367	3570113	-
ENSGALT00000004119_ENSGALG00000002617	chrZ	8698312	8699537	+
ENSGALT00000004120_ENSGALG00000002618	chr19	4989013	4995775	+
ENSGALT00000004122_ENSGALG00000021611	chr19	5006884	5017793	+
ENSGALT00000004127_ENSGALG00000002621	chr28	2743716	2749227	-
ENSGALT00000004128_ENSGALG00000002622	chr13	1690419	1696105	-
ENSGALT00000004131_ENSGALG00000002623	chr9	11641456	11660508	-
ENSGALT00000004133_ENSGALG00000002624	chr6	6144878	6166041	-
ENSGALT00000004139_ENSGALG00000002626	chr17	8010632	8034202	+
ENSGALT00000004142_ENSGALG00000002637	chr21	3572330	3574843	+
ENSGALT00000004144_ENSGALG00000002629	chr19	5021657	5034509	+
ENSGALT00000004145_ENSGALG00000002630	chr26	3953213	3961307	-
ENSGALT00000004146_ENSGALG00000002631	chr19	5054477	5099160	+
ENSGALT00000004147_ENSGALG00000002632	chr7	1075006	1135608	+
ENSGALT00000004148_ENSGALG00000009509	chr2	23010339	23066419	-
ENSGALT00000004149_ENSGALG00000002633	chr17	7975107	7976238	-
ENSGALT00000004150_ENSGALG00000002634	chr13	1605777	1679123	-
ENSGALT00000004153_ENSGALG00000002637	chr21	3570284	3581255	+
ENSGALT00000004154_ENSGALG00000002638	chr6	6191148	6217529	-
ENSGALT00000004155_ENSGALG00000002639	chr9	11615428	11636403	+
ENSGALT00000004156_ENSGALG00000002639	chr9	11615469	11636162	+
ENSGALT00000004163_ENSGALG00000002643	chr8	3730892	3737709	+
ENSGALT00000004168_ENSGALG00000002644	chr26	3961892	3965581	+
ENSGALT00000004171_ENSGALG00000002645	chr15	3361189	3378387	-
ENSGALT00000004172_ENSGALG00000002646	chr7	1271227	1301830	-
ENSGALT00000004173_ENSGALG00000002647	chr9	11576023	11614244	+
ENSGALT00000004174_ENSGALG00000002648	chr11	1742230	1749947	-
ENSGALT00000004175_ENSGALG00000002649	chr21	3584044	3618407	+
ENSGALT00000004178_ENSGALG00000002651	chr11	1750817	1751097	+
ENSGALT00000004179_ENSGALG00000002652	chr15	3445708	3447472	-
ENSGALT00000004180_ENSGALG00000002653	chr19	5113314	5128479	-
ENSGALT00000004182_ENSGALG00000002655	chr7	1310025	1353721	-
ENSGALT00000004183_ENSGALG00000002656	chr19	5132384	5145389	+
ENSGALT00000004187_ENSGALG00000021472	chr13	1591788	1633953	+
ENSGALT00000004188_ENSGALG00000002658	chr8	3738046	3807128	+
ENSGALT00000004189_ENSGALG00000002659	chr17	7878390	7890170	+
ENSGALT00000004191_ENSGALG00000002661	chr19	5160406	5171589	+
ENSGALT00000004192_ENSGALG00000002662	chr14	13811911	13815035	+
ENSGALT00000004194_ENSGALG00000002663	chr9	11538989	11575577	-
ENSGALT00000004195_ENSGALG00000002664	chr6	6239814	6259084	-
ENSGALT00000004198_ENSGALG00000002665	chr13	8355627	8358853	+
ENSGALT00000004199_ENSGALG00000002666	chr14	13774749	13782198	+
ENSGALT00000004201_ENSGALG00000002667	chr8	3809928	3820843	-
ENSGALT00000004204_ENSGALG00000002670	chr7	1361284	1371631	-
ENSGALT00000004206_ENSGALG00000002671	chr15	3570440	3721495	+
ENSGALT00000004211_ENSGALG00000002672	chr28	2408162	2448988	-
ENSGALT00000004213_ENSGALG00000002673	chr13	8341724	8350802	+
ENSGALT00000004214_ENSGALG00000014388	chr27	1476986	1484707	+
ENSGALT00000004215_ENSGALG00000002675	chr26	3968671	3988834	-
ENSGALT00000004219_ENSGALG00000002677	chrZ	981769	1104225	+
ENSGALT00000004220_ENSGALG00000002678	chr10	3571007	3581253	-
ENSGALT00000004223_ENSGALG00000002681	chr8	3824281	3829925	-
ENSGALT00000004226_ENSGALG00000002682	chr17	7841264	7871805	-
ENSGALT00000004228_ENSGALG00000002683	chr14	13765395	13772351	+
ENSGALT00000004232_ENSGALG00000002686	chr6	6266830	6274466	-
ENSGALT00000004233_ENSGALG00000002687	chr8	3830438	3839209	-
ENSGALT00000004234_ENSGALG00000002688	chr14	13762553	13764676	+
ENSGALT00000004236_ENSGALG00000002689	chr7	2206935	2214508	-
ENSGALT00000004241_ENSGALG00000002690	chr11	1756602	1774533	-
ENSGALT00000004243_ENSGALG00000002692	chr26	4008926	4016317	+
[truncated: 46,344 more rows]
